# Supplementary material for: Genetic Comparison and Selection of Reproductive and Growth-Related Traits in Qinchuan Cattle and Two Belgian Cattle Breeds
Source: Animals (Basel). 2025 Feb 19;15(4):608. doi: 10.3390/ani15040608 (PMC11851807; doi:10.3390/ani15040608)
Supplement: Supplementary file 1 [file animals-15-00608-s001.zip]

Archive with 5 entries (5 files):
- animals-3424771-supplementary/Supplementary Material S1.csv
- animals-3424771-supplementary/Supplementary Material S2.xls
- animals-3424771-supplementary/Supplementary Material S3.xls
- animals-3424771-supplementary/Supplementary Material S4.xls
- animals-3424771-supplementary/Supplementary Material S5.xls
