# Supplementary material for: Genetic Comparison and Selection of Reproductive and Growth-Related Traits in Qinchuan Cattle and Two Belgian Cattle Breeds
Source: Animals (Basel). 2025 Feb 19;15(4):608. doi: 10.3390/ani15040608 (PMC11851807; doi:10.3390/ani15040608)
Supplement: Supplementary file 1 [file animals-15-00608-s001.zip › animals-3424771-supplementary/Supplementary Material S1.csv]

SMC++ Ne
label	x	y	plot_type	plot_num
BR	0	3.968253968	path	0
BR	2.96619224	3.968253968	path	0
BR	3.295601221	3.968253968	path	0
BR	3.66159255	3.968253968	path	0
BR	4.06822886	3.968253968	path	0
BR	4.520023961	3.968253968	path	0
BR	5.021992939	3.968253968	path	0
BR	5.579707828	3.968253968	path	0
BR	6.199359462	3.968253968	path	0
BR	6.887826195	3.968253968	path	0
BR	7.652750253	4.329692417	path	0
BR	8.502622566	5.176548657	path	0
BR	9.44687702	6.315188074	path	0
BR	10.49599517	7.851918515	path	0
BR	11.66162262	9.922688708	path	0
BR	12.95669822	12.70969187	path	0
BR	14.3955978	16.45435005	path	0
BR	15.99429364	21.47155425	path	0
BR	17.77053184	28.17510157	path	0
BR	19.74402928	37.10589003	path	0
BR	21.93669247	48.9505372	path	0
BR	24.37286077	64.5405102	path	0
BR	27.07957652	84.80198465	path	0
BR	30.0868852	110.7032008	path	0
BR	33.42816904	143.0817923	path	0
BR	37.14051747	182.4357226	path	0
BR	41.26513887	228.8538459	path	0
BR	45.84781802	281.8967329	path	0
BR	50.93942429	340.654713	path	0
BR	56.59647632	403.4863241	path	0
BR	62.8817694	467.9128529	path	0
BR	69.86507254	530.8502537	path	0
BR	77.62390287	589.0386806	path	0
BR	86.24438619	639.4570604	path	0
BR	95.82221293	680.1542943	path	0
BR	106.4637004	710.2540085	path	0
BR	118.2869728	729.6058159	path	0
BR	131.4232728	738.7103782	path	0
BR	146.018418	738.4929614	path	0
BR	162.2344197	730.9882205	path	0
BR	180.2512812	718.24133	path	0
BR	200.2689962	700.7310309	path	0
BR	222.5097683	678.2028469	path	0
BR	247.2204783	651.3960999	path	0
BR	274.6754236	622.4755609	path	0
BR	305.179364	593.0026364	path	0
BR	339.0709041	563.4528271	path	0
BR	376.726252	535.3202724	path	0
BR	418.5633956	508.7103156	path	0
BR	465.0467421	482.7520881	path	0
BR	516.6922731	457.307374	path	0
BR	574.0732724	432.7779836	path	0
BR	637.8266897	409.6579991	path	0
BR	708.6602105	388.4494458	path	0
BR	787.3601121	369.562907	path	0
BR	874.7999916	352.8255645	path	0
BR	971.9504627	337.7651419	path	0
BR	1079.88993	323.6041307	path	0
BR	1199.816561	309.4965324	path	0
BR	1333.061583	294.9740842	path	0
BR	1481.104064	280.1613164	path	0
BR	1645.587327	265.2331557	path	0
BR	1828.337197	250.3467123	path	0
BR	2031.38226	235.6402693	path	0
BR	2256.976391	221.2329284	path	0
BR	2507.623764	207.2248178	path	0
BR	2786.106654	193.697764	path	0
BR	3095.516321	180.7163273	path	0
BR	3439.287322	168.3291079	path	0
BR	3821.235638	156.5702331	path	0
BR	4245.601031	145.460951	path	0
BR	4717.094109	135.0112619	path	0
BR	5240.948612	125.2215344	path	0
BR	5822.979513	116.0840624	path	0
BR	6469.647561	107.5845304	path	0
BR	7188.131002	99.70336455	path	0
BR	7986.405259	92.41695523	path	0
BR	8873.331461	85.69874384	path	0
BR	9858.754803	79.52017286	path	0
BR	10953.61384	73.8515025	path	0
BR	12170.06189	68.66250087	path	0
BR	13521.60196	63.92301683	path	0
BR	15023.23664	59.60344661	path	0
BR	16691.63459	55.67510577	path	0
BR	18545.31564	52.11051863	path	0
BR	20604.8563	48.88363688	path	0
BR	22893.11821	45.96999896	path	0
BR	25435.50188	43.34684077	path	0
BR	28260.2287	40.99316781	path	0
BR	31398.65412	38.8897978	path	0
BR	34885.61579	37.01938214	path	0
BR	38759.82022	35.36641386	path	0
BR	43064.27248	33.9172289	path	0
BR	47846.7535	32.66000754	path	0
BR	53160.35054	31.58478178	path	0
BR	59064.04641	30.68345527	path	0
BR	65623.37425	29.94984176	path	0
BR	72911.14492	29.37972905	path	0
BR	81008.25529	28.97097611	path	0
BR	90004.58615	28.72365215	path	0
BR	100000	28.64022857	path	0
BWR	0	3.968253968	path	1
BWR	3.042452677	3.968253968	path	1
BWR	3.37946407	3.968253968	path	1
BWR	3.753806095	3.968253968	path	1
BWR	4.169613853	3.968253968	path	1
BWR	4.631480486	3.968253968	path	1
BWR	5.144507921	3.968253968	path	1
BWR	5.714363222	3.968253968	path	1
BWR	6.34734119	3.968253968	path	1
BWR	7.050433901	3.968253968	path	1
BWR	7.83140794	4.199711486	path	1
BWR	8.698890194	4.874970944	path	1
BWR	9.662463146	5.728572018	path	1
BWR	10.73277073	6.811311622	path	1
BWR	11.9216359	8.192100737	path	1
BWR	13.24219124	9.963562176	path	1
BWR	14.70902402	12.25077206	path	1
BWR	16.33833735	15.22302287	path	1
BWR	18.14812913	19.09438077	path	1
BWR	20.15839089	24.12469993	path	1
BWR	22.39132863	30.63622676	path	1
BWR	24.87160809	39.00101644	path	1
BWR	27.62662721	49.58299908	path	1
BWR	30.68681882	62.70977268	path	1
BWR	34.08598675	78.69795221	path	1
BWR	37.8616793	97.84029352	path	1
BWR	42.05560396	120.5805661	path	1
BWR	46.71408815	147.5820682	path	1
BWR	51.88859097	179.5351561	path	1
BWR	57.63627162	216.8927522	path	1
BWR	64.02062079	259.8084816	path	1
BWR	71.11216203	308.5268255	path	1
BWR	78.98923076	362.6895981	path	1
BWR	87.73883957	420.2672807	path	1
BWR	97.45763942	479.0024428	path	1
BWR	108.2529872	537.7669943	path	1
BWR	120.2441319	594.6450328	path	1
BWR	133.5635313	646.6764008	path	1
BWR	148.3583159	691.6807164	path	1
BWR	164.7919134	726.8756767	path	1
BWR	183.0458546	751.2020586	path	1
BWR	203.3217784	764.7546194	path	1
BWR	225.843659	767.4344571	path	1
BWR	250.8602803	760.4031846	path	1
BWR	278.6479837	743.6874433	path	1
BWR	309.5137211	717.7532936	path	1
BWR	343.7984452	685.8640753	path	1
BWR	381.8808758	652.4602163	path	1
BWR	424.1816837	620.7823496	path	1
BWR	471.168137	592.3040901	path	1
BWR	523.3592628	569.0320648	path	1
BWR	581.331581	552.1836003	path	1
BWR	645.7254721	542.9477382	path	1
BWR	717.2522514	540.2639188	path	1
BWR	796.7020265	541.9208529	path	1
BWR	884.9524247	545.8107661	path	1
BWR	982.978288	550.2565659	path	1
BWR	1091.862441	553.8366446	path	1
BWR	1212.807653	554.5615785	path	1
BWR	1347.149922	550.8277998	path	1
BWR	1496.373237	542.6741597	path	1
BWR	1662.125964	530.5155339	path	1
BWR	1846.239062	514.8387063	path	1
BWR	2050.746302	496.1772535	path	1
BWR	2277.906736	475.0874286	path	1
BWR	2530.229649	452.1262329	path	1
BWR	2810.502282	427.8325325	path	1
BWR	3121.820613	402.7117383	path	1
BWR	3467.623565	377.224254	path	1
BWR	3851.730986	351.7776283	path	1
BWR	4278.385848	326.7221403	path	1
BWR	4752.301117	302.3493974	path	1
BWR	5278.71181	278.8934371	path	1
BWR	5863.432827	256.5337911	path	1
BWR	6512.923182	235.3999757	path	1
BWR	7234.357351	215.5769137	path	1
BWR	8035.704525	197.1108545	path	1
BWR	8925.816638	180.0154323	path	1
BWR	9914.526151	164.2775788	path	1
BWR	11012.75466	149.863082	path	1
BWR	12232.63355	136.7216496	path	1
BWR	13587.63799	124.7913936	path	1
BWR	15092.73579	114.0027027	path	1
BWR	16764.55273	104.2815025	path	1
BWR	18621.55623	95.55193458	path	1
BWR	20684.25935	87.73850161	path	1
BWR	22975.44735	80.76773775	path	1
BWR	25520.42943	74.56946942	path	1
BWR	28347.31826	69.0777317	path	1
BWR	31487.34055	64.23140425	path	1
BWR	34975.18199	59.97462634	path	1
BWR	38849.37038	56.25704581	path	1
BWR	43152.70123	53.03395116	path	1
BWR	47932.71049	50.26633118	path	1
BWR	53242.19967	47.92090229	path	1
BWR	59139.81907	45.97014057	path	1
BWR	65690.71565	44.39235407	path	1
BWR	72967.2527	43.17183125	path	1
BWR	81049.80916	42.29910413	path	1
BWR	90027.6675	41.7713704	path	1
BWR	100000	41.59312827	path	1
QinC	0	5.816760324	path	2
QinC	2.733657416	5.816760324	path	2
QinC	3.039748002	5.828449388	path	2
QinC	3.380111882	5.870976959	path	2
QinC	3.758586675	5.956153158	path	2
QinC	4.179439702	6.097223581	path	2
QinC	4.647416097	6.309890397	path	2
QinC	5.167792318	6.613747193	path	2
QinC	5.746435628	7.034319545	path	2
QinC	6.389870257	7.606028914	path	2
QinC	7.105350959	8.376601899	path	2
QinC	7.900944812	9.413788852	path	2
QinC	8.785622171	10.81421268	path	2
QinC	9.769357813	12.68596989	path	2
QinC	10.8632434	15.14565006	path	2
QinC	12.07961255	18.33963272	path	2
QinC	13.43217986	22.44578632	path	2
QinC	14.93619561	27.67261928	path	2
QinC	16.60861763	34.27713379	path	2
QinC	18.46830256	42.56927197	path	2
QinC	20.53621842	52.89693714	path	2
QinC	22.83568107	65.64437463	path	2
QinC	25.39261704	81.22784582	path	2
QinC	28.23585591	100.0657091	path	2
QinC	31.39745532	122.5620526	path	2
QinC	34.91306244	149.0569428	path	2
QinC	38.82231591	179.74447	path	2
QinC	43.16929272	214.6126055	path	2
QinC	48.00300524	253.3729646	path	2
QinC	53.3779538	295.2078806	path	2
QinC	59.35474117	338.2315726	path	2
QinC	66.00075591	379.8775282	path	2
QinC	73.39093212	417.8839917	path	2
QinC	81.60859438	449.2066717	path	2
QinC	90.7463972	470.8511151	path	2
QinC	100.9073697	481.5118163	path	2
QinC	112.2060773	479.8509386	path	2
QinC	124.7699135	466.9531993	path	2
QinC	138.740536	445.6525212	path	2
QinC	154.2754643	418.1290038	path	2
QinC	171.5498553	388.2662616	path	2
QinC	190.7584787	357.9776901	path	2
QinC	212.1179124	327.484657	path	2
QinC	235.8689851	297.7329269	path	2
QinC	262.2794911	269.6069381	path	2
QinC	291.6472102	243.4147032	path	2
QinC	324.3032646	219.4385947	path	2
QinC	360.6158528	197.524342	path	2
QinC	400.9944009	177.7334627	path	2
QinC	445.8941789	159.8505723	path	2
QinC	495.8214337	143.4072983	path	2
QinC	551.3390973	128.3289017	path	2
QinC	613.0731339	114.6973963	path	2
QinC	681.7195976	102.4103155	path	2
QinC	758.0524802	91.45754914	path	2
QinC	842.9324385	81.94585717	path	2
QinC	937.3164978	73.855608	path	2
QinC	1042.268843	67.00147138	path	2
QinC	1158.972815	61.13943461	path	2
QinC	1288.744258	56.09509499	path	2
QinC	1433.04635	51.73976267	path	2
QinC	1593.506104	47.96795038	path	2
QinC	1771.932711	44.69265825	path	2
QinC	1970.337938	41.84182476	path	2
QinC	2190.958814	39.35551146	path	2
QinC	2436.282848	37.18365958	path	2
QinC	2709.076081	35.28429422	path	2
QinC	3012.414268	33.62208055	path	2
QinC	3349.71756	32.16715772	path	2
QinC	3724.789068	30.89419316	path	2
QinC	4141.857739	29.78161201	path	2
QinC	4605.626042	28.81096668	path	2
QinC	5121.322985	27.96641858	path	2
QinC	5694.763073	27.23431032	path	2
QinC	6332.41187	26.60281073	path	2
QinC	7041.458895	26.06161905	path	2
QinC	7829.898683	25.60171711	path	2
QinC	8706.62093	25.21516076	path	2
QinC	9681.510718	24.89490325	path	2
QinC	10765.55997	24.63464504	path	2
QinC	11970.9914	24.42870526	path	2
QinC	13311.39629	24.27191121	path	2
QinC	14801.88776	24.15950292	path	2
QinC	16459.27119	24.08705024	path	2
QinC	18302.23363	24.0503808	path	2
QinC	20351.55458	24.04551705	path	2
QinC	22630.34022	24.06862151	path	2
QinC	25164.28396	24.11594915	path	2
QinC	27981.95612	24.18380629	path	2
QinC	31115.12609	24.26851575	path	2
QinC	34599.12051	24.36638774	path	2
QinC	38473.22155	24.47369649	path	2
QinC	42781.10989	24.58666269	path	2
QinC	47571.35716	24.70144164	path	2
QinC	52897.97361	24.81411738	path	2
QinC	58821.01708	24.92070293	path	2
QinC	65407.27015	25.01714687	path	2
QinC	72730.99313	25.0993464	path	2
QinC	80874.7613	25.16316704	path	2
QinC	89930.39603	25.20446903	path	2
QinC	100000	25.21914038	path	2
