# Supplementary material for: Genetic Comparison and Selection of Reproductive and Growth-Related Traits in Qinchuan Cattle and Two Belgian Cattle Breeds
Source: Animals (Basel). 2025 Feb 19;15(4):608. doi: 10.3390/ani15040608 (PMC11851807; doi:10.3390/ani15040608)
Supplement: Supplementary file 1 [file animals-15-00608-s001.zip › animals-3424771-supplementary/Supplementary Material S2.xls]

## Sheet: Q-BR
WEIGHTED_Fst
16	5667099	5667265	1	0.741558	exon	LOC514121
16	5724479	5724648	1	0.741558	exon	LOC509867
16	5766642	5767048	1	0.741558	exon	LOC100337312
16	5902716	5907403	1	0.741558	gene	LOC100335511
16	5920331	5920513	1	0.741558	exon	LOC781004
16	6038115	6039157	1	0.741558	gene	LOC790886
16	6052920	6053099	1	0.741558	exon	CFH
2	6101524	6101741	1	0.700381	gene	LOC100335775
2	6112963	6113008	1	0.700381	exon	MGC128040
2	6213566	6220196	1	0.700381	gene	MSTN
2	6344223	6345468	1	0.700381	gene	LOC100335795
2	6346410	6353449	1	0.700381	gene	LOC100335809
2	6404704	6405189	1	0.700381	exon	PMS1
2	6511310	6511441	1	0.700381	exon	ORMDL1
2	6531464	6531582	1	0.700381	exon	OSGEPL1
2	6544589	6596238	1	0.700381	gene	LOC100140244
3	119650609	119650717	3	0.667513	exon	NDUFA10
3	119799055	119799057	3	0.667513	stop_codon	LOC618817
3	119810308	119811246	3	0.667513	gene	LOC515090
3	119842344	119843306	3	0.667513	gene	LOC613418
3	119869634	119870614	3	0.667513	gene	LOC782152
3	119879390	119880175	3	0.667513	gene	LOC782114
3	119906880	119907830	3	0.667513	gene	LOC615009
3	119926504	119927451	3	0.667513	gene	LOC782255
3	119949611	119950549	3	0.667513	gene	LOC618660
3	119975689	119979214	3	0.667513	gene	LOC782190
3	120005184	120006101	3	0.667513	gene	LOC519073
3	120029454	120030402	3	0.667513	gene	LOC523582
3	120036970	120037920	3	0.667513	gene	LOC615000
3	120055031	120055981	3	0.667513	gene	LOC789457
3	120060371	120060414	3	0.667513	exon	LOC530175
3	120080139	120081089	3	0.667513	gene	LOC617467
3	120109584	120110534	3	0.667513	gene	LOC526047
3	120125680	120125752	3	0.667513	exon	LOC617407
3	120133412	120134669	3	0.667513	gene	OTOS
3	119912809	119923715	3	0.667513	gene	LOC100141012
2	6002943	6003088	3	0.654499	exon	HIBCH
2	5903024	5903148	3	0.654499	exon	INPP1
2	5813004	5814612	4	0.638368	exon	MFSD6
17	24083435	24102024	1	0.611013	gene	LOC100139782
23	26353279	26354823	1	0.600267	gene	LOC790332
23	26518730	26518782	1	0.600267	exon	LOC100296273
23	26536955	26541096	1	0.600267	gene	LOC786324
23	26688281	26688756	1	0.600267	exon	LOC615257
23	26726417	26726626	1	0.600267	exon	TSBP
23	26796850	26796870	1	0.600267	exon	LOC615242
10	39112074	39122248	1	0.58628	gene	LOC784215
10	39350421	39350606	1	0.58628	gene	LOC100296087
18	218625	220244	1	0.583472	gene	LOC782153
18	220398	225952	1	0.583472	gene	LOC782115
18	226450	228763	1	0.583472	gene	LOC782078
18	351042	514845	1	0.583472	gene	LOC781906
12	24049585	24049988	1	0.566665	exon	TRPC4
12	24241937	24242165	1	0.566665	exon	POSTN
12	24412717	24500000	1	0.566665	gene	LOC787777
16	45401695	45401823	1	0.566284	exon	ENO1
16	45465612	45465906	1	0.566284	exon	RERE
16	45769453	45769989	1	0.566284	gene	LOC100295969
20	10350001	10350117	2	0.563241	exon	CCDC125
20	10369958	10370068	2	0.563241	exon	CDK7
20	10390982	10399140	2	0.563241	gene	MRPS36
20	10416007	10416055	2	0.563241	exon	CENPH
20	10433441	10433599	2	0.563241	exon	CCNB1
20	10468742	10468829	2	0.563241	exon	SLC30A5
20	10300125	10300200	2	0.563241	exon	RAD17
20	10300553	10300611	2	0.563241	exon	AK6
20	10308153	10309682	2	0.563241	gene	LOC100140405
18	183673	184758	2	0.562128	gene	LOC789760
18	197494	198966	2	0.562128	gene	LOC789753
18	84205	103426	2	0.562128	gene	LOC100299850
1	115476361	115480295	3	0.538619	gene	RAP2B
1	115834776	115834778	3	0.538619	stop_codon	P2RY1
1	10956301	10956603	2	0.536274	gene	LOC783459
1	11083493	11161306	2	0.536274	gene	LOC100139931
6	47318340	47318374	1	0.531225	exon	RBPJ
6	47468309	47479538	1	0.531225	gene	CCKAR
6	47570062	47570223	1	0.531225	exon	TBC1D19
2	82928223	82928444	2	0.522726	gene	LOC100295962
12	20351846	20358215	1	0.520815	gene	LOC787562
12	20417680	20418012	1	0.520815	exon	RNASEH2B
12	20456026	20456763	1	0.520815	gene	LOC614072
12	20512064	20512222	1	0.520815	exon	LOC510388
12	20664178	20664242	1	0.520815	exon	LOC539638
16	309342	310274	1	0.518361	gene	LOC787745
16	322411	323342	1	0.518361	gene	LOC787723
16	353945	354883	1	0.518361	gene	LOC524282
16	378644	379583	1	0.518361	gene	LOC787667
16	382649	383626	1	0.518361	gene	LOC787642
16	393274	394219	1	0.518361	gene	LOC787620
16	394634	406754	1	0.518361	gene	LOC787605
16	413639	417498	1	0.518361	gene	LOC787592
16	424692	425641	1	0.518361	gene	LOC787575
16	439537	440794	1	0.518361	gene	LOC787560
16	458954	460213	1	0.518361	gene	LOC787541
16	477560	478508	1	0.518361	gene	LOC100139016
16	519685	519866	1	0.518361	exon	TMEM183A
16	553235	553468	1	0.518361	exon	PPFIA4
16	596916	599757	1	0.518361	gene	MYOG
16	622952	623131	1	0.518361	gene	LOC100301020
16	625615	625810	1	0.518361	gene	LOC100300976
16	625858	626630	1	0.518361	gene	LOC100300934
16	677913	679703	1	0.518361	gene	LOC100140718
16	718146	719004	1	0.518361	exon	ADORA1
16	760055	768350	1	0.518361	gene	MYBPH
16	771323	781451	1	0.518361	gene	CHI3L1
16	330530	350480	1	0.518361	gene	LOC787708
7	101150001	101204960	1	0.51726	gene	LOC100141279
18	59705889	59707073	1	0.502993	gene	LOC788019
18	59708590	59713710	1	0.502993	gene	LOC100299799
18	59732248	59732330	1	0.502993	exon	LOC100299712
18	59907501	59908159	1	0.502993	gene	LOC100138680
18	59908364	59908399	1	0.502993	exon	LOC100300095
18	59946621	59946677	1	0.502993	exon	ZNF836
18	59988158	59988459	1	0.502993	gene	LOC100139553
18	59992344	59992418	1	0.502993	exon	LOC788423
18	60068969	60077391	1	0.502993	gene	ZNF107
18	59859818	59895348	1	0.502993	gene	LOC100140213
18	60121920	60131456	1	0.502993	gene	LOC788150
18	60138868	60197633	1	0.502993	gene	LOC523446
18	59698288	59698928	1	0.502993	gene	LOC100299838
18	59665726	59679954	1	0.502993	gene	LOC617476
18	59650001	59663070	1	0.502993	gene	LOC100297027
18	59555064	59555387	1	0.502993	exon	LOC787812
18	59558992	59578769	1	0.502993	gene	LOC518581
18	59513753	59522224	1	0.502993	gene	LOC100140473
18	59526086	59526594	1	0.502993	gene	LOC100336826
18	59526389	59531455	1	0.502993	gene	LOC100336838
18	59532106	59532403	1	0.502993	gene	LOC100335467
18	59492779	59497070	1	0.502993	gene	LOC787858
18	59450001	59463373	1	0.502993	gene	LOC100336797
18	59400212	59401362	1	0.502993	exon	ZNF43
18	59365713	59366624	1	0.502993	gene	LOC785569
18	59385750	59386070	1	0.502993	gene	LOC787737
18	59359800	59378603	1	0.502993	gene	LOC788589
10	58507402	58507464	2	0.496911	exon	LEO1
10	58576207	58581558	2	0.496911	gene	TMOD3
10	58601541	58601697	2	0.496911	exon	LOC100336569
10	58666447	58666591	2	0.496911	exon	TMOD2
10	58731531	58731816	2	0.496911	exon	LYSMD2
10	58748954	58749553	2	0.496911	exon	SCG3
10	58822417	58822686	2	0.496911	gene	LOC782641
10	58841647	58841733	2	0.496911	exon	DMXL2
15	77701062	77701218	1	0.496116	exon	LRP4
15	77719615	77720542	1	0.496116	gene	LOC100299117
15	77746836	77756115	1	0.496116	gene	LOC509617
15	77761705	77762599	1	0.496116	gene	LOC100138571
15	77788164	77789097	1	0.496116	exon	LOC617614
15	77811529	77812485	1	0.496116	gene	LOC509025
15	77827124	77828050	1	0.496116	gene	LOC100138331
15	78044073	78044170	1	0.496116	exon	C15H11orf49
15	77768810	77776443	1	0.496116	gene	LOC789326
15	77949747	77965339	1	0.496116	gene	LOC100336492
17	50734991	50736971	1	0.493671	gene	LOC100295711
17	50747196	50749073	1	0.493671	gene	LOC100295675
17	50796137	50799092	1	0.493671	gene	LOC100336741
17	50810997	50811830	1	0.493671	gene	LOC100138238
17	50835987	50837621	1	0.493671	gene	LOC790457
17	50848251	50850254	1	0.493671	gene	LOC100335432
17	50893563	50895221	1	0.493671	gene	LOC784771
17	50926943	50928408	1	0.493671	gene	LOC100336945
6	78734705	78734922	3	0.48026	exon	LPHN3
8	50185643	50187163	11	0.477363	gene	LOC785786
14	32050488	32050541	6	0.475644	exon	DNAJC5B
14	32164423	32164749	6	0.475644	exon	TRIM55
14	32213670	32214253	6	0.475644	gene	CRH
14	32299497	32307531	6	0.475644	gene	LOC790324
14	32532914	32532933	6	0.475644	exon	LOC518698
14	32307537	32319673	6	0.475644	gene	LOC100337169
6	75189268	75190334	1	0.471864	gene	LOC100297376
16	42138028	42138223	4	0.464647	exon	VPS13D
16	42380308	42380515	4	0.464647	exon	TNFRSF1B
16	42444384	42444567	4	0.464647	exon	TNFRSF8
16	42537919	42548110	4	0.464647	gene	MIIP
16	42564454	42564650	4	0.464647	exon	MFN2
16	42598025	42598171	4	0.464647	exon	PLOD1
9	11529557	11529642	3	0.462051	exon	LOC100337363
9	11751987	11752054	3	0.462051	exon	RIMS1
3	57507158	57507258	2	0.46171	exon	LOC784768
3	57572429	57572529	2	0.46171	exon	CLCA3P
3	57652195	57652372	2	0.46171	exon	CLCA4
3	57703941	57704174	2	0.46171	exon	CLCA1
3	57750907	57751451	2	0.46171	exon	CLCA2
3	57817816	57817899	2	0.46171	exon	ODF2L
3	57457212	57457439	2	0.46171	exon	SH3GLB1
11	93900519	93901448	2	0.461687	gene	LOC786596
11	93907407	93908339	2	0.461687	gene	LOC786573
11	93923345	93924283	2	0.461687	gene	LOC786747
11	93927186	93927978	2	0.461687	gene	LOC783142
11	93932949	93936637	2	0.461687	gene	LOC525818
11	93960722	93961684	2	0.461687	gene	LOC507721
11	93969256	93970206	2	0.461687	gene	LOC522171
11	93984108	93991685	2	0.461687	gene	PDCL
11	94010160	94010529	2	0.461687	exon	RC3H2
11	94072877	94074965	2	0.461687	gene	ZBTB6
11	94081217	94092093	2	0.461687	gene	ZBTB26
11	94102998	94103082	2	0.461687	exon	RABGAP1
11	94188119	94190302	2	0.461687	gene	GPR21
11	94221968	94222447	2	0.461687	gene	RPL21
11	94288975	94289098	2	0.461687	exon	STRBP
11	94215851	94230063	2	0.461687	gene	LOC100300415
11	93853101	93854024	2	0.461687	gene	LOC786689
11	93867457	93868392	2	0.461687	gene	LOC786664
11	93885145	93886086	2	0.461687	gene	LOC786610
11	93808260	93809237	2	0.461687	gene	LOC505295
11	93835535	93836470	2	0.461687	gene	LOC504570
2	6605443	6616484	2	0.461471	gene	ASNSD1
8	49860300	49881726	10	0.460735	gene	LOC100138486
23	28800214	28800341	3	0.457519	exon	GABBR1
23	28813919	28815049	3	0.457519	exon	LOC786987
23	28855479	28855826	3	0.457519	gene	LOC786194
23	28863423	28864246	3	0.457519	gene	LOC517912
23	28873222	28875583	3	0.457519	gene	UBD
23	28889174	28890127	3	0.457519	gene	LOC506486
23	28902965	28903903	3	0.457519	gene	LOC538947
23	28921680	28925097	3	0.457519	gene	LOC528254
23	28950029	28950031	3	0.457519	stop_codon	LOC100300211
23	28955606	28956565	3	0.457519	gene	LOC523768
23	28967933	28968892	3	0.457519	gene	LOC523769
23	28984421	28985380	3	0.457519	gene	LOC523389
23	28985386	28993017	3	0.457519	gene	LOC786846
23	29004625	29005551	3	0.457519	gene	LOC785910
23	29008133	29010037	3	0.457519	gene	LOC100300439
23	29011965	29012891	3	0.457519	gene	LOC785884
23	29018812	29019807	3	0.457519	gene	LOC785858
23	29023531	29024457	3	0.457519	gene	LOC785832
23	29032406	29032408	3	0.457519	stop_codon	LOC785811
23	29038753	29039682	3	0.457519	gene	LOC785779
23	29050298	29051225	3	0.457519	gene	LOC785747
23	29061825	29062766	3	0.457519	gene	LOC789690
23	29071805	29072731	3	0.457519	gene	LOC616306
23	29078898	29079824	3	0.457519	gene	LOC785712
23	29083625	29084550	3	0.457519	gene	LOC785672
23	29092562	29093488	3	0.457519	gene	LOC785639
23	29096543	29097448	3	0.457519	gene	LOC785616
23	29106707	29110560	3	0.457519	gene	OR12D2
23	29122339	29123280	3	0.457519	gene	LOC785582
23	29143551	29144498	3	0.457519	gene	LOC514434
23	29149974	29150924	3	0.457519	gene	LOC540205
23	29157648	29158610	3	0.457519	gene	LOC512579
23	29167543	29168487	3	0.457519	gene	LOC618034
23	29176696	29177619	3	0.457519	gene	LOC785431
23	29186920	29187873	3	0.457519	gene	LOC785397
23	29201886	29207947	3	0.457519	gene	LOC524872
23	29223812	29224756	3	0.457519	gene	LOC618052
23	29241749	29242690	3	0.457519	gene	LOC785277
23	29256792	29257725	3	0.457519	gene	LOC785252
23	29268471	29269403	3	0.457519	gene	LOC520002
23	29280761	29281693	3	0.457519	gene	LOC618064
23	29290563	29291495	3	0.457519	gene	LOC785162
23	29299942	29300000	3	0.457519	gene	LOC516273
23	29212491	29223747	3	0.457519	gene	LOC510530
23	28750001	28750908	3	0.45406	gene	MOG
10	65502715	65502945	1	0.453784	exon	DUOX1
10	65525530	65525694	1	0.453784	exon	DUOXA1
10	65536356	65540489	1	0.453784	gene	DUOXA2
10	65541112	65541181	1	0.453784	exon	DUOX2
10	65583987	65584105	1	0.453784	exon	SORD
10	65655780	65657656	1	0.453784	gene	LOC100138078
10	65747190	65747567	1	0.453784	gene	LOC613752
10	65781143	65781277	1	0.453784	exon	FERMT2
10	65774870	65778727	1	0.453784	gene	LOC100297328
10	65905385	65908003	1	0.453784	exon	DDHD1
10	65645482	65652457	1	0.453784	gene	LOC100297246
13	70383808	70384071	8	0.447588	exon	TOP1
13	70491295	70491322	8	0.447588	exon	PLCG1
13	70534061	70539478	8	0.447588	gene	ZHX3
13	70666141	70666327	8	0.447588	exon	LPIN3
13	70684371	70691372	8	0.447588	gene	LOC788927
13	70727182	70728411	8	0.447588	exon	LOC524776
13	70737770	70737854	8	0.447588	gene	MIR544B-1
13	70647622	70666562	8	0.447588	gene	LOC100137923
6	76650001	76667696	1	0.44495	gene	LOC100141023
16	6155903	6156793	2	0.444114	exon	LOC100337413
16	6227972	6228066	2	0.444114	exon	LOC781505
9	7496017	7497268	1	0.443619	gene	LOC100297280
9	7509330	7510086	1	0.443619	exon	BAI3
9	7083344	7084836	1	0.443619	gene	LOC783114
27	32912524	32913181	2	0.440449	exon	ADRB3
27	32951594	32951754	2	0.440449	exon	EIF4EBP1
27	32989774	32989972	2	0.440449	exon	ASH2L
27	33016929	33024353	2	0.440449	gene	STAR
27	33046027	33046142	2	0.440449	exon	LSM1
27	33051377	33051696	2	0.440449	exon	BAG4
27	33067149	33072112	2	0.440449	gene	PPAPDC1B
27	33110521	33110751	2	0.440449	exon	DDHD2
27	33144491	33144583	2	0.440449	CDS	LOC782022
27	33175752	33175906	2	0.440449	exon	WHSC1L1
27	33164739	33164812	2	0.440449	gene	MIR2400
27	33231776	33231822	2	0.440449	exon	LETM2
27	33257845	33257989	2	0.440449	exon	FGFR1
3	72477187	72478766	2	0.435393	gene	LOC785254
2	99660620	99661065	1	0.434635	exon	ERBB4
3	61169975	61169987	5	0.434071	exon	LOC782038
16	46265890	46265920	2	0.433597	exon	PARK7
16	46288366	46288427	2	0.433597	exon	TNFRSF9
16	46372677	46378624	2	0.433597	gene	LOC100295833
16	46398864	46399097	2	0.433597	exon	PER3
16	46455176	46464710	2	0.433597	gene	VAMP3
16	46468320	46469593	2	0.433597	exon	CAMTA1
3	20059126	20059204	1	0.4279	exon	HORMAD1
3	20082069	20082257	1	0.4279	exon	GOLPH3L
3	20087543	20087857	1	0.4279	gene	LOC100336304
3	20116180	20116644	1	0.4279	gene	LOC100139249
3	20141822	20147754	1	0.4279	gene	ENSA
3	20172325	20176965	1	0.4279	gene	MCL1
3	20187038	20195550	1	0.4279	gene	ADAMTSL4
3	20228528	20233933	1	0.4279	gene	ECM1
3	20234451	20246077	1	0.4279	gene	TARS2
3	20265012	20265294	1	0.4279	exon	RPRD2
3	20364472	20364638	1	0.4279	exon	PRPF3
3	20381752	20394664	1	0.4279	gene	MRPS21
3	20400836	20404315	1	0.4279	gene	LOC539246
3	20406682	20413546	1	0.4279	gene	C3H1orf54
3	20416072	20419717	1	0.4279	gene	APH1A
3	20420023	20427199	1	0.4279	gene	CA14
3	20453150	20453502	1	0.4279	exon	ANP32E
3	20519704	20528784	1	0.4279	gene	PLEKHO1
3	20534015	20535029	1	0.4279	exon	VPS45
4	29124581	29124707	1	0.424745	exon	ITGB8
4	29045450	29122848	1	0.424745	gene	LOC100138363
18	51302789	51302924	7	0.424284	exon	TMEM145
18	51304727	51307867	7	0.424284	gene	PRR19
18	51308584	51311417	7	0.424284	gene	PAFAH1B3
18	51314244	51314395	7	0.424284	exon	LOC538483
18	51350927	51357467	7	0.424284	gene	ERF
18	51361688	51361922	7	0.424284	exon	GSK3A
18	51373916	51378873	7	0.424284	gene	ZNF526
18	51380803	51395994	7	0.424284	gene	DEDD2
18	51380903	51395573	7	0.424284	gene	LOC100298766
18	51472710	51472739	7	0.424284	exon	ZNF574
18	51529083	51529153	7	0.424284	exon	GRIK5
18	51583678	51583843	7	0.424284	exon	ATP1A3
18	51607794	51607938	7	0.424284	exon	RABAC1
18	51651898	51657089	7	0.424284	gene	LOC615643
18	51658312	51658475	7	0.424284	exon	ARHGEF1
18	51679283	51682971	7	0.424284	gene	CD79A
18	51691152	51691335	7	0.424284	exon	RPS19
18	51702116	51707410	7	0.424284	gene	DMRTC2
18	51707795	51707874	7	0.424284	exon	LYPD4
18	51773250	51773291	7	0.424284	exon	CEACAM6
18	51793236	51797319	7	0.424284	gene	LOC789837
18	51733327	51740740	7	0.424284	gene	LOC100336941
18	51744809	51762224	7	0.424284	gene	LOC100301363
29	5463365	5468104	2	0.423162	gene	LOC788345
29	5468382	5468668	2	0.423162	exon	LOC100337492
29	5494432	5503166	2	0.423162	gene	LOC100336397
29	5510288	5511523	2	0.423162	gene	LOC100140569
29	5536300	5537570	2	0.423162	gene	LOC100138009
29	5546906	5549520	2	0.423162	gene	LOC788427
29	5558460	5568680	2	0.423162	gene	LOC100337032
29	5615911	5618337	2	0.423162	gene	LOC786425
29	5649914	5649991	2	0.423162	exon	LOC100336475
29	5720284	5721555	2	0.423162	gene	LOC523762
29	5740406	5741074	2	0.423162	gene	LOC100295387
29	5748317	5748727	2	0.423162	exon	LOC786377
29	5780912	5781007	2	0.423162	exon	TRIM43
29	5829457	5831845	2	0.423162	gene	LOC616322
29	5845679	5846089	2	0.423162	exon	LOC616308
29	5883499	5892565	2	0.423162	gene	LOC520034
29	5913391	5913655	2	0.423162	exon	FOLH1
29	5683523	5712834	2	0.423162	gene	LOC100336489
29	5812012	5819193	2	0.423162	gene	LOC528629
29	5408412	5416666	2	0.423162	gene	LOC100139381
29	5432885	5434136	2	0.423162	gene	LOC529778
29	5400001	5406787	2	0.423162	gene	LOC521981
18	51806285	51819079	7	0.422803	gene	LOC522128
18	51830883	51837501	7	0.422803	gene	CXCL17
18	51265273	51265405	6	0.422788	exon	LOC100336898
17	36034885	36037249	2	0.422729	gene	LOC100336805
17	36072731	36072844	2	0.422729	exon	ADAD1
17	36142481	36142675	2	0.422729	exon	LOC100297914
17	36239817	36239937	2	0.422729	exon	LOC534295
11	93751118	93752059	3	0.421435	gene	LOC529516
11	93765538	93765540	3	0.421435	stop_codon	LOC507745
11	93787089	93788021	3	0.421435	gene	LOC514342
11	93797556	93797558	3	0.421435	start_codon	LOC785392
11	93702914	93703858	3	0.421435	gene	LOC527248
11	93709957	93710884	3	0.421435	gene	LOC617762
11	93716873	93717850	3	0.421435	gene	LOC513584
11	93730259	93731992	3	0.421435	gene	LOC619026
11	93742434	93743378	3	0.421435	gene	LOC538946
11	93655028	93655969	3	0.421435	gene	LOC509891
11	93670177	93671118	3	0.421435	gene	LOC508604
11	93678033	93678974	3	0.421435	gene	LOC539172
11	93691849	93692790	3	0.421435	gene	LOC504501
13	16401126	16401503	3	0.421314	exon	ITIH5
13	16484413	16484566	3	0.421314	exon	SFMBT2
18	60352181	60354437	1	0.421266	gene	LOC100300479
18	60354660	60355914	1	0.421266	exon	MGC137725
18	60373486	60373636	1	0.421266	exon	LOC100139758
18	60384421	60386112	1	0.421266	gene	LOC100301205
18	60416790	60417002	1	0.421266	gene	LOC100300871
18	60417010	60417455	1	0.421266	exon	LOC100337238
18	60442437	60443518	1	0.421266	gene	LOC522826
18	60466722	60466848	1	0.421266	exon	LOC788860
18	60544990	60553041	1	0.421266	gene	LOC616720
18	60577952	60586348	1	0.421266	gene	LOC786224
18	60599051	60601078	1	0.421266	exon	LOC785286
18	60622037	60623142	1	0.421266	gene	LOC100337365
18	60632596	60633330	1	0.421266	exon	ZNF85
18	60662724	60664194	1	0.421266	gene	LOC782961
18	60695652	60696510	1	0.421266	gene	LOC788268
18	60703686	60712110	1	0.421266	gene	LOC788928
18	60749139	60749837	1	0.421266	exon	LOC100139359
18	60794963	60795080	1	0.421266	exon	ZNF208
18	60813847	60813973	1	0.421266	exon	LOC100336208
18	60390022	60416042	1	0.421266	gene	LOC100138666
18	60483377	60519394	1	0.421266	gene	LOC788871
18	60652389	60681562	1	0.421266	gene	LOC100337403
18	60828777	60846476	1	0.421266	gene	LOC100138191
11	84235434	84245238	1	0.420811	gene	LOC100297236
11	84544101	84545625	1	0.420811	gene	LOC100298080
25	18539756	18539956	1	0.418014	exon	ACSM4
25	18566252	18570516	1	0.418014	gene	THUMPD1
25	18597406	18597533	1	0.418014	exon	ACSM3
25	18658923	18659011	1	0.418014	exon	ERI2
25	18672641	18673025	1	0.418014	exon	MGC134577
25	18741225	18741297	1	0.418014	gene	MIR2384-2
25	18742944	18742946	1	0.418014	stop_codon	DCUN1D3
25	18772361	18773718	1	0.418014	gene	LOC520470
25	18826142	18835488	1	0.418014	gene	LYRM1
14	24717243	24717303	1	0.417976	exon	TMEM68
14	24747192	24747482	1	0.417976	exon	TGS1
14	24872638	24872769	1	0.417976	exon	LYN
14	24955076	24956324	1	0.417976	gene	RPS20
14	24975783	24977096	1	0.417976	gene	MOS
14	25007291	25009296	1	0.417976	gene	PLAG1
14	25052885	25058781	1	0.417976	gene	CHCHD7
14	25113323	25113454	1	0.417976	exon	SDR16C5
3	120199293	120199804	5	0.414912	gene	LOC782275
6	83390998	83391996	4	0.413035	gene	LOC100139136
6	83532613	83533228	4	0.413035	gene	LOC100298985
6	83599174	83600068	4	0.413035	gene	LOC100139391
6	83568058	83576159	4	0.413035	gene	LOC100140033
6	83602664	83643973	4	0.413035	gene	LOC100138717
16	49429125	49429481	2	0.412841	exon	LOC100335393
16	49533933	49534039	2	0.412841	exon	NAV1
16	49604196	49605095	2	0.412841	exon	IPO9
16	49618805	49621018	2	0.412841	gene	SHISA4
16	49624531	49625249	2	0.412841	exon	LMOD1
16	49656380	49656579	2	0.412841	exon	TIMM17A
16	49839631	49839762	2	0.412841	exon	AJAP1
16	49353468	49353517	2	0.412841	exon	CSRP1
17	33496005	33496516	8	0.409068	exon	ANKRD50
4	84628019	84628687	8	0.408941	gene	LOC512673
4	84662876	84663551	8	0.408941	gene	LOC786533
4	84678937	84733519	8	0.408941	gene	LOC100139485
25	42882684	42883380	1	0.408541	gene	LOC783961
25	42806963	42808467	1	0.408541	exon	PTCHD3
25	42822556	42827019	1	0.408541	gene	LOC783852
23	29314810	29315760	5	0.406439	gene	LOC516274
23	29327103	29327105	5	0.406439	stop_codon	LOC618070
23	29349632	29350570	5	0.406439	gene	LOC782341
23	29360768	29361715	5	0.406439	gene	LOC782301
23	29368185	29369129	5	0.406439	gene	LOC782262
23	29387309	29388250	5	0.406439	gene	LOC515704
23	29394475	29395409	5	0.406439	gene	LOC782379
23	29403153	29403978	5	0.406439	gene	HMGN1
23	29407677	29408773	5	0.406439	gene	LOC784557
23	29411406	29413427	5	0.406439	gene	LOC509155
23	29413947	29414889	5	0.406439	gene	LOC784614
23	29451997	29452938	5	0.406439	gene	LOC784652
23	29462782	29463723	5	0.406439	gene	LOC784681
23	29480530	29481468	5	0.406439	gene	LOC528343
23	29503335	29504264	5	0.406439	gene	LOC784712
23	29518331	29519287	5	0.406439	gene	LOC784787
23	29528790	29530192	5	0.406439	gene	LOC785760
23	29540767	29541678	5	0.406439	gene	LOC511103
23	29552975	29553937	5	0.406439	gene	LOC784858
23	29572204	29572206	5	0.406439	start_codon	LOC616517
23	29581502	29582479	5	0.406439	gene	LOC789367
23	29593368	29594291	5	0.406439	gene	LOC789358
23	29622276	29623226	5	0.406439	gene	LOC788675
23	29632638	29633571	5	0.406439	gene	LOC788663
23	29636611	29637541	5	0.406439	gene	LOC618140
23	29661570	29662559	5	0.406439	gene	LOC539623
23	29678973	29679935	5	0.406439	gene	LOC509280
23	29698016	29698978	5	0.406439	gene	LOC782431
11	13007148	13007279	7	0.405057	exon	DYSF
11	13155560	13155881	7	0.405057	exon	ZNF638
11	13243571	13248620	7	0.405057	gene	LOC789453
11	13394050	13397285	7	0.405057	gene	LOC789468
11	13405926	13415101	7	0.405057	gene	NAGK
11	13438821	13443884	7	0.405057	gene	TEX261
11	13450720	13450919	7	0.405057	exon	ANKRD53
11	13466597	13466720	7	0.405057	exon	ATP6V1B1
11	13492655	13493089	7	0.405057	exon	VAX2
1	116197011	116197376	4	0.404971	gene	LOC615622
9	12750737	12750847	2	0.404497	exon	KCNQ5
9	12872582	12873354	2	0.404497	gene	LOC100295140
9	12969181	12970905	2	0.404497	gene	LOC616454
9	12981372	12982550	2	0.404497	gene	OOEP
9	13002488	13002753	2	0.404497	exon	LOC100337502
9	13154530	13154964	2	0.404497	exon	LOC782472
9	13189168	13189405	2	0.404497	exon	MTO1
9	13233080	13235993	2	0.404497	gene	EEF1A1
16	24261535	24261732	4	0.403721	exon	BPNT1
16	24285723	24285832	4	0.403721	exon	IARS2
16	24305737	24305815	4	0.403721	gene	MIR215
16	24345141	24345207	4	0.403721	exon	RAB3GAP2
11	92221813	92221893	8	0.40288	exon	LOC525099
6	93486378	93486380	5	0.402266	stop_codon	LOC512359
6	93528980	93529165	5	0.402266	exon	SEPT11
6	93646606	93646734	5	0.402266	exon	CCNI
6	93746640	93746921	5	0.402266	exon	CCNG2
6	93866000	93867384	5	0.402266	gene	LOC100139130
14	75397723	75397758	7	0.398249	exon	SLC26A7
16	24795633	24795656	5	0.397099	exon	MARK1
23	28701546	28701741	2	0.395744	exon	LOC504845
23	28707258	28710379	2	0.395744	gene	PPP1R11
23	28714464	28717896	2	0.395744	gene	ZNRD1
23	28735237	28735309	2	0.395744	exon	ZFP57
23	28665990	28666406	2	0.395744	exon	TRIM31
3	43072165	43072257	3	0.39457	exon	CDC14A
3	43084892	43085413	3	0.39457	gene	LOC614789
3	43137018	43137610	3	0.39457	gene	LOC539878
3	43171064	43171122	3	0.39457	exon	RTCD1
3	43189905	43189965	3	0.39457	exon	DBT
3	43241238	43242911	3	0.39457	gene	LOC531899
3	43251251	43251300	3	0.39457	exon	LRRC39
3	43286251	43286297	3	0.39457	exon	CCDC76
3	43291333	43291495	3	0.39457	exon	SASS6
3	43335077	43335240	3	0.39457	exon	HIAT1
3	43414671	43414825	3	0.39457	exon	SLC35A3
3	43514407	43514504	3	0.39457	exon	AGL
9	13988735	13989202	8	0.394058	gene	LOC100336449
9	14012755	14023941	8	0.394058	gene	LOC784472
9	14155008	14237428	8	0.394058	gene	LOC100335718
18	51216019	51216048	6	0.393385	exon	LIPE
18	51240178	51242432	6	0.393385	gene	CNFN
18	51245928	51248870	6	0.393385	exon	LOC100337013
3	112457564	112457758	9	0.392587	exon	CSMD2
3	112536430	112537155	9	0.392587	gene	HMGB4
3	112567594	112577512	9	0.392587	gene	LOC100140781
3	73111654	73112082	2	0.391982	exon	NEGR1
1	116241607	116241681	5	0.391022	exon	MBNL1
2	5719422	5719527	6	0.390828	exon	TMEM194B
3	14900066	14900319	3	0.3907	exon	LOC530205
3	14908141	14908194	3	0.3907	exon	RIT1
3	14938938	14939764	3	0.3907	exon	SYT11
3	15009727	15010228	3	0.3907	exon	GON4L
3	15032420	15033379	3	0.3907	gene	LOC784055
3	15093504	15097679	3	0.3907	gene	MSTO1
3	15118199	15118321	3	0.3907	exon	DAP3
3	15176831	15177250	3	0.3907	exon	ASH1L
3	15355686	15361633	3	0.3907	gene	RUSC1
3	15367996	15368084	3	0.3907	exon	FDPS
3	15399755	15399851	3	0.3907	exon	PKLR
10	72953085	72953870	1	0.390367	gene	LOC100138538
10	72953088	72955661	1	0.390367	gene	SIX6
10	73068134	73070007	1	0.390367	exon	SIX1
10	73096575	73096806	1	0.390367	gene	LOC100296631
10	73129112	73134913	1	0.390367	gene	LOC526104
10	73153517	73153722	1	0.390367	exon	MNAT1
10	73369416	73380029	1	0.390367	gene	TRMT5
10	73380218	73380354	1	0.390367	exon	SLC38A6
10	73433149	73450000	1	0.390367	gene	LOC100298529
21	59650974	59651318	4	0.389081	exon	SERPINA11
21	59669963	59670110	4	0.389081	exon	LOC286871
21	59717392	59718042	4	0.389081	exon	SERPINA12
21	59782814	59782862	4	0.389081	exon	SERPINA5
21	59822520	59830352	4	0.389081	gene	SERPINA3-2
21	59864189	59864405	4	0.389081	exon	DLGAP2
21	59767141	59774896	4	0.389081	gene	LOC786932
21	59578528	59587897	4	0.389081	gene	SERPINA1
27	32863559	32863935	4	0.388627	exon	RAB11FIP1
27	32885370	32890975	4	0.388627	gene	GOT1L1
28	44711979	44712061	7	0.388469	exon	2024-03-08
28	44741135	44741281	7	0.388469	exon	ALOX5
28	44819689	44820675	7	0.388469	gene	LOC520012
28	44833888	44834832	7	0.388469	gene	LOC618139
28	44858572	44858574	7	0.388469	start_codon	LOC100298658
28	44925708	44927696	7	0.388469	gene	ZNF22
28	44940862	44941048	7	0.388469	exon	RASSF4
28	44952355	44953779	7	0.388469	gene	C28H10ORF10
28	44980841	44981806	7	0.388469	gene	LOC521142
28	45002289	45003251	7	0.388469	gene	LOC615400
28	45037872	45037938	7	0.388469	exon	TMEM72
28	45127535	45136603	7	0.388469	gene	LOC100141042
28	44990053	44990979	7	0.388469	gene	LOC785231
17	42810729	42810896	6	0.386855	exon	GRIA2
17	42970698	42970763	6	0.386855	gene	MIR2321
17	43006930	43007222	6	0.386855	exon	GLRB
11	82008720	82008799	5	0.386297	exon	FAM49A
18	51877254	51888123	8	0.385828	gene	CD177
18	51897363	51900000	8	0.385828	gene	TEX101
23	26913709	26915163	2	0.384381	gene	LOC100138858
23	26917424	26917450	2	0.384381	exon	BTN3A2
23	26931617	26931626	2	0.384381	exon	LOC786065
23	26973191	26973257	2	0.384381	exon	LOC536128
23	27000656	27000697	2	0.384381	exon	GPSM3
23	27003269	27007368	2	0.384381	gene	PBX2
23	27008844	27011946	2	0.384381	gene	AGER
23	27012066	27014380	2	0.384381	gene	RNF5
23	27021354	27021562	2	0.384381	exon	AGPAT1
23	27024473	27027205	2	0.384381	gene	EGFL8
23	27033250	27033333	2	0.384381	exon	PPT2
23	27038200	27041582	2	0.384381	gene	NG5
14	26941502	26941726	11	0.383809	exon	TOX
27	32800001	32800476	4	0.382977	exon	ZFP36L2
13	64258556	64274274	1	0.382494	gene	AHCY
13	64357862	64357900	1	0.382494	exon	ITCH
13	64372529	64372531	1	0.382494	stop_codon	LOC782136
13	64466198	64466248	1	0.382494	exon	DYNLRB1
13	64497254	64498905	1	0.382494	gene	MAP1LC3A
13	64499110	64499540	1	0.382494	exon	PIGU
13	64603586	64604291	1	0.382494	gene	LOC786401
13	64608138	64612427	1	0.382494	gene	LOC100295994
13	64624466	64626041	1	0.382494	gene	LOC511340
13	64630311	64630882	1	0.382494	exon	NCOA6
13	64744017	64744116	1	0.382494	exon	GGT7
13	64213312	64213474	1	0.382494	exon	ASIP
2	9626633	9626708	2	0.381824	exon	LOC614438
2	9666316	9666463	2	0.381824	exon	ITGAV
2	9700674	9700749	2	0.381824	gene	MIR2351
2	9861739	9861840	2	0.381824	exon	ZC3H15
10	59064566	59065957	5	0.381206	gene	LOC782491
10	59080379	59080529	5	0.381206	exon	GLDN
11	92274118	92274171	7	0.38036	exon	MGC151949
11	92302769	92302906	7	0.38036	exon	GGTA1
11	92454507	92454636	7	0.38036	exon	LOC100337409
16	24215429	24215488	5	0.380282	exon	LOC538357
16	24159384	24159917	5	0.380282	gene	LOC524431
6	60420296	60420384	7	0.380087	exon	UBE2K
6	60554640	60554759	7	0.380087	exon	PDS5A
6	60754799	60755024	7	0.380087	exon	N4BP2
6	60848686	60849002	7	0.380087	exon	RHOH
14	32699360	32700000	4	0.379671	gene	RRS1
2	88248733	88249194	2	0.377673	exon	SATB2
16	8241722	8242921	4	0.376359	gene	LOC786393
16	8562949	8563778	4	0.376359	gene	LOC100295318
16	8563781	8565223	4	0.376359	gene	LOC100295278
9	13276982	13278719	2	0.374434	gene	LOC100295264
23	51917495	51917654	3	0.374024	exon	EXOC2
23	52050985	52051128	3	0.374024	exon	IRF4
23	52099816	52099987	3	0.374024	exon	LOC787471
23	52288936	52289881	3	0.374024	gene	LOC100336531
23	52335397	52336132	3	0.374024	gene	LOC100336541
23	52380455	52388973	3	0.374024	gene	LOC781404
23	52397483	52398420	3	0.374024	gene	LOC613394
14	31996559	31996939	9	0.373632	gene	LOC100299601
6	81617444	81617495	4	0.37353	exon	TECRL
6	82094275	82100000	4	0.37353	gene	LOC784470
15	62799410	62799790	7	0.373218	gene	LOC520044
15	62869597	62869849	7	0.373218	exon	DCDC1
15	62935666	62935714	7	0.373218	exon	DNAJC24
15	63042022	63042148	7	0.373218	exon	IMMP1L
15	63093255	63093512	7	0.373218	exon	ELP4
15	63061630	63071676	7	0.373218	gene	LOC100296038
9	14330689	14332153	8	0.37131	gene	LOC100140352
4	31401865	31405717	4	0.370855	gene	LOC789831
4	31406235	31407462	4	0.370855	gene	LOC100138586
4	31578311	31582679	4	0.370855	gene	IL6
4	31643801	31651172	4	0.370855	gene	TOMM7
4	31693560	31694054	4	0.370855	gene	PPIA
4	31742102	31742910	4	0.370855	exon	LOC540584
4	31832393	31833056	4	0.370855	gene	LOC100139677
4	31675376	31701406	4	0.370855	gene	LOC781125
28	44551433	44551733	6	0.37068	exon	ANUBL1
16	51683116	51688676	8	0.37013	gene	PEX10
16	51691339	51691417	8	0.37013	exon	RER1
16	51699111	51699202	8	0.37013	exon	MORN1
16	51769043	51769162	8	0.37013	exon	SKI
16	51841819	51846449	8	0.37013	gene	C16H1orf86
16	51846977	51848479	8	0.37013	exon	LOC100295590
16	51854860	51854946	8	0.37013	exon	PRKCZ
16	51968826	51968938	8	0.37013	exon	GABRD
16	52023631	52023682	8	0.37013	exon	LOC617386
16	52083731	52083781	8	0.37013	exon	TMEM52
16	52086276	52087650	8	0.37013	gene	LOC617412
16	52106960	52107172	8	0.37013	exon	GNB1
12	706735	708412	2	0.367418	gene	LOC789867
19	33365318	33365458	7	0.365813	exon	PMP22
19	33418197	33418528	7	0.365813	exon	TEKT3
19	33533697	33533778	7	0.365813	exon	CDRT4
19	33585300	33586454	7	0.365813	exon	FAM18B
19	33603260	33603418	7	0.365813	exon	FBXW10
19	33673396	33673464	7	0.365813	exon	ZNF286A
19	33693651	33693699	7	0.365813	exon	ZNF624
19	33727236	33727638	7	0.365813	exon	ZNF287
19	33778359	33778738	7	0.365813	exon	LOC509555
19	33832542	33832778	7	0.365813	exon	TRPV2
19	33841782	33842035	7	0.365813	exon	LOC100296593
5	53994140	53994955	4	0.363528	exon	SLC16A7
19	41557543	41561919	6	0.362607	gene	KRT24
19	41600541	41608312	6	0.362607	gene	KRT25
19	41618442	41624587	6	0.362607	gene	KRT26
19	41636793	41637275	6	0.362607	exon	KRT27
19	41646439	41646656	6	0.362607	exon	KRT10
19	41712396	41712478	6	0.362607	exon	KRT12
19	41729420	41729502	6	0.362607	exon	LOC100337186
19	41724075	41724161	6	0.362607	exon	KRT20
19	41778918	41779079	6	0.362607	exon	KRT23
19	41818680	41825663	6	0.362607	gene	KRT39
19	41834728	41841840	6	0.362607	gene	KRT40
19	41845806	41846512	6	0.362607	gene	KRTAP3-3
19	41853596	41854291	6	0.362607	gene	LOC100294937
19	41866610	41867216	6	0.362607	gene	KRTAP3-1
19	41900859	41901501	6	0.362607	gene	LOC540285
19	41903513	41904340	6	0.362607	gene	LOC618495
19	41908533	41909488	6	0.362607	gene	KRTAP1-1
19	41916319	41916923	6	0.362607	gene	LOC788284
19	41920058	41920735	6	0.362607	gene	LOC787225
19	41933571	41934248	6	0.362607	gene	LOC100295015
19	41945879	41946589	6	0.362607	gene	LOC618938
19	41947937	41948527	6	0.362607	gene	LOC790883
19	41953574	41954349	6	0.362607	gene	LOC777598
19	41967098	41975145	6	0.362607	gene	LOC787132
19	41985180	41986261	6	0.362607	gene	KRTAP4-7
19	41992635	41993144	6	0.362607	gene	LOC787051
19	41998074	42004734	6	0.362607	gene	LOC100141108
19	42003974	42004759	6	0.362607	gene	LOC510062
19	42017857	42018603	6	0.362607	gene	LOC618491
19	42021020	42021072	6	0.362607	exon	LOC100337239
19	42033152	42033781	6	0.362607	gene	LOC788228
19	42042274	42050000	6	0.362607	gene	LOC788206
19	41827202	41832678	6	0.362607	gene	LOC788342
19	43400710	43400888	1	0.362422	exon	EZH1
19	43441583	43443429	1	0.362422	gene	RAMP2
19	43446967	43447061	1	0.362422	exon	VPS25
19	43468381	43469490	1	0.362422	gene	CCDC56
19	43481805	43481954	1	0.362422	exon	BECN1
19	43500061	43505920	1	0.362422	gene	LOC100336105
19	43508614	43513732	1	0.362422	gene	LOC100336082
19	43514369	43514371	1	0.362422	start_codon	AOC3
19	43528921	43531708	1	0.362422	gene	LOC100336124
19	43550515	43551970	1	0.362422	gene	LOC100137745
19	43555808	43559786	1	0.362422	gene	SAO
19	43562655	43564447	1	0.362422	exon	LOC100138645
19	43590846	43591141	1	0.362422	exon	G6PC
19	43635373	43644586	1	0.362422	transcript	AARSD1
19	43653717	43663058	1	0.362422	gene	RUNDC1
19	43669376	43671678	1	0.362422	gene	RPL27
19	43673503	43673687	1	0.362422	exon	IFI35
19	43687403	43694870	1	0.362422	gene	VAT1
19	43696266	43700032	1	0.362422	gene	RND2
19	43728682	43728759	1	0.362422	exon	BRCA1
19	43785335	43785424	1	0.362422	exon	NBR1
19	43813981	43820827	1	0.362422	gene	TMEM106A
19	43828608	43829211	1	0.362422	gene	SNRPE
19	43830498	43832547	1	0.362422	gene	LOC789527
19	43527203	43549707	1	0.362422	gene	LOC539069
21	63263760	63263788	7	0.361379	exon	VRK1
9	99916262	99916417	6	0.361359	exon	LOC100336821
9	100280621	100281548	6	0.361359	gene	LOC788588
9	100296641	100297544	6	0.361359	gene	LOC788606
9	100370797	100370939	6	0.361359	exon	QKI
9	100319080	100319993	6	0.361359	gene	LOC788556
9	99863456	99864100	6	0.361359	gene	LOC614126
9	99777769	99778018	6	0.361359	gene	COX6C
9	99713736	99713870	6	0.361359	exon	PACRG
14	31750342	31750481	13	0.360708	exon	MTFR1
14	31846719	31846779	13	0.360708	exon	LOC780981
13	70066184	70069566	6	0.360662	gene	MAFB
13	70160938	70161511	6	0.360662	exon	LOC100296892
16	28767325	28768104	3	0.360466	gene	LOC785251
16	28772360	28772373	3	0.360466	exon	LOC516576
16	29159786	29159977	3	0.360466	exon	LBR
16	29245337	29245415	3	0.360466	exon	ENAH
18	51917197	51920523	9	0.360214	gene	BSP3
18	51926720	51931069	9	0.360214	gene	BSP5
18	51941631	51944469	9	0.360214	gene	LOC100299268
18	51949246	51949335	9	0.360214	exon	BSP1
18	51991409	51995823	9	0.360214	gene	LYPD3
18	51903363	51908061	9	0.360214	gene	LOC789871
22	26322376	26322519	4	0.360079	exon	CHL1
18	3462169	3462253	4	0.359695	exon	CNTNAP4
3	112922519	112923596	8	0.359265	gene	LOC786680
3	112933623	112934051	8	0.359265	exon	ZSCAN20
3	113006125	113006494	8	0.359265	exon	EFHD1
16	883263	883967	2	0.35919	gene	LOC789413
16	889145	894202	2	0.35919	gene	BTG2
16	812142	874897	2	0.35919	gene	LOC789394
5	70320512	70320573	1	0.35882	exon	RFX4
5	70407271	70407354	1	0.35882	exon	RIC8B
5	70573524	70573697	1	0.35882	exon	C5H12orf23
5	70596405	70597866	1	0.35882	exon	MTERFD3
5	70614380	70614520	1	0.35882	exon	CRY1
5	70748713	70756238	1	0.35882	gene	LOC100140117
9	15453771	15453822	8	0.358789	exon	SENP6
9	15602800	15605476	8	0.358789	gene	LOC100295848
9	15639156	15639399	8	0.358789	exon	MYO6
9	15798580	15802350	8	0.358789	gene	IMPG1
9	15849617	15849705	8	0.358789	exon	LOC100336661
4	41640776	41641276	5	0.358733	gene	LOC781985
14	31715043	31715264	13	0.358564	exon	ARMC1
3	119457253	119468091	4	0.358188	gene	LOC100336606
3	119477202	119477397	4	0.358188	exon	LOC100336476
18	51153588	51153717	6	0.357624	exon	CEACAM8
11	13572118	13576260	10	0.356937	gene	CD207
11	13584914	13596657	10	0.356937	gene	CLEC4F
16	29552152	29552342	4	0.356437	exon	SRP9
16	29585792	29585855	4	0.356437	exon	EPHX1
16	29373677	29378654	4	0.356437	gene	LOC100336603
16	29258911	29370735	4	0.356437	gene	LOC100336588
27	32750362	32750496	5	0.356255	exon	PROSC
27	32793137	32799014	5	0.356255	gene	GPR124
18	48113387	48113578	9	0.355598	gene	LOC100295497
18	48140549	48142079	9	0.355598	exon	LOC513625
18	48258398	48258484	9	0.355598	exon	DPF1
18	48273841	48274067	9	0.355598	gene	LOC100296894
18	48282647	48282893	9	0.355598	exon	PPP1R14A
18	48295522	48295957	9	0.355598	exon	SPINT2
18	48337459	48338329	9	0.355598	gene	LOC787634
18	48338400	48347627	9	0.355598	gene	YIF1B
18	48398054	48398056	9	0.355598	start_codon	KCNK6
18	48414111	48414365	9	0.355598	exon	LOC100141222
18	48451832	48457822	9	0.355598	gene	PSMD8
18	48458685	48462429	9	0.355598	gene	GGN
18	48464958	48475752	9	0.355598	gene	LOC613633
18	48475900	48479870	9	0.355598	gene	LOC508569
18	48481121	48494788	9	0.355598	gene	RASGRP4
7	76555885	76563512	7	0.355495	gene	LOC785789
6	47822226	47822658	2	0.355346	exon	STIM2
15	1084804	1086692	2	0.353936	gene	LOC100139021
15	1087365	1088294	2	0.353936	gene	LOC515790
15	1102052	1102595	2	0.353936	gene	LOC100337084
15	1107709	1108604	2	0.353936	gene	LOC786445
15	1123512	1124441	2	0.353936	gene	LOC786467
15	1138759	1139688	2	0.353936	gene	LOC508315
15	1174969	1175901	2	0.353936	gene	LOC786506
15	1198239	1199173	2	0.353936	gene	LOC786525
15	1207685	1208639	2	0.353936	gene	LOC529299
15	1242488	1243589	2	0.353936	gene	LOC787524
15	1252663	1255598	2	0.353936	gene	LOC100300218
15	1272684	1274025	2	0.353936	gene	LOC100300262
15	1295475	1296403	2	0.353936	gene	LOC100300302
15	1500370	1501565	2	0.353936	gene	LOC100300332
15	1046942	1049583	2	0.353936	gene	LOC786395
1	139650046	139650117	6	0.353719	exon	CPNE4
1	139786933	139787031	6	0.353719	exon	LOC100336933
1	139880639	139880859	6	0.353719	exon	MRPL3
1	139909277	139911369	6	0.353719	gene	LOC100335910
1	140044682	140046219	6	0.353719	gene	NUDT16
1	140061176	140061467	6	0.353719	exon	NEK11
2	9502291	9502455	4	0.353715	exon	ZSWIM2
10	93172628	93172687	3	0.353027	exon	LOC529746
10	93309214	93309822	3	0.353027	gene	PTTG1
3	20004528	20004693	2	0.352382	exon	CTSK
3	20017109	20017441	2	0.352382	gene	LOC787895
3	20024302	20024365	2	0.352382	exon	CTSS
13	34524932	34524970	1	0.352312	exon	ZNF438
5	103611005	103611327	4	0.351666	exon	CLSTN3
5	103613062	103613142	4	0.351666	exon	CRABP1
5	103634595	103644571	4	0.351666	gene	C1RL
5	103650357	103655798	4	0.351666	gene	LOC786586
5	103681135	103690195	4	0.351666	gene	LOC507706
5	103703795	103704543	4	0.351666	gene	LOC783686
5	103737161	103737218	4	0.351666	exon	C1R
5	103775555	103775680	4	0.351666	exon	C1S
5	103841290	103841397	4	0.351666	exon	LPCAT3
5	103847443	103853163	4	0.351666	gene	EMG1
5	103853322	103857865	4	0.351666	gene	PHB2
5	103859005	103859094	4	0.351666	gene	MIR141
5	103859436	103859500	4	0.351666	gene	MIR200C
5	103862679	103872171	4	0.351666	gene	PTPN6
5	103878771	103880611	4	0.351666	gene	C5H12ORF57
5	103881477	103890158	4	0.351666	gene	ATN1
5	103882433	103889124	4	0.351666	gene	LOC100296370
5	103899877	103906801	4	0.351666	gene	ENO2
5	103908369	103915853	4	0.351666	gene	LRRC23
5	103939886	103940042	4	0.351666	exon	SPSB2
5	103942402	103945759	4	0.351666	gene	TPI1
5	103956185	103956330	4	0.351666	exon	USP5
5	103961032	103963276	4	0.351666	gene	CDCA3
5	103964866	103971313	4	0.351666	gene	GNB3
5	103988809	103988966	4	0.351666	exon	GPR162
5	104002353	104002511	4	0.351666	exon	CD4
5	104029027	104036165	4	0.351666	gene	LAG3
5	104039250	104040501	4	0.351666	gene	PTMS
5	104039252	104039524	4	0.351666	gene	DLST
5	104058659	104063536	4	0.351666	gene	MLF2
5	104077163	104077952	4	0.351666	gene	LOC786978
5	104080892	104087147	4	0.351666	gene	COPS7A
5	103575932	103576168	4	0.351666	gene	LOC100295630
13	56155293	56155349	11	0.351542	exon	CDH4
3	110001845	110001908	7	0.351147	exon	CSF3R
3	110014938	110015064	7	0.351147	exon	MRPS15
3	110025912	110026047	7	0.351147	exon	OSCP1
3	110065583	110065865	7	0.351147	exon	LSM10
3	110074348	110074534	7	0.351147	exon	STK40
3	110118545	110120286	7	0.351147	gene	LOC618094
3	110119593	110120289	7	0.351147	exon	LOC100296876
3	110133011	110133111	7	0.351147	exon	C3H1orf113
3	110147735	110148448	7	0.351147	exon	THRAP3
3	110241915	110242265	7	0.351147	exon	MAP7D1
3	110260238	110260386	7	0.351147	exon	TRAPPC3
3	110299484	110302298	7	0.351147	gene	COL8A2
3	110305530	110311199	7	0.351147	gene	ADPRHL2
3	110313360	110313467	7	0.351147	exon	TEKT2
3	110317705	110319027	7	0.351147	gene	LOC100138302
3	110345874	110346008	7	0.351147	exon	EIF2C3
18	47960541	47971681	11	0.349711	gene	WDR87
18	47904703	47905603	11	0.349711	gene	LOC787438
18	47922966	47940836	11	0.349711	gene	LOC524350
12	1244345	1245089	1	0.349437	gene	LOC540096
23	27055778	27057360	4	0.349338	gene	FKBPL
23	27057896	27057978	4	0.349338	exon	ATF6B
23	27083669	27085905	4	0.349338	gene	LOC100337499
23	27098657	27099058	4	0.349338	exon	TNXB
9	42836240	42836436	4	0.349258	exon	SCML4
9	42923995	42925944	4	0.349258	exon	SOBP
9	43099804	43100315	4	0.349258	exon	PDSS2
19	41434018	41434067	5	0.348992	exon	CCR7
19	41500388	41500468	5	0.348992	exon	SMARCE1
19	41515659	41517014	5	0.348992	exon	KRT222
9	15101914	15102252	8	0.348882	exon	TMEM30A
9	15145435	15148240	8	0.348882	exon	FILIP1
8	101612656	101612811	3	0.34825	exon	SVEP1
8	101881883	101881961	3	0.34825	exon	MUSK
8	102051154	102051893	3	0.34825	exon	LPAR1
8	101552863	101552954	3	0.34825	exon	TXNDC8
9	13660703	13661063	6	0.347701	gene	LOC100294729
14	74850001	74864157	8	0.346668	gene	LOC100297570
12	7278233	7279762	1	0.345377	gene	LOC100298359
12	7497314	7511400	1	0.345377	gene	LOC100138458
5	64333251	64335072	2	0.345098	gene	LOC100300928
5	64417415	64417608	2	0.345098	exon	UHRF1BP1L
5	64510374	64510517	2	0.345098	exon	ACTR6
2	132117716	132117759	4	0.344879	exon	EIF4G3
2	132470750	132470763	4	0.344879	exon	HP1BP3
2	132522953	132529468	4	0.344879	gene	SH2D5
2	132533707	132533937	4	0.344879	exon	KIF17
2	132587724	132587886	4	0.344879	exon	DDOST
6	93357861	93357992	6	0.344205	exon	SHROOM3
11	13612910	13613185	11	0.342681	exon	FIGLA
13	73860481	73872277	7	0.342299	gene	KCNK15
13	73883898	73884010	7	0.342299	exon	RIMS4
13	74018886	74019083	7	0.342299	exon	YWHAB
13	74043097	74043289	7	0.342299	exon	PABPC1L
13	74070159	74070285	7	0.342299	exon	TOMM34
13	74092649	74092712	7	0.342299	exon	STK4
13	74191215	74196596	7	0.342299	gene	KCNS1
13	74202932	74203071	7	0.342299	exon	WFDC5
13	74217776	74219386	7	0.342299	gene	LOC100295842
13	74236872	74238520	7	0.342299	gene	LOC100295878
13	74258015	74259663	7	0.342299	gene	bTrappin-5
13	74272869	74274941	7	0.342299	gene	PI3
13	74314652	74317438	7	0.342299	gene	SLPI
13	74347296	74347738	7	0.342299	gene	LOC783797
21	59503137	59503915	5	0.341771	exon	SERPINA10
21	59519301	59519448	5	0.341771	exon	LOC513746
21	59450266	59450333	5	0.341771	exon	PPP4R4
7	8950001	8950297	2	0.341352	exon	LOC789485
7	8987869	8987877	2	0.341352	exon	LOC519492
7	9020330	9020595	2	0.341352	exon	ILVBL
7	9032043	9042665	2	0.341352	gene	SYDE1
7	9055772	9056713	2	0.341352	gene	LOC507573
7	9064456	9065397	2	0.341352	gene	LOC616125
7	9119591	9123195	2	0.341352	gene	CASP14
7	9170741	9170939	2	0.341352	exon	CCDC105
7	9199583	9199739	2	0.341352	exon	SLC1A6
7	9232151	9233113	2	0.341352	gene	LOC532476
7	9244570	9245508	2	0.341352	gene	LOC615363
7	9260868	9261821	2	0.341352	gene	LOC506822
7	9296208	9297176	2	0.341352	gene	LOC510712
7	9343131	9344084	2	0.341352	gene	LOC507726
7	9376208	9377145	2	0.341352	gene	LOC508275
7	9406849	9407781	2	0.341352	gene	LOC782513
7	9427815	9428747	2	0.341352	gene	LOC100299465
7	9446141	9447073	2	0.341352	gene	LOC509640
7	8973631	8987853	2	0.341352	gene	LOC510081
7	9076475	9077564	2	0.341352	gene	LOC506533
7	8900494	8900546	2	0.341352	exon	BRD4
7	8911330	8911394	2	0.341352	exon	EPHX3
5	103508578	103511994	4	0.340947	gene	LOC100139350
5	103546108	103546270	4	0.340947	exon	PEX5
26	2850433	2850510	5	0.340329	exon	ZWINT
26	2899607	2900882	5	0.340329	gene	LOC785617
20	55661184	55662245	4	0.340166	gene	LOC516790
20	55749804	55751131	4	0.340166	gene	LOC100140832
20	55752614	55753240	4	0.340166	gene	LOC615245
20	55884758	55885294	4	0.340166	gene	LOC781249
18	58151318	58157607	4	0.339189	gene	ZNF432
18	58177777	58177984	4	0.339189	exon	ZNF614
18	58194882	58195064	4	0.339189	exon	LOC100300607
18	58212122	58212193	4	0.339189	exon	ZNF350
18	58234381	58236134	4	0.339189	gene	LOC100337383
18	58238155	58240623	4	0.339189	gene	LOC100337402
18	58241102	58241748	4	0.339189	gene	LOC100337420
18	58241912	58242756	4	0.339189	gene	LOC100337434
18	58268989	58269927	4	0.339189	gene	BOSTAUV1R406
18	58275472	58276422	4	0.339189	gene	BOSTAUV1R407
18	58293454	58293525	4	0.339189	exon	LOC100337475
18	58315070	58316020	4	0.339189	gene	BOSTAUV1R409
18	58334992	58335930	4	0.339189	gene	BOSTAUV1R410
18	58376497	58377438	4	0.339189	gene	BOSTAUV1R411
18	58389298	58390747	4	0.339189	gene	BOSTAUV1R412
18	58414958	58415899	4	0.339189	gene	BOSTAUV1R413
18	58425842	58425976	4	0.339189	exon	PPP2R1A
18	58468229	58469182	4	0.339189	gene	BOSTAUV1R414
18	58485237	58486165	4	0.339189	gene	BOSTAUV1R-PS409
18	58494237	58495178	4	0.339189	gene	BOSTAUV1R416
18	58504291	58505303	4	0.339189	gene	BOSTAUV1R-PS410
18	58519278	58520190	4	0.339189	gene	BOSTAUV1R-PS411
18	58529692	58530723	4	0.339189	gene	BOSTAUV1R417
18	58551525	58552556	4	0.339189	gene	BOSTAUV1R418
18	58571751	58572782	4	0.339189	gene	BOSTAUV1R419
18	58589086	58589088	4	0.339189	start_codon	BOSTAUV1R420
18	58617285	58618316	4	0.339189	gene	BOSTAUV1R421
18	58631001	58631954	4	0.339189	gene	BOSTAUV1R-PS418
18	58277187	58285465	4	0.339189	gene	BOSTAUV1R-PS408
18	58100501	58100616	4	0.339189	exon	LOC787554
18	58100734	58100795	4	0.339189	exon	ZNF613
18	58105257	58111975	4	0.339189	gene	LOC100141211
18	58115634	58125491	4	0.339189	gene	LOC618102
18	58050039	58050101	4	0.339189	exon	Has1
18	58067001	58067885	4	0.339189	gene	LOC100337301
18	58078651	58083037	4	0.339189	gene	LOC513619
18	58000001	58000193	4	0.339189	exon	LOC617909
18	58014868	58014937	4	0.339189	gene	MIR99B
18	58015036	58015114	4	0.339189	gene	MIRLET7E
18	58015535	58015620	4	0.339189	gene	MIR125A
18	58015811	58016329	4	0.339189	gene	LOC100337253
18	58017993	58021153	4	0.339189	gene	LOC100337268
2	69950172	69950245	4	0.337628	exon	CCDC93
2	70121952	70122032	4	0.337628	exon	INSIG2
2	81639831	81640209	2	0.337425	gene	LOC785710
19	42067344	42071573	6	0.337201	gene	KRTAP4-1
19	42073927	42073929	6	0.337201	start_codon	LOC788186
19	42098506	42099093	6	0.337201	gene	LOC100138157
19	42101947	42103420	6	0.337201	gene	LOC788170
19	42112691	42113458	6	0.337201	gene	LOC100140506
19	42116310	42116894	6	0.337201	gene	LOC100140245
22	36005376	36005495	1	0.337058	exon	CNKSR3
22	36248180	36248314	1	0.337058	gene	LOC100297257
22	36363420	36365118	1	0.337058	gene	LOC100140914
22	36368618	36369902	1	0.337058	gene	LOC100139569
6	94207464	94207532	5	0.336996	exon	CNOT6L
6	94219319	94219425	5	0.336996	exon	LOC100337448
6	94337924	94337976	5	0.336996	exon	MRPL1
6	94519712	94519787	5	0.336996	exon	LOC537989
24	56500188	56500362	8	0.336421	exon	WDR7
20	33351745	33351883	9	0.336418	exon	C6
20	33455667	33455694	9	0.336418	exon	HEATR7B2
20	33552724	33552908	9	0.336418	exon	C7
20	33650915	33651463	9	0.336418	exon	CARD6
20	33667206	33667235	9	0.336418	exon	RPL37
20	33688303	33688417	9	0.336418	exon	PRKAA1
20	33721890	33722018	9	0.336418	exon	TTC33
20	33762478	33764410	9	0.336418	exon	PTGER4
6	60256918	60257086	6	0.336334	exon	UGDH
6	60286829	60286877	6	0.336334	exon	C6H4orf34
5	114749151	114749279	3	0.336037	exon	SCUBE1
5	114846373	114846596	3	0.336037	exon	LOC526018
5	114915792	114916002	3	0.336037	exon	SAMM50
5	114966420	114966422	3	0.336037	stop_codon	LOC100297709
5	115045416	115045548	3	0.336037	exon	PNPLA3
5	115084016	115084234	3	0.336037	exon	SULT4A1
5	115127019	115127058	3	0.336037	exon	EFCAB6
6	60971042	60971105	7	0.335743	exon	CHRNA9
6	61044924	61045130	7	0.335743	exon	RBM47
6	93941975	93942980	5	0.335448	gene	LOC100137799
27	32706246	32711054	6	0.334958	gene	LOC782543
27	32721072	32721108	6	0.334958	exon	ERLIN2
4	7099184	7099289	10	0.334927	exon	LOC100300398
4	7224666	7224919	10	0.334927	exon	ABCA13
15	84004247	84005182	8	0.334604	gene	LOC512441
15	84007598	84008311	8	0.334604	gene	LOC616011
15	84019173	84020108	8	0.334604	gene	LOC514071
15	84031353	84032288	8	0.334604	gene	LOC788587
15	84047761	84048699	8	0.334604	gene	LOC530068
15	84061205	84062128	8	0.334604	exon	LOC788627
15	84074993	84075928	8	0.334604	gene	LOC514366
15	84088596	84089531	8	0.334604	gene	LOC514367
15	84114201	84115270	8	0.334604	exon	OSBP
15	84162584	84162675	8	0.334604	exon	PATL1
15	84237705	84238634	8	0.334604	gene	LOC788711
15	84257636	84262089	8	0.334604	gene	LOC788721
15	84278445	84278447	8	0.334604	start_codon	LOC527077
15	84289812	84291508	8	0.334604	gene	LOC100337011
15	84312814	84312897	8	0.334604	exon	STX3
15	84347028	84351272	8	0.334604	gene	MRPL16
15	84375239	84375420	8	0.334604	exon	GIF
15	84391879	84392062	8	0.334604	exon	TCN1
15	84427064	84434956	8	0.334604	gene	OOSP1
15	84497142	84500000	8	0.334604	gene	MS4A2
15	84463781	84484295	8	0.334604	gene	LOC100335441
1	122815605	122815617	12	0.334017	exon	PLSCR5
1	122849734	122851534	12	0.334017	gene	LOC100139203
1	122911075	122911159	12	0.334017	exon	PLSCR1
1	122986247	122993504	12	0.334017	gene	LOC782279
8	101049650	101050143	9	0.333811	gene	LOC100297560
8	101056374	101056445	9	0.333811	exon	PALM2-AKAP2
9	42651150	42651439	5	0.333524	exon	SEC63
5	17207296	17208346	2	0.33351	gene	LOC782748
4	56603196	56604785	5	0.333497	gene	LOC100139306
4	56629791	56629800	5	0.333497	exon	DOCK4
4	57080015	57080051	5	0.333497	exon	IMMP2L
8	65669842	65670015	3	0.332259	exon	INVS
8	65742865	65742945	3	0.332259	exon	TEX10
8	65840219	65840379	3	0.332259	exon	LOC527795
8	65969001	65976088	3	0.332259	gene	LOC100139322
8	65892740	65919014	3	0.332259	gene	LOC783933
8	65993753	66010352	3	0.332259	gene	LOC784042
8	66017706	66030364	3	0.332259	gene	LOC784079
8	66103533	66115649	3	0.332259	gene	LOC784236
8	66056422	66066160	3	0.332259	gene	LOC100297540
7	101908950	102000000	5	0.332217	gene	LOC100138607
18	47862339	47862549	11	0.331907	exon	LOC787397
18	60209915	60210963	2	0.331875	exon	LOC100140226
18	60232981	60243950	2	0.331875	gene	LOC788599
18	60249408	60258501	2	0.331875	gene	LOC618337
18	60263993	60264128	2	0.331875	exon	ZNF415
18	60286463	60286474	2	0.331875	exon	ZNF813
10	58450001	58450336	3	0.331831	exon	MAPK6
10	58351196	58352679	3	0.331831	gene	LOC783078
21	13573054	13573235	3	0.330833	gene	LOC100297782
13	51805474	51805647	7	0.33083	exon	MAVS
13	51837801	51838889	7	0.33083	exon	C20orf29
13	51853965	51855250	7	0.33083	exon	CDC25B
13	51874894	51877513	7	0.33083	gene	CENPB
13	51880158	51883728	7	0.33083	gene	SPEF1
13	51888452	51901484	7	0.33083	gene	C13H20ORF27
13	51903981	51904084	7	0.33083	exon	HSPA12B
13	51929711	51930878	7	0.33083	gene	SOD1
13	51945279	51945327	7	0.33083	exon	SIGLEC1
13	51958520	51960322	7	0.33083	gene	LOC100294983
13	51963727	51963780	7	0.33083	exon	ADAM33
13	51984740	51984785	7	0.33083	exon	GFRA4
13	52018262	52018369	7	0.33083	exon	ATRN
13	52253039	52253185	7	0.33083	exon	LOC519774
5	103036165	103036257	1	0.330658	exon	LOC100336782
5	103081967	103082596	1	0.330658	gene	LOC100299671
5	103106757	103119773	1	0.330658	gene	WC1.3
5	103136812	103136901	1	0.330658	exon	LOC751809
5	103334470	103335099	1	0.330658	gene	COPS8
5	103381427	103381468	1	0.330658	exon	LOC751804
5	103461624	103461665	1	0.330658	exon	LOC100137765
5	103320528	103358234	1	0.330658	gene	LOC100337394
5	103241264	103308270	1	0.330658	gene	LOC785733
8	86028202	86028374	7	0.330442	exon	WNK2
8	86200482	86200841	7	0.330442	exon	FAM120A
8	86352648	86352902	7	0.330442	exon	PHF2
8	86491137	86491828	7	0.330442	gene	LOC100139841
19	43945992	43947909	2	0.330398	gene	ARL4D
19	44035970	44036197	2	0.330398	exon	DHX8
18	58668781	58668795	4	0.330296	exon	LOC539675
18	58680330	58681322	4	0.330296	gene	VN1R2
18	58688886	58688900	4	0.330296	exon	LOC787057
3	53751571	53751712	7	0.329705	exon	LRRC8C
3	53805442	53811924	7	0.329705	gene	LOC786215
3	53852737	53853183	7	0.329705	exon	LRRC8B
3	54031912	54032062	7	0.329705	exon	GBP7
3	54077497	54077649	7	0.329705	exon	LOC786372
3	54201291	54201480	7	0.329705	exon	GBP6
3	54167452	54190130	7	0.329705	gene	LOC526823
16	42648162	42650000	5	0.329199	gene	KIAA2013
23	27152089	27152189	6	0.328974	exon	LOC781663
23	27165175	27168100	6	0.328974	gene	CYP21
23	27169401	27172568	6	0.328974	gene	CYP21A2
23	27180837	27180935	6	0.328974	exon	C4A
23	27197602	27206521	6	0.328974	gene	STK19
23	27206817	27213528	6	0.328974	gene	DOM3Z
23	27212429	27212659	6	0.328974	exon	LOC100139548
23	27219377	27225119	6	0.328974	gene	RDBP
23	27229851	27230024	6	0.328974	exon	CFB
23	27231726	27243367	6	0.328974	gene	C2
4	23690048	23690130	8	0.32802	exon	TMEM195
4	23943514	23944926	8	0.32802	exon	MEOX2
4	23964012	23964186	8	0.32802	exon	LOC100294868
16	24128065	24128304	6	0.327949	exon	SLC30A10
7	75923808	75923959	5	0.327927	exon	GABRG2
11	85205522	85208009	6	0.327012	exon	TRIB2
3	109850001	109888569	8	0.326965	gene	LOC100300552
11	104872731	104872859	2	0.326903	exon	BRD3
11	104926171	104926344	2	0.326903	exon	WDR5
11	105147824	105148754	2	0.326903	gene	LOC789076
11	105184925	105185041	2	0.326903	exon	CACNA1B
4	66108326	66108435	6	0.326868	exon	GARS
4	66204846	66205108	6	0.326868	exon	GGCT
4	66275926	66276126	6	0.326868	exon	NOD1
4	66346471	66346546	6	0.326868	gene	MIR2419
4	66366342	66366421	6	0.326868	exon	ZNRF2
4	66454540	66455589	6	0.326868	gene	LOC100294775
4	66491895	66492326	6	0.326868	gene	LOC100297385
28	44502333	44502395	7	0.32681	exon	LOC513740
17	39866131	39878143	7	0.326651	gene	LOC783124
17	39881234	39884975	7	0.326651	gene	ULBP3
17	40164272	40167773	7	0.326651	gene	LOC783231
11	94529998	94530253	4	0.32665	exon	DENND1A
11	94501988	94523379	4	0.32665	gene	LOC786516
10	93417338	93417567	4	0.325936	exon	TSHR
8	51150001	51150739	9	0.325878	exon	TRPM6
8	51330086	51330661	9	0.325878	exon	LOC533577
8	51345047	51345150	9	0.325878	exon	LOC538441
8	51427375	51427465	9	0.325878	exon	LOC510456
8	51440387	51440553	9	0.325878	exon	OSTF1
8	51614615	51615239	9	0.325878	gene	LOC786030
25	37329920	37330862	5	0.325878	gene	LOC789141
25	37348780	37351884	5	0.325878	gene	ZNF498
25	37354263	37354625	5	0.325878	exon	LOC513111
25	37389783	37394656	5	0.325878	gene	ZNF655
25	37408439	37419278	5	0.325878	gene	ZNF789
25	37436692	37436774	5	0.325878	exon	ZKSCAN5
25	37450949	37451525	5	0.325878	exon	ZNF394
25	37469324	37469326	5	0.325878	stop_codon	LOC522837
25	37494182	37499271	5	0.325878	gene	ATP5J2
25	37500102	37500973	5	0.325878	exon	CPSF4
25	37513721	37514179	5	0.325878	exon	LOC100139722
25	37524461	37532400	5	0.325878	gene	BUD31
25	37532744	37532810	5	0.325878	exon	PDAP1
25	37551904	37552008	5	0.325878	exon	ARPC1B
25	37567343	37567418	5	0.325878	exon	ARPC1A
25	37664542	37664655	5	0.325878	exon	KPNA7
25	37712578	37712762	5	0.325878	exon	SMURF1
25	37597162	37642056	5	0.325878	gene	LOC529445
21	59310738	59322006	6	0.325703	gene	ISG12(B)
21	59330563	59336765	6	0.325703	gene	ISG12(A)
21	59346452	59348581	6	0.325703	gene	IFI27L2
25	37813703	37813920	5	0.325102	exon	TRRAP
14	65955628	65955720	5	0.323882	exon	SNX31
14	65992659	65992749	5	0.323882	exon	ANKRD46
14	66242247	66242494	5	0.323882	exon	RNF19A
14	66321916	66322080	5	0.323882	exon	SPAG1
14	66411561	66415833	5	0.323882	gene	POLR2K
14	66421516	66434635	5	0.323882	gene	FBXO43
14	66447887	66447998	5	0.323882	exon	LOC100296275
19	41350967	41353190	6	0.323603	exon	TNS4
19	41354760	41354980	6	0.323603	exon	LOC100294820
13	73760242	73760364	7	0.323029	exon	ADA
13	73833119	73833194	7	0.323029	exon	WISP2
15	84526491	84526613	9	0.322925	exon	MS4A7
15	84546973	84547203	9	0.322925	exon	MS4A14
15	84584461	84584712	9	0.322925	exon	MS4A5
8	72267000	72267110	8	0.32272	exon	LOC539009
8	72403268	72403292	8	0.32272	exon	ADAM28
8	72496884	72496967	8	0.32272	exon	ADAMDEC1
8	72552720	72631458	8	0.32272	gene	ADAM7
23	29764539	29765510	2	0.322703	gene	LOC782475
23	29784664	29785587	2	0.322703	gene	LOC782554
23	29791264	29798192	2	0.322703	gene	LOC100137739
23	7655892	7658885	5	0.32228	gene	BAK1
23	7662064	7667198	5	0.32228	gene	GGNBP1
23	7687261	7687362	5	0.32228	exon	ITPR3
23	7762399	7762473	5	0.32228	exon	IP6K3
23	7846896	7847041	5	0.32228	exon	LEMD2
23	7865124	7872669	5	0.32228	gene	MLN
23	8091607	8091853	5	0.32228	exon	LOC790333
23	7550188	7550309	5	0.32228	exon	SYNGAP1
23	7568876	7568938	5	0.32228	exon	ZBTB9
18	55750001	55751080	3	0.322246	gene	NTN5
18	55753309	55753416	3	0.322246	exon	SEC1
18	55786904	55786906	3	0.322246	start_codon	FUT2
18	55803984	55809104	3	0.322246	gene	MAMSTR
18	55816221	55816874	3	0.322246	exon	RASIP1
18	55824922	55827887	3	0.322246	gene	IZUMO1
18	55828930	55832447	3	0.322246	gene	FUT1
18	55834675	55836133	3	0.322246	gene	FGF21
18	55868308	55868418	3	0.322246	exon	BCAT2
18	55879666	55879770	3	0.322246	exon	HSD17B14
18	55900692	55900750	3	0.322246	exon	PLEKHA4
18	55925891	55929296	3	0.322246	gene	PPP1R15A
18	55933933	55934235	3	0.322246	exon	TULP2
18	55939163	55939175	3	0.322246	exon	NUCB1
18	55964768	55964889	3	0.322246	exon	DHDH
18	55985202	55989210	3	0.322246	gene	BAX
18	55992910	55994744	3	0.322246	gene	FTL
18	56000321	56000447	3	0.322246	exon	GYS1
18	56013297	56013328	3	0.322246	exon	RUVBL2
18	56026310	56027284	3	0.322246	gene	LHB
18	56028657	56030625	3	0.322246	gene	LOC100139191
18	56032289	56033229	3	0.322246	exon	NTF4
18	56042622	56042772	3	0.322246	exon	KCNA7
18	56058668	56058828	3	0.322246	exon	SNRNP70
18	56081111	56081162	3	0.322246	exon	LIN7B
18	56090692	56090931	3	0.322246	exon	PPFIA3
18	56107441	56111943	3	0.322246	gene	HRC
18	56112394	56112445	3	0.322246	exon	LOC100295930
18	56177634	56177820	3	0.322246	exon	LOC785907
18	56208019	56208417	3	0.322246	exon	LOC785933
18	56228352	56228538	3	0.322246	exon	SLC6A16
18	55704289	55704456	3	0.322246	exon	LOC100299475
18	55701226	55701975	3	0.322246	gene	SPACA4
18	55710191	55713956	3	0.322246	gene	RPL18
18	55714250	55721415	3	0.322246	gene	SPHK2
18	55722335	55729578	3	0.322246	gene	DBP
18	55730117	55736497	3	0.322246	gene	CA11
18	55660425	55660542	3	0.322246	exon	SULT2B1
15	29101554	29102604	12	0.322087	exon	IL10RA
15	29193491	29193726	12	0.322087	exon	TMPRSS4
15	29257443	29261065	12	0.322087	exon	SCN4B
15	29293873	29294039	12	0.322087	exon	SCN2B
15	29324238	29324376	12	0.322087	exon	AMICA1
15	29359595	29359761	12	0.322087	exon	MPZL3
15	29378622	29389165	12	0.322087	gene	MPZL2
15	29441567	29441611	12	0.322087	exon	CD3E
15	29458015	29458146	12	0.322087	exon	CD3D
15	29462572	29474078	12	0.322087	gene	CD3G
15	29476822	29476864	12	0.322087	exon	UBE4A
15	29522011	29522093	12	0.322087	exon	ATP5L
1	44750001	44755224	4	0.322008	gene	RAB5A
1	44755394	44756196	4	0.322008	exon	LOC532104
1	44855022	44855037	4	0.322008	exon	KAT2B
1	44956622	44957383	4	0.322008	exon	SGOL1
1	44985607	44988092	4	0.322008	gene	LOC787207
1	45021286	45021354	4	0.322008	exon	PRDM9
1	45065846	45065864	4	0.322008	exon	ZNF596
1	45091053	45091484	4	0.322008	gene	LOC787246
9	13551360	13551862	6	0.321613	exon	CD109
10	74384705	74385230	3	0.321486	exon	SYT16
10	74519014	74530441	3	0.321486	gene	MGC148318
9	16425345	16429509	6	0.321162	gene	LOC100139458
4	6924642	6925385	12	0.320454	gene	LOC781773
26	24652903	24652974	6	0.319983	exon	LOC100299286
26	24673401	24673782	6	0.319983	exon	LOC100337417
26	24700353	24701316	6	0.319983	exon	OBFC1
26	24786019	24786509	6	0.319983	exon	SLK
26	24854123	24854260	6	0.319983	exon	COL17A1
26	24945608	24950092	6	0.319983	gene	LOC100295193
26	24968328	24968435	6	0.319983	exon	LOC518801
26	25060114	25060271	6	0.319983	exon	GSTO1
26	25099094	25099172	6	0.319983	exon	GSTO2
14	61414281	61414439	4	0.319952	exon	LOC784747
13	34927768	34927923	6	0.319912	exon	SVIL
13	35065347	35065675	6	0.319912	gene	LOC100294945
13	35088570	35088669	6	0.319912	exon	LOC100335867
13	11959742	11959873	4	0.319608	exon	CAMK1D
13	12201055	12201192	4	0.319608	exon	CDC123
13	12246303	12246455	4	0.319608	exon	NUDT5
13	12269033	12269587	4	0.319608	exon	SEC61A2
13	12303773	12303879	4	0.319608	exon	DHTKD1
13	12358794	12358911	4	0.319608	exon	UPF2
14	45996463	45996560	3	0.319567	exon	ZNF704
14	46349186	46349282	3	0.319567	exon	PAG1
6	30063545	30063547	3	0.318684	stop_codon	PDHA2
18	47807501	47807619	11	0.318367	exon	LOC519309
18	47840662	47840740	11	0.318367	exon	ZFP30
10	92623797	92632934	2	0.318276	gene	DIO2
19	42150768	42153281	7	0.318153	gene	LOC788650
19	42160539	42160874	7	0.318153	gene	LOC100297004
19	42188218	42188374	7	0.318153	exon	KRT31
22	899187	899333	2	0.318093	exon	EGFR
22	1114693	1119947	2	0.318093	gene	LOC100296108
22	1261032	1300000	2	0.318093	gene	LOC531679
22	759114	759233	2	0.318093	exon	LANCL2
7	51979408	51979599	1	0.317847	exon	SIL1
7	52218128	52218184	1	0.317847	exon	MATR3
7	52252774	52252921	1	0.317847	exon	PAIP2
7	52281151	52281239	1	0.317847	exon	SLC23A1
7	52285862	52287943	1	0.317847	gene	PACAP
7	52290536	52293633	1	0.317847	gene	LOC785007
7	52295960	52296062	1	0.317847	exon	SPATA24
7	52313512	52313684	1	0.317847	exon	DNAJC18
7	52346573	52346669	1	0.317847	exon	ECSCR
7	52361793	52363207	1	0.317847	exon	TMEM173
7	52414547	52415057	1	0.317847	exon	UBE2D2
7	51869586	51869791	1	0.317847	exon	CTNNA1
7	51803639	51805906	1	0.317847	exon	LRRTM2
7	51819625	51819705	1	0.317847	exon	LOC100337182
5	104114173	104118279	5	0.317809	gene	C5H12ORF53
5	104123599	104123837	5	0.317809	exon	ZNF384
5	104145509	104150000	5	0.317809	gene	ING4
5	115849605	115851139	4	0.31749	gene	LDOC1L
5	116021730	116021843	4	0.31749	exon	PRR5
5	116128789	116128811	4	0.31749	exon	PHF21B
5	19669553	19669793	2	0.31743	exon	ATP2B1
14	32702918	32702981	4	0.317112	exon	ADHFE1
14	32760708	32761000	4	0.317112	exon	C14H8orf46
14	32796725	32798839	4	0.317112	gene	LOC100296114
8	49500001	49500464	8	0.31711	exon	LOC785403
8	49624473	49624537	8	0.31711	exon	ANXA1
8	101433249	101433251	6	0.316895	stop_codon	LOC614478
8	101484821	101492586	6	0.316895	gene	TXN
14	66472638	66472652	6	0.316815	exon	RGS22
5	99700001	99701654	2	0.316549	gene	KLRC1
5	99748872	99749801	2	0.316549	gene	LOC788558
5	99778407	99778460	2	0.316549	exon	LOC100336869
5	99860675	99870810	2	0.316549	gene	KLRJ1
5	99906233	99907744	2	0.316549	gene	LOC100296778
5	99974365	99974551	2	0.316549	exon	LOC100138144
5	99988121	99988190	2	0.316549	exon	NKG2C
5	100038296	100038336	2	0.316549	exon	KLRK1
5	100096196	100101094	2	0.316549	gene	KLRD1
5	99650001	99651251	2	0.316549	gene	LOC100139049
19	41303709	41303806	6	0.316377	exon	TOP2A
19	41326678	41327269	6	0.316377	exon	IGFBP4
9	99568021	99568141	2	0.316307	exon	PARK2
9	99628169	99628245	2	0.316307	gene	MIR2482
15	28873078	28873395	10	0.316282	exon	DSCAML1
15	28909315	28916825	10	0.316282	gene	FXYD2
15	28932638	28932700	10	0.316282	exon	FXYD6
15	28933426	28933476	10	0.316282	exon	LOC616353
15	29015216	29015345	10	0.316282	exon	TMPRSS13
2	121347861	121348268	7	0.316261	exon	TRIM62
2	121405039	121405173	7	0.316261	exon	ADC
2	121486307	121486433	7	0.316261	exon	AK2
2	121518939	121519017	7	0.316261	gene	MIR2357
2	121552618	121552620	7	0.316261	start_codon	RNF19B
2	121604099	121611302	7	0.316261	gene	TMEM54
2	121610858	121616754	7	0.316261	gene	HPCA
2	121636112	121638419	7	0.316261	gene	FNDC5
2	121650586	121650673	7	0.316261	exon	S100PBP
2	121680011	121680135	7	0.316261	exon	YARS
2	121714034	121714883	7	0.316261	exon	LOC788353
2	121777526	121778683	7	0.316261	gene	LOC100138077
2	121782950	121783106	7	0.316261	exon	SYNC
7	52505097	52505136	3	0.316142	exon	CXXC5
26	11006682	11006880	5	0.315667	exon	LIPA
26	11064805	11071325	5	0.315667	gene	IFIT2
26	11083267	11090210	5	0.315667	gene	IFIT3
26	11104065	11104133	5	0.315667	exon	IFIT1
26	11110159	11111041	5	0.315667	gene	LOC100139000
26	11117506	11117680	5	0.315667	exon	IFIT5
26	11152934	11153037	5	0.315667	exon	SLC16A12
26	11288427	11288550	5	0.315667	exon	PANK1
26	11287994	11288074	5	0.315667	gene	MIR107
26	11389812	11389958	5	0.315667	exon	KIF20B
26	11040433	11057005	5	0.315667	gene	LOC100138795
26	11057928	11059240	5	0.315667	gene	LOC100138080
4	77463312	77463384	7	0.315213	exon	OGDH
4	77540033	77543698	7	0.315213	gene	TMED4
4	77546489	77555844	7	0.315213	gene	DDX56
4	77572132	77572185	7	0.315213	exon	NPC1L1
4	77598538	77598759	7	0.315213	exon	NUDCD3
4	77681458	77687984	7	0.315213	gene	LOC100296763
4	77706698	77706818	7	0.315213	exon	CAMK2B
4	77806826	77806926	7	0.315213	exon	YKT6
4	77820949	77821392	7	0.315213	exon	GCK
4	77859073	77862354	7	0.315213	gene	MYL7
4	77873883	77881765	7	0.315213	gene	POLD2
4	77888778	77888840	7	0.315213	exon	AEBP1
4	77910509	77918761	7	0.315213	gene	POLM
4	77400761	77401089	7	0.315213	exon	H2AFV
4	77431854	77441756	7	0.315213	gene	ZMIZ2
14	74832226	74833333	9	0.314595	gene	LOC100297542
8	51058598	51058719	7	0.314572	exon	RORB
2	89336248	89336308	5	0.314221	exon	SPATS2L
2	89450796	89452473	5	0.314221	exon	KCTD18
2	89494027	89494159	5	0.314221	exon	SGOL2
2	89517709	89517855	5	0.314221	exon	AOX1
2	89699124	89699177	5	0.314221	exon	LOC518393
2	89699629	89699997	5	0.314221	gene	LOC529311
2	89783382	89783435	5	0.314221	exon	LOC531699
16	60865974	60866082	4	0.31421	exon	LOC100299281
16	60915450	60915651	4	0.31421	exon	RASAL2
16	61326456	61336778	4	0.31421	gene	LOC530749
19	63283192	63283249	5	0.314031	exon	PRKCA
19	63467706	63467782	5	0.314031	gene	MIR2284P
19	63621226	63627088	5	0.314031	gene	CACNG5
19	63675906	63676056	5	0.314031	exon	CACNG4
19	63738188	63745798	5	0.314031	gene	CACNG1
4	34664638	34666935	6	0.313637	gene	LOC781830
4	34503664	34602067	6	0.313637	gene	LOC100337201
24	35360073	35360255	6	0.313338	exon	MGC133647
24	35391642	35394019	6	0.313338	gene	LOC100140997
24	35459275	35459419	6	0.313338	exon	ROCK1
24	35529296	35529634	6	0.313338	exon	USP14
24	35568431	35568578	6	0.313338	exon	THOC1
24	35602255	35602346	6	0.313338	gene	MIR544B-2
24	35633927	35634072	6	0.313338	exon	COLEC12
24	35696995	35697350	6	0.313338	exon	LOC100297090
3	82259471	82259606	2	0.313241	exon	PGM1
3	82333375	82334684	2	0.313241	gene	LOC100138902
3	82339081	82339290	2	0.313241	exon	EFCAB7
3	82389602	82389687	2	0.313241	exon	ITGB3BP
3	82486867	82488005	2	0.313241	exon	ALG6
3	82580748	82582193	2	0.313241	gene	FOXD3
7	45610946	45611013	2	0.3132	exon	TCF7L1
7	45667871	45668384	2	0.3132	gene	LOC781086
7	45715030	45715179	2	0.3132	exon	LOC618065
7	45741607	45741690	2	0.3132	exon	ATP8B3
7	45773252	45774978	2	0.3132	exon	REXO1
7	45789552	45789853	2	0.3132	exon	KLF16
7	45809293	45809472	2	0.3132	exon	FAM108A
7	45838685	45838759	2	0.3132	exon	SCAMP4
7	45842971	45844073	2	0.3132	gene	LOC100337490
7	45862608	45862733	2	0.3132	exon	CSNK1G2
7	45905211	45905367	2	0.3132	exon	LOC533435
7	45995152	45995408	2	0.3132	gene	LOC100295158
7	46023828	46027018	2	0.3132	gene	ANKRD43
7	46035048	46038731	2	0.3132	gene	SHROOM1
7	46064179	46067119	2	0.3132	gene	GDF9
7	46069319	46070585	2	0.3132	gene	UQCRQ
7	46075148	46076066	2	0.3132	gene	LEAP2
7	46087944	46088164	2	0.3132	exon	AFF4
7	45563508	45563619	2	0.3132	exon	LOC100337439
7	45569718	45571994	2	0.3132	gene	MBD3
7	45579589	45579726	2	0.3132	exon	LOC100337449
7	45592773	45595693	2	0.3132	gene	UQCR
9	15034321	15036411	9	0.312872	gene	LOC100295746
9	15041836	15046951	9	0.312872	gene	COX7A2
5	59851565	59853509	2	0.312206	gene	LOC788524
5	59876128	59877095	2	0.312206	gene	LOC100140668
5	59877332	59882364	2	0.312206	gene	LOC788535
5	59907930	59912398	2	0.312206	gene	LOC788552
5	59918692	59931300	2	0.312206	gene	LOC100137966
5	59957520	59958455	2	0.312206	gene	LOC788569
5	60010299	60011294	2	0.312206	gene	LOC512280
5	60032449	60033426	2	0.312206	gene	LOC788615
5	60077564	60078505	2	0.312206	gene	LOC512340
5	60098896	60107418	2	0.312206	gene	LOC511753
5	60120924	60121865	2	0.312206	gene	LOC527216
5	60157076	60158017	2	0.312206	gene	LOC788998
5	60225838	60226830	2	0.312206	gene	NEUROD4
5	60265784	60265940	2	0.312206	exon	LOC538993
5	59971979	59982793	2	0.312206	gene	LOC788583
5	59990950	59998381	2	0.312206	gene	LOC100139543
5	59898212	59907699	2	0.312206	gene	LOC788540
16	42038917	42040599	6	0.311638	gene	LOC100336917
15	63356618	63356716	8	0.311604	exon	PAX6
3	110472833	110472992	7	0.310956	exon	EIF2C1
25	18401591	18401670	2	0.310482	exon	ACSM1
25	18300413	18300540	2	0.310482	exon	ACSM2A
19	42208152	42214637	8	0.310463	gene	KRT33A
19	42226382	42230810	8	0.310463	gene	KRT34
18	9802955	9803099	11	0.310452	exon	CDH13
18	10172302	10172426	11	0.310452	exon	HSBP1
3	15826334	15826429	6	0.310221	exon	KCNN3
3	16025765	16025779	6	0.310221	exon	ADAR
3	16059671	16067748	6	0.310221	gene	CHRNB2
3	16079927	16088723	6	0.310221	gene	UBE2Q1
3	16098754	16098796	6	0.310221	exon	TDRD10
3	16143799	16144577	6	0.310221	exon	SHE
3	16186867	16186960	6	0.310221	exon	IL6R
3	16285299	16285412	6	0.310221	exon	ATP8B2
3	16291805	16295369	6	0.310221	gene	LOC785782
9	67451620	67451742	1	0.310202	exon	PTPRK
9	67928990	67950000	1	0.310202	gene	LOC783321
8	86579159	86579452	10	0.310026	gene	LOC787788
9	38308405	38458605	5	0.309913	gene	LOC100139706
26	35702804	35702885	2	0.309892	exon	LOC530353
26	35860597	35860713	2	0.309892	exon	ATRNL1
1	68419827	68420954	8	0.309811	exon	ADCY5
1	68464486	68464712	8	0.309811	exon	PTPLB
1	68577106	68577418	8	0.309811	gene	LOC784415
1	68582988	68583116	8	0.309811	exon	MYLK
1	45281234	45281527	3	0.309481	exon	TMEM45A
4	28863648	28863760	2	0.30932	exon	MACC1
9	45592874	45593058	2	0.309297	exon	LIN28B
9	45701026	45705640	2	0.309297	gene	LOC100138772
9	45737452	45737691	2	0.309297	exon	HACE1
9	45960854	45966694	2	0.309297	gene	LOC100296284
20	55967807	55968473	5	0.309205	CDS	BASP1
4	105810983	105811327	5	0.308895	exon	WEE2
4	105842748	105853468	5	0.308895	gene	SSBP1
4	105874500	105875450	5	0.308895	gene	TAS2R3
4	105887871	105888761	5	0.308895	gene	TAS2R4
4	105899673	105900550	5	0.308895	gene	LOC787666
4	105909791	105915720	5	0.308895	gene	PRSS37
4	105915466	105915491	5	0.308895	exon	PRSS1
4	105964259	105965150	5	0.308895	gene	LOC787707
4	105980661	105981605	5	0.308895	gene	LOC509207
4	106023102	106024046	5	0.308895	gene	LOC787760
4	106035533	106036477	5	0.308895	gene	LOC787774
4	106050918	106051862	5	0.308895	gene	LOC519161
4	106069256	106069315	5	0.308895	exon	CLEC5A
4	106103038	106104045	5	0.308895	gene	TAS2R38
4	106123753	106123879	5	0.308895	exon	LOC100336421
4	106217409	106300000	5	0.308895	gene	LOC100296901
6	91677598	91678293	6	0.308256	exon	PARM1
6	91856365	91857980	6	0.308256	gene	LOC783750
6	92076474	92076962	6	0.308256	exon	RCHY1
6	92076750	92076798	6	0.308256	exon	THAP6
6	92119117	92119183	6	0.308256	exon	LOC100295382
6	92135104	92136498	6	0.308256	gene	LOC100299715
6	92149807	92150000	6	0.308256	exon	CDKL2
11	92577651	92577836	7	0.308041	exon	DAB2IP
20	48874612	48874769	6	0.307253	exon	CDH10
14	65816008	65816689	4	0.306929	exon	PABPC1
3	113064293	113064340	7	0.306856	exon	GIGYF2
18	18284108	18284308	5	0.30651	exon	ZNF423
18	18468648	18470478	5	0.30651	gene	LOC786252
18	18539431	18539584	5	0.30651	exon	TMEM188
18	18568735	18569015	5	0.30651	exon	HEATR3
18	56261437	56262086	2	0.306116	gene	LOC785326
18	56276469	56276644	2	0.306116	exon	CD37
18	56293878	56294115	2	0.306116	exon	TEAD2
18	56285098	56285175	2	0.306116	gene	MIR2330
18	56296919	56300000	2	0.306116	gene	DKKL1
2	62363580	62363699	4	0.306107	exon	ZRANB3
2	62468360	62468587	4	0.306107	exon	RAB3GAP1
2	62478455	62479265	4	0.306107	gene	LOC782392
2	62601167	62601188	4	0.306107	exon	YSK4
2	62651959	62651961	4	0.306107	stop_codon	CCNT2
2	62697937	62698035	4	0.306107	exon	ACMSD
2	62843283	62843577	4	0.306107	exon	TMEM163
18	47750001	47750921	11	0.305632	gene	LOC100336627
18	47753497	47755008	11	0.305632	exon	LOC100138042
18	47791692	47791764	11	0.305632	exon	ZNF345
19	11000603	11000683	4	0.305599	exon	TMEM49
19	11033072	11033143	4	0.305599	gene	MIR21
19	11051269	11051409	4	0.305599	exon	TUBD1
19	11070901	11071041	4	0.305599	exon	RPS6KB1
19	11112588	11123128	4	0.305599	gene	RNFT1
19	11287810	11287824	4	0.305599	exon	MED13
19	11400277	11400413	4	0.305599	exon	INTS2
19	11425997	11426515	4	0.305599	gene	LOC783218
19	11459957	11460148	4	0.305599	gene	LOC100294959
19	11490919	11492482	4	0.305599	gene	LOC787304
19	11495314	11495326	4	0.305599	exon	BRIP1
16	925081	925132	3	0.305586	exon	FMOD
25	37270002	37270162	6	0.304891	exon	LOC517246
25	37202198	37202325	6	0.304891	exon	CYP3A5
3	54253047	54253121	7	0.30483	exon	GBP5
23	51550001	51584484	6	0.30466	gene	LOC529218
17	60417162	60417620	8	0.304647	exon	HRK
17	60452655	60452804	8	0.304647	exon	RNFT2
17	60505860	60506059	8	0.304647	exon	C9H12orf49
17	60855769	60855963	8	0.304647	exon	MED13L
15	83960633	83962588	9	0.304416	gene	LOC505072
15	83981764	83982711	9	0.304416	gene	LOC615987
15	83994307	83995251	9	0.304416	gene	LOC615998
15	83912656	83913594	9	0.304416	gene	LOC504200
15	83931872	83932810	9	0.304416	gene	LOC100299686
8	86852897	86853055	5	0.304377	exon	LOC521737
8	86884872	86884951	5	0.304377	gene	MIRLET7A-1
8	86885225	86885311	5	0.304377	gene	MIRLET7F-1
8	86887431	86887517	5	0.304377	gene	MIRLET7D
8	86955755	86955875	5	0.304377	exon	ZNF169
8	86988544	86989019	5	0.304377	gene	LOC787589
8	86994026	86994228	5	0.304377	exon	LOC100336613
8	87033657	87037891	5	0.304377	gene	LOC100141230
8	87095876	87096315	5	0.304377	exon	CDC42BPA
8	87215438	87215534	5	0.304377	exon	SPTLC1
8	87340388	87340639	5	0.304377	exon	ROR2
17	40498772	40498995	9	0.304011	exon	RAPGEF2
6	68910440	68910708	3	0.303954	exon	FRYL
6	69144344	69144472	3	0.303954	exon	OCIAD1
6	69175241	69187080	3	0.303954	gene	OCIAD2
6	69282679	69282771	3	0.303954	exon	CWH43
6	69355764	69355817	3	0.303954	exon	DCUN1D4
2	6716591	6716615	4	0.303852	exon	SLC40A1
2	6836155	6842972	4	0.303852	gene	LOC100138002
2	6877230	6877379	4	0.303852	exon	WDR75
16	52559793	52559850	3	0.30376	exon	LOC100336837
16	52569141	52571011	3	0.30376	gene	LOC100336849
16	52574318	52574451	3	0.30376	exon	GLTPD1
16	52576606	52587050	3	0.30376	gene	CPSF3L
16	52586830	52589671	3	0.30376	gene	PUSL1
16	52593585	52599620	3	0.30376	gene	SCNN1D
16	52608301	52608359	3	0.30376	exon	ACAP3
16	52642160	52651239	3	0.30376	gene	LOC509263
16	52656951	52657700	3	0.30376	gene	LOC100301430
16	52658619	52671523	3	0.30376	gene	LOC526769
16	52674443	52674445	3	0.30376	stop_codon	AGRN
16	52714627	52715654	3	0.30376	gene	ISG15
16	52724740	52725748	3	0.30376	gene	HES4
16	52742637	52748240	3	0.30376	gene	C16H1orf170
16	52748704	52755937	3	0.30376	gene	PLEKHN1
16	52756766	52762408	3	0.30376	gene	KLHL17
16	52763919	52763959	3	0.30376	exon	NOC2L
16	52788632	52788682	3	0.30376	exon	SAMD11
16	52870416	52870530	3	0.30376	exon	LOC512915
16	52884842	52885321	3	0.30376	exon	SPEN
16	52989919	52998276	3	0.30376	gene	MCFD2
16	53004496	53005546	3	0.30376	gene	LOC789035
16	53033167	53033284	3	0.30376	exon	FBLIM1
12	22753095	22753223	7	0.302646	exon	COG6
12	22817678	22817999	7	0.302646	exon	LHFP
12	23233220	23241391	7	0.302646	gene	NHLRC3
12	23241975	23242574	7	0.302646	exon	LOC525806
18	44917050	44917544	3	0.302504	exon	LOC617808
18	44979578	44979780	3	0.302504	exon	GPI
18	45005627	45005630	3	0.302504	exon	PDCD2L
18	45036920	45037076	3	0.302504	exon	UBA2
18	45073965	45074290	3	0.302504	gene	LOC100297544
18	45076482	45076560	3	0.302504	exon	WTIP
18	45161780	45162954	3	0.302504	gene	LOC100140567
18	45248796	45249420	3	0.302504	gene	LOC100298523
18	45337427	45339636	3	0.302504	gene	LOC785756
18	45102783	45109237	3	0.302504	gene	LOC100138304
18	44853567	44854330	3	0.302504	exon	LSM14A
18	44857022	44866473	3	0.302504	gene	LOC100297504
4	31900915	31901276	5	0.302222	exon	KLHL7
4	31919353	31919583	5	0.302222	gene	LOC782782
4	31942623	31942684	5	0.302222	exon	LOC100140607
4	31962277	31962454	5	0.302222	exon	NUPL2
4	31983329	31990128	5	0.302222	gene	LOC100335161
6	60203746	60204889	7	0.30198	exon	KLB
6	60210987	60211067	7	0.30198	exon	RPL9
6	60215291	60227125	7	0.30198	gene	LIAS
8	51721890	51722111	9	0.301963	gene	LOC100297774
8	48411861	48412040	6	0.301914	exon	FAM108B1
8	48456364	48456511	6	0.301914	exon	C8H9ORF85
8	48658281	48658491	6	0.301914	exon	GDA
5	59821363	59823450	3	0.301823	gene	LOC788502
5	59847816	59848804	3	0.301823	gene	LOC788490
5	59812691	59819007	3	0.301823	gene	LOC100139733
13	73725226	73725295	7	0.301404	exon	PKIG
8	66161958	66162749	4	0.301284	gene	LOC784731
8	66280561	66283760	4	0.301284	gene	LOC100139070
13	51702831	51702873	7	0.30112	exon	RNF24
13	51740448	51740573	7	0.30112	exon	LOC535933
13	51742422	51742497	7	0.30112	gene	MIR103-2
6	70600841	70600905	2	0.300899	exon	FIP1L1
6	70626336	70629625	2	0.300899	gene	LOC100336506
6	70629775	70629856	2	0.300899	exon	LOC100336519
6	70657570	70657728	2	0.300899	exon	LNX1
6	71051428	71053458	2	0.300899	gene	LOC100336198
6	70570593	70570761	2	0.300899	exon	SCFD2
2	99538457	99540331	2	0.300775	gene	LOC100138167
11	53464029	53464710	1	0.300122	gene	LOC100296841
12	398727	402597	3	0.299818	gene	PCDH20
12	433895	493975	3	0.299818	gene	LOC100296210
12	500960	507934	3	0.299818	gene	LOC789861
6	52146849	52148866	6	0.29913	gene	LOC784827
6	52435880	52439132	6	0.29913	gene	LOC100140971
6	52439145	52441100	6	0.29913	gene	LOC100140278
8	105724859	105725757	6	0.298857	exon	TNFSF15
8	105844822	105844893	6	0.298857	exon	TNFSF8
8	105970249	105970412	6	0.298857	exon	TNC
13	35331909	35332513	8	0.298594	exon	KIAA1462
16	55803202	55803488	4	0.298516	exon	LOC525101
16	55836871	55852042	4	0.298516	gene	LOC530668
16	55853787	55855862	4	0.298516	gene	LOC789103
16	55856431	55861006	4	0.298516	gene	LOC617559
16	55875755	55879419	4	0.298516	gene	LOC787204
16	55896306	55899061	4	0.298516	gene	LOC789138
16	55916706	55917279	4	0.298516	exon	LOC789131
16	55933404	55933976	4	0.298516	exon	LOC522065
16	55959225	55959798	4	0.298516	exon	LOC517884
16	56023004	56025851	4	0.298516	gene	LOC528132
16	56044146	56048715	4	0.298516	gene	LOC617709
16	56057342	56063388	4	0.298516	gene	LOC100336653
16	56085632	56085732	4	0.298516	exon	LOC530538
16	56111066	56111108	4	0.298516	exon	LOC100299783
16	56165117	56168004	4	0.298516	gene	LOC100299866
16	56182172	56183449	4	0.298516	gene	LOC790218
16	56189844	56190021	4	0.298516	exon	C1orf158
16	56236387	56243596	4	0.298516	gene	AADACL3
16	55809361	55825448	4	0.298516	gene	LOC615839
16	56000362	56003379	4	0.298516	gene	LOC100138041
16	56132371	56148649	4	0.298516	gene	LOC100299823
4	29456588	29456640	2	0.298116	exon	ABCB5
22	32471630	32471708	5	0.297992	exon	FRMD4B
22	32534126	32534254	5	0.297992	exon	LMOD3
22	32552971	32553905	5	0.297992	exon	ARL6IP5
22	32583221	32583247	5	0.297992	exon	UBA3
22	32610465	32610802	5	0.297992	exon	TMF1
22	32651392	32651701	5	0.297992	exon	C22H3ORF64
22	32698749	32698857	5	0.297992	exon	FAM19A4
22	32502888	32506924	5	0.297992	gene	LOC100140700
3	110542188	110542372	6	0.297935	exon	EIF2C4
16	51600145	51600232	9	0.297756	exon	PANK4
16	51606850	51608623	9	0.297756	exon	PLCH2
4	73793356	73793499	12	0.297586	exon	ZNF804B
22	17901709	17901856	9	0.297512	exon	LOC787021
22	17963970	17964185	9	0.297512	exon	LMCD1
20	10252583	10252731	3	0.2973	exon	MARVELD2
2	46412021	46412626	6	0.297245	gene	LOC100298159
2	46648517	46648568	6	0.297245	exon	MMADHC
2	46725655	46725785	6	0.297245	exon	LOC100337491
5	13756351	13756910	2	0.29704	gene	LOC781108
8	100848107	100849226	9	0.296361	gene	LOC789429
5	53209385	53210355	2	0.295861	gene	LOC788961
1	131805270	131805480	9	0.295746	exon	MRAS
1	131853907	131853928	9	0.295746	exon	TXNDC6
1	131889875	131889947	9	0.295746	exon	ARMC8
1	132002981	132003212	9	0.295746	exon	DBR1
1	132063622	132068263	9	0.295746	gene	A4GNT
1	132095203	132098592	9	0.295746	gene	LOC100337454
1	132100985	132101012	9	0.295746	exon	DZIP1L
1	132180053	132180217	9	0.295746	exon	CLDN18
3	112161625	112161821	8	0.295446	exon	LOC541065
29	45610940	45611042	6	0.295114	exon	PC
29	45624666	45626152	6	0.295114	gene	MGC137255
29	45655689	45656202	6	0.295114	exon	SYT12
29	45685402	45694819	6	0.295114	gene	RHOD
29	45734360	45734394	6	0.295114	exon	LOC100336880
29	45808354	45808652	6	0.295114	exon	KDM2A
29	45844926	45852845	6	0.295114	gene	ADRBK1
29	45857997	45858141	6	0.295114	exon	ANKRD13D
29	45870040	45870146	6	0.295114	exon	SSH3
29	45899597	45901384	6	0.295114	gene	POLD4
29	45909449	45912698	6	0.295114	gene	LOC100336481
29	45932454	45938366	6	0.295114	gene	RAD9A
29	45940467	45940697	6	0.295114	exon	PPP1CA
29	45942103	45947883	6	0.295114	gene	TBC1D10C
29	45957175	45964333	6	0.295114	gene	ATPGD1
29	45965779	45971983	6	0.295114	gene	RPS6KB2
29	45972077	45972920	6	0.295114	exon	PTPRCAP
29	45974631	45980142	6	0.295114	gene	CORO1B
29	45985247	45987864	6	0.295114	gene	GPR152
29	45988625	45989053	6	0.295114	exon	CABP4
29	45997537	46002434	6	0.295114	gene	TMEM134
29	46012091	46018139	6	0.295114	gene	AIP
29	46022487	46022651	6	0.295114	exon	PITPNM1
29	46033674	46035477	6	0.295114	gene	CDK2AP2
29	46042201	46046958	6	0.295114	gene	CABP2
2	121813186	121813331	7	0.294717	exon	RBBP4
2	121817754	121830131	7	0.294717	gene	ZBTB8OS
2	121847035	121847689	7	0.294717	exon	ZBTB8A
2	121951347	121956320	7	0.294717	gene	LOC521943
2	122006937	122007078	7	0.294107	exon	BSDC1
2	122030198	122032078	7	0.294107	gene	TSSK3
2	122032489	122033438	7	0.294107	gene	LOC614396
12	23280345	23280849	7	0.293849	exon	STOML3
13	74364455	74364575	7	0.293519	exon	MATN4
13	74370922	74381016	7	0.293519	gene	RBPJL
13	74398885	74398931	7	0.293519	exon	SDC4
13	74429935	74430190	7	0.293519	exon	SYS1
13	74440209	74443109	7	0.293519	gene	TP53TG5
13	74446434	74447479	7	0.293519	gene	LOC615933
13	74413262	74423257	7	0.293519	gene	LOC100296855
7	67650001	67650171	3	0.292759	exon	GALNT10
7	67715959	67719275	3	0.292759	gene	HAND1
7	67737274	67745733	3	0.292759	gene	SAP30L
7	67795752	67796476	3	0.292759	gene	LOC784642
7	67916729	67916920	3	0.292759	exon	LARP1
7	68039858	68039998	3	0.292759	exon	CNOT8
7	68075145	68075292	3	0.292759	exon	LOC533444
7	68106044	68106099	3	0.292759	exon	MRPL22
7	68013217	68028549	3	0.292759	gene	LOC785044
18	18715170	18715210	5	0.292529	exon	LOC789894
18	18745674	18745918	5	0.292529	exon	ADCY7
11	13698135	13698199	11	0.292524	exon	ADD2
23	7512780	7512917	7	0.292425	exon	KIFC1
23	7528759	7534116	7	0.292425	gene	PHF1
23	7534224	7535527	7	0.292425	gene	CUTA
23	7470095	7472440	7	0.292425	gene	LOC100139821
14	25163297	25163428	2	0.292383	exon	SDR16C6
16	61350201	61350324	5	0.291724	exon	C16H1orf49
6	81300001	81300243	7	0.291657	gene	LOC100298355
3	9101458	9101742	2	0.291559	exon	SLAMF1
3	9198203	9198297	2	0.291559	exon	CD84
3	9272182	9272325	2	0.291559	exon	SLAMF6
3	9386141	9386372	2	0.291559	exon	VANGL2
3	9442357	9442758	2	0.291559	gene	NHLH1
3	9453297	9453530	2	0.291559	exon	NCSTN
3	9468431	9468545	2	0.291559	exon	COPA
3	9517705	9517786	2	0.291559	exon	PEX19
3	9574437	9576298	2	0.291559	gene	DCAF8
3	9582074	9582247	2	0.291559	exon	PEA15
3	9598664	9598748	2	0.291559	exon	CASQ1
3	9371595	9372444	2	0.291559	gene	LOC787875
15	1596709	1597333	3	0.291236	exon	GPR83
19	44072590	44072858	4	0.291073	exon	ETV4
16	7942671	7943275	4	0.290978	gene	LOC781856
17	53968916	53971058	4	0.290957	gene	ZNF664
17	54003920	54003949	4	0.290957	exon	CCDC92
17	54214266	54214453	4	0.290957	exon	ATP6V0A2
17	54211901	54211966	4	0.290957	gene	MIR1721
17	54278458	54278526	4	0.290957	exon	GTF2H3
17	54297406	54300000	4	0.290957	gene	EIF2B1
12	70706585	70706637	1	0.290956	exon	LOC100336978
12	70342711	70562687	1	0.290956	gene	LOC100336951
2	7139409	7139855	6	0.290919	exon	LOC538590
17	74856041	74856303	2	0.290719	exon	GNB1L
17	74890502	74890597	2	0.290719	exon	TXNRD2
17	74924020	74924022	2	0.290719	start_codon	COMT
17	74929357	74933310	2	0.290719	gene	ARVCF
17	74961888	74961892	2	0.290719	exon	LOC100336403
17	74967066	74967144	2	0.290719	gene	MIR185
17	74981686	74983351	2	0.290719	gene	C17H22orf25
17	74987854	74988580	2	0.290719	exon	DGCR8
17	74987969	74988026	2	0.290719	gene	MIR1306
17	75005345	75005526	2	0.290719	exon	HTF9C
17	75007074	75010260	2	0.290719	gene	LOC100336744
17	75037055	75038117	2	0.290719	gene	RANBP1
17	75046611	75051359	2	0.290719	gene	LOC526847
17	75103302	75103304	2	0.290719	stop_codon	LOC100299284
17	75141639	75144151	2	0.290719	gene	LOC100336451
17	75145045	75147649	2	0.290719	gene	LOC100138815
17	75148440	75150315	2	0.290719	exon	LOC100301173
17	75154234	75154840	2	0.290719	gene	HSFY2
17	75155428	75156800	2	0.290719	gene	LOC786340
17	75156947	75157439	2	0.290719	gene	LOC100336511
17	74807366	74807462	2	0.290719	exon	SEPT5
17	74811300	74812332	2	0.290719	gene	LOC100298963
17	74837576	74841534	2	0.290719	gene	LOC100337485
17	74750001	74750524	2	0.290719	gene	CLDN5
8	85970851	85984363	6	0.290717	gene	LOC786936
19	40802920	40803180	5	0.290626	exon	IKZF3
19	40868079	40877772	5	0.290626	gene	ZPBP2
19	40894414	40894416	5	0.290626	stop_codon	GSDMB
19	40910101	40910300	5	0.290626	exon	ORMDL3
19	40924380	40926267	5	0.290626	gene	LOC618432
19	40943950	40955440	5	0.290626	gene	GSDMA
19	40961497	40974702	5	0.290626	gene	PSMD3
19	40981690	40984001	5	0.290626	gene	CSF3
19	41008536	41008703	5	0.290626	exon	MED24
19	41017271	41017383	5	0.290626	exon	THRA
19	41040925	41041418	5	0.290626	exon	NR1D1
19	41069311	41070078	5	0.290626	exon	MSL1
19	41084252	41084518	5	0.290626	exon	CASC3
19	41109870	41123267	5	0.290626	gene	RAPGEFL1
19	41141795	41141888	5	0.290626	exon	WIPF2
19	41185975	41186179	5	0.290626	exon	CDC6
19	41222312	41222529	5	0.290626	exon	RARA
19	41259127	41259981	5	0.290626	gene	GJD3
19	41273246	41276629	5	0.290626	gene	LOC100296895
19	41277014	41277259	5	0.290626	gene	LOC100294771
19	40753903	40762634	5	0.290626	gene	GRB7
19	10903427	10903658	3	0.290363	exon	PTRH2
3	16307944	16310536	7	0.290181	gene	HAX1
3	16333723	16333894	7	0.290181	exon	UBAP2L
3	16327516	16327592	7	0.290181	gene	MIR2411
3	16358535	16366943	7	0.290181	gene	C3H1orf43
3	16367444	16367527	7	0.290181	exon	C3H1orf189
3	16374604	16374682	7	0.290181	gene	MIR190B
3	16376436	16376602	7	0.290181	exon	TPM3
9	16089619	16090105	11	0.290069	gene	LOC782026
9	15949565	15972989	11	0.290069	gene	LOC784235
2	50197140	50197448	6	0.289795	gene	LOC781064
2	50015155	50023896	6	0.289795	gene	LOC526380
4	7533969	7534083	10	0.289757	exon	UPP1
16	24017745	24018137	6	0.289567	gene	LOC781606
4	12944830	12945003	5	0.28938	exon	DYNC1I1
5	102850001	102966384	1	0.289265	gene	LOC100336766
5	102800001	102810336	1	0.289265	gene	LOC100335428
19	52722069	52722142	3	0.288619	exon	LOC526597
19	52755947	52755981	3	0.288619	exon	RNF213
19	53032729	53032904	3	0.288619	exon	SLC26A11
19	53041244	53048385	3	0.288619	gene	SGSH
19	53050040	53050161	3	0.288619	exon	CARD14
19	53085463	53097208	3	0.288619	gene	EIF4A3
19	53100965	53113264	3	0.288619	gene	GAA
19	53108165	53108341	3	0.288619	gene	LOC100296722
19	53131059	53131302	3	0.288619	exon	CCDC40
19	53181379	53181562	3	0.288619	exon	TBC1D16
19	52679104	52685498	3	0.288619	gene	NPTX1
19	52629039	52629957	3	0.288619	exon	RPTOR
6	68695102	68695686	3	0.288452	exon	SLAIN2
6	68813854	68819851	3	0.288452	gene	SLC10A4
6	68820787	68824912	3	0.288452	gene	ZAR1
4	79444179	79444322	4	0.288378	exon	GLI3
4	57169438	57169719	7	0.288255	gene	LOC100298628
6	102500170	102500333	7	0.287913	exon	ARHGAP24
6	102687305	102688200	7	0.287913	exon	MAPK10
29	36619711	36619766	8	0.287706	exon	TMEM45B
29	36650414	36650549	8	0.287706	exon	LOC510304
29	36698977	36699177	8	0.287706	exon	PRDM10
29	36734087	36734986	8	0.287706	gene	LOC100139444
29	36807218	36807799	8	0.287706	gene	LOC786562
29	36844872	36845063	8	0.287706	exon	APLP2
29	36905515	36905706	8	0.287706	gene	LOC100296019
29	36933201	36933386	8	0.287706	exon	ST14
29	36993930	36994039	8	0.287706	exon	ZBTB44
29	37098498	37099062	8	0.287706	exon	ADAMTS8
29	6147990	6148047	4	0.287437	exon	NOX4
8	82985677	82985793	8	0.287256	exon	LOC531757
8	83008954	83009024	8	0.287256	gene	MIR2475
8	83009615	83009674	8	0.287256	gene	MIR23B
8	83009823	83009919	8	0.287256	gene	MIR27B
8	83010377	83010444	8	0.287256	gene	MIR24-1
8	83030934	83031140	8	0.287256	exon	FANCC
8	83236244	83239690	8	0.287256	gene	LOC785608
8	83246653	83246834	8	0.287256	exon	TSPY
8	83250527	83253558	8	0.287256	gene	LOC100336570
15	52563265	52563315	5	0.287119	exon	FOLR1
15	52602819	52605539	5	0.287119	gene	FOLR2
15	52609012	52609014	5	0.287119	start_codon	INPPL1
15	52624794	52624981	5	0.287119	exon	PHOX2A
15	52669328	52669372	5	0.287119	exon	CLPB
15	52920027	52920104	5	0.287119	exon	PDE2A
15	52956182	52956249	5	0.287119	gene	MIR139
15	53034725	53034830	5	0.287119	exon	ARAP1
3	38698741	38699155	4	0.287071	gene	LOC787637
3	38838087	38863950	4	0.287071	gene	LOC100296951
18	48502352	48502399	10	0.286732	exon	LOC100139857
15	84615940	84616106	6	0.286207	exon	MS4A1
15	84666774	84667063	6	0.286207	exon	MS4A13
15	84786059	84786196	6	0.286207	exon	NCAPD3
16	37106632	37107755	10	0.286098	exon	DPT
16	37221926	37224525	10	0.286098	gene	LOC100335515
23	7264121	7264231	8	0.2855	exon	LOC525727
23	7290455	7290595	8	0.2855	exon	COL11A2
23	7323163	7323335	8	0.2855	exon	RXRB
23	7327198	7331684	8	0.2855	gene	SLC39A7
23	7331889	7334006	8	0.2855	gene	HSD17B8
23	7338399	7338562	8	0.2855	exon	RING1
23	7363571	7365661	8	0.2855	gene	LOC100139414
23	7372225	7372336	8	0.2855	exon	VPS52
23	7388703	7388748	8	0.2855	exon	RPS18
23	7394229	7395864	8	0.2855	gene	B3GALT4
23	7396119	7405455	8	0.2855	gene	WDR46
23	7405845	7407104	8	0.2855	gene	PFDN6
23	7407898	7414957	8	0.2855	gene	RGL2
23	7418593	7418988	8	0.2855	exon	TAPBP
23	7424173	7424240	8	0.2855	gene	MIR2376
23	7425877	7428391	8	0.2855	gene	ZBTB22
23	7429823	7434186	8	0.2855	gene	DAXX
4	32010892	32011197	5	0.285338	exon	GPNMB
4	32057862	32058128	5	0.285338	exon	MGC152190
4	32095377	32095502	5	0.285338	exon	IGF2BP3
18	51100001	51124092	5	0.285212	gene	LOC100336890
18	51077480	51079957	5	0.285212	gene	LOC100336877
2	120637647	120637726	2	0.285175	exon	DIS3L2
2	120820358	120823230	2	0.285175	gene	LOC100138089
2	120845481	120845547	2	0.285175	exon	LOC516378
2	120857815	120857931	2	0.285175	exon	ALPI
2	120869240	120872153	2	0.285175	gene	LOC528262
2	120910019	120913886	2	0.285175	gene	LOC100125266
2	120915299	120924105	2	0.285175	gene	LOC100295328
2	120929481	120929579	2	0.285175	exon	LOC513144
2	120975092	120975143	2	0.285175	exon	CHRND
2	120988439	120993968	2	0.285175	gene	CHRNG
2	120995644	120995714	2	0.285175	exon	EIF4E2
2	121074247	121076439	2	0.285175	gene	LOC788197
19	33853788	33855685	6	0.284707	gene	LOC281370
19	33868732	33869070	6	0.284707	gene	LOC100296637
19	33878366	33878450	6	0.284707	exon	CENPV
19	33897714	33897804	6	0.284707	exon	PIGL
19	33945331	33945511	6	0.284707	exon	NCOR1
19	34047803	34047957	6	0.284707	exon	TTC19
6	43021566	43021696	7	0.284701	exon	KCNIP4
6	43084759	43085395	7	0.284701	gene	LOC782172
17	17865296	17865846	4	0.28394	exon	MAML3
[truncated: 2,134 more rows]

## Sheet: Q-BWR
WEIGHTED_Fst
18	218625	220244	gene	LOC782153
18	220398	225952	gene	LOC782115
18	226450	228763	gene	LOC782078
18	351042	514845	gene	LOC781906
18	183673	184758	gene	LOC789760
18	197494	198966	gene	LOC789753
18	84205	103426	gene	LOC100299850
16	5667099	5667265	exon	LOC514121
16	5724479	5724648	exon	LOC509867
16	5766642	5767048	exon	LOC100337312
16	5902716	5907403	gene	LOC100335511
16	5920331	5920513	exon	LOC781004
16	6038115	6039157	gene	LOC790886
16	6052920	6053099	exon	CFH
3	57507158	57507258	exon	LOC784768
3	57572429	57572529	exon	CLCA3P
3	57652195	57652372	exon	CLCA4
3	57703941	57704174	exon	CLCA1
3	57750907	57751451	exon	CLCA2
3	57817816	57817899	exon	ODF2L
3	57457212	57457439	exon	SH3GLB1
16	309342	310274	gene	LOC787745
16	322411	323342	gene	LOC787723
16	353945	354883	gene	LOC524282
16	378644	379583	gene	LOC787667
16	382649	383626	gene	LOC787642
16	393274	394219	gene	LOC787620
16	394634	406754	gene	LOC787605
16	413639	417498	gene	LOC787592
16	424692	425641	gene	LOC787575
16	439537	440794	gene	LOC787560
16	458954	460213	gene	LOC787541
16	477560	478508	gene	LOC100139016
16	519685	519866	exon	TMEM183A
16	553235	553468	exon	PPFIA4
16	596916	599757	gene	MYOG
16	622952	623131	gene	LOC100301020
16	625615	625810	gene	LOC100300976
16	625858	626630	gene	LOC100300934
16	677913	679703	gene	LOC100140718
16	718146	719004	exon	ADORA1
16	760055	768350	gene	MYBPH
16	771323	781451	gene	CHI3L1
16	330530	350480	gene	LOC787708
9	7496017	7497268	gene	LOC100297280
9	7509330	7510086	exon	BAI3
9	7083344	7084836	gene	LOC783114
5	86571273	86571356	exon	SOX5
5	59851565	59853509	gene	LOC788524
5	59876128	59877095	gene	LOC100140668
5	59877332	59882364	gene	LOC788535
5	59907930	59912398	gene	LOC788552
5	59918692	59931300	gene	LOC100137966
5	59957520	59958455	gene	LOC788569
5	60010299	60011294	gene	LOC512280
5	60032449	60033426	gene	LOC788615
5	60077564	60078505	gene	LOC512340
5	60098896	60107418	gene	LOC511753
5	60120924	60121865	gene	LOC527216
5	60157076	60158017	gene	LOC788998
5	60225838	60226830	gene	NEUROD4
5	60265784	60265940	exon	LOC538993
5	59971979	59982793	gene	LOC788583
5	59990950	59998381	gene	LOC100139543
5	59898212	59907699	gene	LOC788540
6	86113318	86113537	exon	LOC100138908
6	86179522	86179741	exon	UGT2B10
6	86228161	86228248	exon	LOC100296421
6	86339211	86339342	exon	UGT2B15
6	86407100	86407319	exon	MGC152010
6	86458142	86458144	stop_codon	LOC530553
6	86539762	86540041	exon	LOC526979
6	86129656	86138323	gene	LOC100138236
6	86253107	86274071	gene	LOC781649
6	86287234	86320480	gene	LOC781441
6	86362996	86389360	gene	LOC781478
6	86491544	86530533	gene	LOC530356
6	86055033	86055501	exon	LOC100140261
6	86063242	86064057	exon	UGT2B17
6	88334853	88334988	exon	SLC4A4
6	88642352	88644276	gene	LOC782958
6	88700988	88701039	exon	GC
12	1244345	1245089	gene	LOC540096
5	59821363	59823450	gene	LOC788502
5	59847816	59848804	gene	LOC788490
5	59812691	59819007	gene	LOC100139733
18	60352181	60354437	gene	LOC100300479
18	60354660	60355914	exon	MGC137725
18	60373486	60373636	exon	LOC100139758
18	60384421	60386112	gene	LOC100301205
18	60416790	60417002	gene	LOC100300871
18	60417010	60417455	exon	LOC100337238
18	60442437	60443518	gene	LOC522826
18	60466722	60466848	exon	LOC788860
18	60544990	60553041	gene	LOC616720
18	60577952	60586348	gene	LOC786224
18	60599051	60601078	exon	LOC785286
18	60622037	60623142	gene	LOC100337365
18	60632596	60633330	exon	ZNF85
18	60662724	60664194	gene	LOC782961
18	60695652	60696510	gene	LOC788268
18	60703686	60712110	gene	LOC788928
18	60749139	60749837	exon	LOC100139359
18	60794963	60795080	exon	ZNF208
18	60813847	60813973	exon	LOC100336208
18	60390022	60416042	gene	LOC100138666
18	60483377	60519394	gene	LOC788871
18	60652389	60681562	gene	LOC100337403
18	60828777	60846476	gene	LOC100138191
21	13421674	13422063	gene	NDUFB4
21	13573054	13573235	gene	LOC100297782
17	36034885	36037249	gene	LOC100336805
17	36072731	36072844	exon	ADAD1
17	36142481	36142675	exon	LOC100297914
17	36239817	36239937	exon	LOC534295
4	77250325	77250327	stop_codon	CCM2
4	77297803	77297881	exon	LOC100140586
4	77311273	77314351	gene	LOC100174927
4	77317227	77317321	exon	MYO1G
4	77365884	77366798	gene	LOC504276
4	77389293	77389359	exon	H2AFV
4	77409433	77413143	gene	PPIA
4	77431854	77441756	gene	ZMIZ2
4	77463312	77463384	exon	OGDH
4	77540033	77543698	gene	TMED4
4	77546489	77555844	gene	DDX56
4	77572132	77572185	exon	NPC1L1
4	77598538	77598759	exon	NUDCD3
4	77681458	77687984	gene	LOC100296763
4	77706698	77706818	exon	CAMK2B
19	8651794	8651876	exon	MSI2
19	8783295	8789511	gene	LOC100336462
19	8789640	8790536	gene	LOC781808
19	8875886	8876178	gene	LOC100296697
19	8886025	8891010	gene	MRPS23
19	8911960	8912152	exon	CUEDC1
19	9007494	9009832	exon	VEZF1
19	9038191	9041927	gene	SFRS1
5	70320512	70320573	exon	RFX4
5	70407271	70407354	exon	RIC8B
5	70573524	70573697	exon	C5H12orf23
5	70596405	70597866	exon	MTERFD3
5	70614380	70614520	exon	CRY1
5	70748713	70756238	gene	LOC100140117
16	883263	883967	gene	LOC789413
16	889145	894202	gene	BTG2
16	812142	874897	gene	LOC789394
9	44204713	44204889	exon	ATG5
9	44242018	44244257	exon	LOC100336714
9	44365333	44365585	exon	PRDM1
9	44546350	44547195	gene	LOC781322
9	44677062	44677439	gene	LOC784251
9	44138118	44152621	gene	LOC781050
9	44132626	44132798	exon	LOC526200
6	88055090	88055205	exon	DCK
6	86680912	86680999	exon	LOC781988
6	86732428	86732650	exon	LOC782370
6	86625939	86662359	gene	LOC781553
8	74882556	74882653	exon	PPP2R2A
8	74924184	74924344	exon	BNIP3L
14	46349186	46349282	exon	PAG1
14	46644559	46644687	exon	FABP5
14	46182761	46182981	exon	ZNF704
10	58507402	58507464	exon	LEO1
10	58576207	58581558	gene	TMOD3
10	58601541	58601697	exon	LOC100336569
10	58666447	58666591	exon	TMOD2
10	58731531	58731816	exon	LYSMD2
10	58748954	58749553	exon	SCG3
10	58822417	58822686	gene	LOC782641
10	58841647	58841733	exon	DMXL2
17	50734991	50736971	gene	LOC100295711
17	50747196	50749073	gene	LOC100295675
17	50796137	50799092	gene	LOC100336741
17	50810997	50811830	gene	LOC100138238
17	50835987	50837621	gene	LOC790457
17	50848251	50850254	gene	LOC100335432
17	50893563	50895221	gene	LOC784771
17	50926943	50928408	gene	LOC100336945
16	6155903	6156793	exon	LOC100337413
16	6227972	6228066	exon	LOC781505
7	51979408	51979599	exon	SIL1
7	52218128	52218184	exon	MATR3
7	52252774	52252921	exon	PAIP2
7	52281151	52281239	exon	SLC23A1
7	52285862	52287943	gene	PACAP
7	52290536	52293633	gene	LOC785007
7	52295960	52296062	exon	SPATA24
7	52313512	52313684	exon	DNAJC18
7	52346573	52346669	exon	ECSCR
7	52361793	52363207	exon	TMEM173
7	52414547	52415057	exon	UBE2D2
7	51869586	51869791	exon	CTNNA1
7	51803639	51805906	exon	LRRTM2
7	51819625	51819705	exon	LOC100337182
6	88013913	88014079	exon	MOBKL1A
4	407814	409215	exon	VSTM2A
8	66161958	66162749	gene	LOC784731
8	66280561	66283760	gene	LOC100139070
8	66382783	66383013	exon	CNTNAP3
8	66103533	66115649	gene	LOC784236
8	66056422	66066160	gene	LOC100297540
8	65993753	66010352	gene	LOC784042
8	66017706	66030364	gene	LOC784079
4	77222924	77231979	gene	TBRG4
4	77239495	77248848	gene	NACAD
1	10956301	10956603	gene	LOC783459
1	11083493	11161306	gene	LOC100139931
2	47361830	47361898	exon	KIF5C
2	47459010	47459084	gene	MIR2354
2	47529176	47529312	exon	EPC2
2	47804934	47805009	exon	MBD5
1	115476361	115480295	gene	RAP2B
1	115834776	115834778	stop_codon	P2RY1
19	9118008	9125252	gene	DYNLL2
28	32832206	32832400	exon	KCNMA1
15	1084804	1086692	gene	LOC100139021
15	1087365	1088294	gene	LOC515790
15	1102052	1102595	gene	LOC100337084
15	1107709	1108604	gene	LOC786445
15	1123512	1124441	gene	LOC786467
15	1138759	1139688	gene	LOC508315
15	1174969	1175901	gene	LOC786506
15	1198239	1199173	gene	LOC786525
15	1207685	1208639	gene	LOC529299
15	1242488	1243589	gene	LOC787524
15	1252663	1255598	gene	LOC100300218
15	1272684	1274025	gene	LOC100300262
15	1295475	1296403	gene	LOC100300302
15	1500370	1501565	gene	LOC100300332
15	1046942	1049583	gene	LOC786395
10	39112074	39122248	gene	LOC784215
10	39350421	39350606	gene	LOC100296087
12	6212204	6214961	gene	LOC100299483
8	75041542	75049413	gene	PNMA2
16	45401695	45401823	exon	ENO1
16	45465612	45465906	exon	RERE
16	45769453	45769989	gene	LOC100295969
7	103691806	103691943	exon	SLCO4C1
7	103822591	103823942	gene	LOC786268
7	103828154	103828218	exon	SLCO6A1
18	45900937	45900972	exon	LOC519314
18	45907629	45907967	CDS	LOC100297240
18	45937237	45937244	exon	GRAMD1A
18	45960622	45970523	gene	SCN1B
18	45971859	45972006	exon	HPN
18	46033469	46033506	exon	FXYD3
18	46040472	46049240	gene	LGI4
18	46053083	46053197	exon	FXYD1
18	46067001	46067193	exon	FXYD5
18	46125199	46130449	gene	TMEM162
18	46155526	46163317	gene	LSR
18	46164778	46164816	exon	USF2
18	46177091	46178538	gene	HAMP
18	46184360	46184375	exon	MAG
18	46201053	46201339	exon	LOC100336426
18	46228138	46228171	exon	CD22
18	46243828	46244730	gene	FFAR1
18	46244900	46249752	gene	FFAR3
18	46277634	46278602	gene	LOC618169
18	46312168	46314341	gene	FFAR2
18	46342479	46345912	gene	KRTDAP
18	46358553	46363204	gene	SBSN
18	46370903	46381860	gene	DMKN
18	46385387	46394270	gene	GAPDHS
18	46394495	46396382	gene	TMEM147
18	46398917	46399340	exon	ATP4A
18	46263114	46273513	gene	LOC789198
29	5463365	5468104	gene	LOC788345
29	5468382	5468668	exon	LOC100337492
29	5494432	5503166	gene	LOC100336397
29	5510288	5511523	gene	LOC100140569
29	5536300	5537570	gene	LOC100138009
29	5546906	5549520	gene	LOC788427
29	5558460	5568680	gene	LOC100337032
29	5615911	5618337	gene	LOC786425
29	5649914	5649991	exon	LOC100336475
29	5720284	5721555	gene	LOC523762
29	5740406	5741074	gene	LOC100295387
29	5748317	5748727	exon	LOC786377
29	5780912	5781007	exon	TRIM43
29	5829457	5831845	gene	LOC616322
29	5845679	5846089	exon	LOC616308
29	5883499	5892565	gene	LOC520034
29	5913391	5913655	exon	FOLH1
29	5683523	5712834	gene	LOC100336489
29	5812012	5819193	gene	LOC528629
29	5408412	5416666	gene	LOC100139381
29	5432885	5434136	gene	LOC529778
29	5384704	5406787	gene	LOC521981
7	54624664	54639999	gene	PCDH1
7	54670603	54671035	exon	KIAA0141
7	54690460	54702923	gene	PCDH12
7	54717280	54717361	exon	RNF14
7	54754825	54754926	exon	GNPDA1
7	54857282	54858205	gene	LOC783976
7	54876227	54877800	gene	LOC784019
7	54883492	54884413	gene	LOC784050
7	54938765	54939527	gene	LOC784516
7	54944908	54948129	gene	LOC100138013
7	54965061	54965986	gene	LOC784477
7	54987203	54988121	gene	LOC784598
7	55006522	55007458	gene	LOC100298854
7	55024473	55025390	gene	LOC618678
7	55040492	55041418	gene	LOC527450
7	55062187	55062274	exon	LOC541196
7	54906447	54920177	gene	LOC784544
7	52505097	52505136	exon	CXXC5
6	23050305	23050396	exon	BDH2
6	23081464	23081487	exon	CD163L1
6	23112412	23115427	gene	LOC100337495
6	23147339	23147504	exon	NHEDC2
6	23187624	23187727	exon	NHEDC1
6	23291572	23291786	exon	CISD2
6	23358308	23358373	exon	UBE2D3P
6	23390302	23390552	exon	MANBA
16	925081	925132	exon	FMOD
5	60372424	60373863	exon	NTN4
19	58426800	58427020	exon	LOC100336619
19	58620257	58621297	CDS	CDC42EP4
19	58650305	58650409	exon	LOC790064
19	58659933	58660181	exon	MGC128049
19	58686608	58686764	exon	COG1
19	58631078	58642197	gene	LOC790056
11	12956458	12956520	exon	DYSF
11	13155560	13155881	exon	ZNF638
11	13243571	13248620	gene	LOC789453
11	13394050	13397285	gene	LOC789468
11	13405926	13415101	gene	NAGK
11	13438821	13443884	gene	TEX261
11	13449327	13449491	exon	ANKRD53
13	34524932	34524970	exon	ZNF438
23	26353279	26354823	gene	LOC790332
23	26518730	26518782	exon	LOC100296273
23	26536955	26541096	gene	LOC786324
23	26688281	26688756	exon	LOC615257
23	26726417	26726626	exon	TSBP
23	26796850	26796870	exon	LOC615242
16	51683116	51688676	gene	PEX10
16	51691339	51691417	exon	RER1
16	51699111	51699202	exon	MORN1
16	51769043	51769162	exon	SKI
16	51841819	51846449	gene	C16H1orf86
16	51846977	51848479	exon	LOC100295590
16	51854860	51854946	exon	PRKCZ
16	51968826	51968938	exon	GABRD
16	52023631	52023682	exon	LOC617386
16	52083731	52083781	exon	TMEM52
16	52086276	52087650	gene	LOC617412
16	52106960	52107172	exon	GNB1
28	44711979	44712061	exon	2024-03-08
28	44741135	44741281	exon	ALOX5
28	44819689	44820675	gene	LOC520012
28	44833888	44834832	gene	LOC618139
28	44858572	44858574	start_codon	LOC100298658
28	44925708	44927696	gene	ZNF22
28	44940862	44941048	exon	RASSF4
28	44952355	44953779	gene	C28H10ORF10
28	44980841	44981806	gene	LOC521142
28	45002289	45003251	gene	LOC615400
28	45037872	45037938	exon	TMEM72
28	45127535	45136603	gene	LOC100141042
28	44990053	44990979	gene	LOC785231
5	60556051	60564297	gene	SNRPF
5	60598348	60598499	exon	AMDHD1
5	60564497	60597814	gene	LOC517752
2	120637647	120637726	exon	DIS3L2
2	120820358	120823230	gene	LOC100138089
2	120845481	120845547	exon	LOC516378
2	120857815	120857931	exon	ALPI
2	120869240	120872153	gene	LOC528262
2	120910019	120913886	gene	LOC100125266
2	120915299	120924105	gene	LOC100295328
2	120929481	120929579	exon	LOC513144
2	120975092	120975143	exon	CHRND
2	120988439	120993968	gene	CHRNG
2	120995644	120995714	exon	EIF4E2
2	121074247	121076439	gene	LOC788197
2	121901846	121901989	exon	ZBTB8A
2	121951347	121956320	gene	LOC521943
2	122006937	122007078	exon	BSDC1
2	122030198	122032078	gene	TSSK3
2	122032489	122033438	gene	LOC614396
2	122053550	122055798	gene	MARCKSL1
2	122060179	122060271	exon	HDAC1
2	122092889	122093543	exon	LCK
2	122115659	122117248	gene	LOC617897
2	122121403	122121651	exon	MTMR9
2	122128559	122136316	gene	EIF3I
2	122136381	122141770	gene	LOC100126052
2	122142579	122142682	exon	DCDC2B
2	122146965	122149512	gene	IQCC
2	122150081	122154154	gene	CCDC28B
2	122169394	122170079	gene	LOC787484
2	122201450	122201786	exon	TMEM39B
2	122239272	122239405	exon	KHDRBS1
2	122343234	122344683	gene	LOC787568
2	122350144	122350514	exon	PTP4A2
2	122290757	122328298	gene	LOC788564
1	36712168	36712246	exon	LOC100295593
1	36715183	36715347	exon	EPHA3
13	11959742	11959873	exon	CAMK1D
13	12201055	12201192	exon	CDC123
13	12246303	12246455	exon	NUDT5
13	12269033	12269587	exon	SEC61A2
13	12303773	12303879	exon	DHTKD1
13	12358794	12358911	exon	UPF2
8	66592011	66592181	exon	LOC100337183
21	28220543	28221103	gene	KLF13
21	28414457	28415016	gene	LOC783145
21	28512734	28513024	exon	APBA2
21	28637121	28637196	exon	LOC100295902
21	28261134	28286166	gene	LOC100337043
10	92623797	92632934	gene	DIO2
26	22608332	22608433	exon	LOC100336729
26	22623939	22623941	start_codon	HPS6
26	22628276	22632472	gene	LOC784984
26	22651647	22655324	gene	LDB1
26	22677211	22691230	gene	PPRC1
26	22692692	22701500	gene	NOLC1
26	22713898	22714549	gene	LOC100140499
26	22735067	22735890	gene	LOC785229
26	22742695	22745622	gene	ELOVL3
26	22756021	22756140	exon	PITX3
26	22761606	22761849	exon	GBF1
26	22891398	22898461	gene	NFKB2
26	22902618	22902661	exon	PSD
26	22917659	22919707	gene	FBXL15
26	22920977	22921120	exon	CUEDC2
26	22930890	22930995	gene	MIR146B
26	22937702	22938866	gene	LOC100140951
26	22945834	22945879	exon	TMEM180
26	22970286	22970350	exon	ACTR1A
26	22980784	22981078	exon	SUFU
26	23048950	23049211	exon	TCERG1L
1	107575688	107576169	exon	PPM1L
1	107620969	107623612	gene	LOC100140558
1	107645328	107646282	gene	LOC784297
1	107687596	107688263	gene	ARL14
1	107774353	107774421	exon	KPNA4
1	107879883	107879943	exon	TRIM59
11	13466597	13466720	exon	ATP6V1B1
11	13492655	13493089	exon	VAX2
28	31316511	31316514	exon	LOC508976
28	31315965	31320480	gene	ZNF503
28	31321723	31321850	exon	LOC100296148
28	31334060	31336991	gene	LOC789676
24	288552	289493	gene	LOC783097
24	298080	298985	gene	LOC783135
24	314067	320049	gene	LOC100337172
24	321935	324339	gene	LOC618582
24	335593	336543	gene	LOC100301465
24	348216	349141	gene	LOC788429
24	369070	371293	gene	LOC100298725
24	383812	384745	gene	LOC788455
24	392046	392994	gene	LOC788445
24	402201	403135	gene	LOC515622
24	421051	422220	gene	LOC789929
24	429565	430509	gene	LOC518218
24	477735	478667	gene	LOC789936
24	503256	504174	gene	LOC788494
24	510102	511034	gene	LOC529511
24	520730	521668	gene	LOC788466
24	534246	535180	gene	LOC789633
24	215555	254625	gene	LOC100139111
24	439247	443675	gene	LOC789923
24	582652	582883	exon	PARD6G
2	88248733	88249194	exon	SATB2
18	60854614	60854918	gene	LOC100296721
18	60865794	60866391	exon	LOC100140452
18	60891836	60892772	gene	LOC100336418
18	60898286	60899239	exon	LOC100336431
18	60934079	60934613	gene	LOC788405
18	60946259	60947952	gene	LOC100336461
18	60918141	60937149	gene	LOC100336448
18	46408259	46410990	gene	LOC100336502
18	46432182	46432184	stop_codon	LOC786928
18	46445030	46446039	gene	LOC100297622
13	73150397	73150633	exon	TOX2
13	73307842	73307961	exon	JPH2
13	73397719	73397835	exon	C20orf111
13	73436661	73436925	exon	GDAP1L1
13	73467644	73473671	gene	FITM2
13	73492463	73492720	exon	R3HDML
13	73547631	73547739	exon	HNF4A
1	75663637	75663747	exon	FGF12
4	75013861	75021705	gene	GTPBP10
4	75086128	75086922	gene	LOC524050
4	75092427	75093594	gene	LOC785797
4	75094779	75097353	gene	LOC785821
4	75097398	75097931	gene	LOC785841
4	75146925	75147111	exon	HUS1
4	75439599	75439679	exon	TNS3
23	8414337	8414740	exon	NUDT3
23	8427049	8427458	gene	LOC100296311
23	8435305	8435360	exon	RPS10
23	8469769	8469896	exon	PACSIN1
23	8544300	8544758	exon	SPDEF
23	8591962	8592177	exon	C6orf106
23	8730908	8730997	exon	SNRPC
23	8774674	8774699	exon	UHRF1BP1
23	8830513	8830609	exon	TAF11
23	8838316	8838524	exon	ANKS1A
5	60618662	60620327	exon	HAL
5	60649686	60649768	exon	LTA4H
4	66108326	66108435	exon	GARS
4	66204846	66205108	exon	GGCT
4	66275926	66276126	exon	NOD1
4	66346471	66346546	gene	MIR2419
4	66366342	66366421	exon	ZNRF2
4	66454540	66455589	gene	LOC100294775
4	66491895	66492326	gene	LOC100297385
13	51805474	51805647	exon	MAVS
13	51837801	51838889	exon	C20orf29
13	51853965	51855250	exon	CDC25B
13	51874894	51877513	gene	CENPB
13	51880158	51883728	gene	SPEF1
13	51888452	51901484	gene	C13H20ORF27
13	51903981	51904084	exon	HSPA12B
13	51929711	51930878	gene	SOD1
13	51945279	51945327	exon	SIGLEC1
13	51958520	51960322	gene	LOC100294983
13	51963727	51963780	exon	ADAM33
13	51984740	51984785	exon	GFRA4
13	52018262	52018369	exon	ATRN
13	52253039	52253185	exon	LOC519774
3	121398874	121402043	gene	LOC783988
3	121404690	121404693	exon	LOC789329
3	121300209	121300229	exon	LOC511818
3	9101458	9101742	exon	SLAMF1
3	9198203	9198297	exon	CD84
3	9272182	9272325	exon	SLAMF6
3	9386141	9386372	exon	VANGL2
3	9442357	9442758	gene	NHLH1
3	9453297	9453530	exon	NCSTN
3	9468431	9468545	exon	COPA
3	9517705	9517786	exon	PEX19
3	9574437	9576298	gene	DCAF8
3	9582074	9582247	exon	PEA15
3	9598664	9598748	exon	CASQ1
3	9371595	9372444	gene	LOC787875
19	41222312	41222529	exon	RARA
19	41259127	41259981	gene	GJD3
19	41273246	41276629	gene	LOC100296895
19	41277014	41277259	gene	LOC100294771
19	41283711	41283831	exon	TOP2A
19	41326678	41327269	exon	IGFBP4
19	41349680	41349811	exon	LOC100294820
19	41350967	41353190	exon	TNS4
19	41434018	41434067	exon	CCR7
19	41500388	41500468	exon	SMARCE1
19	41515659	41517014	exon	KRT222
19	41557543	41561919	gene	KRT24
19	41600541	41608312	gene	KRT25
19	41618442	41624587	gene	KRT26
19	41636793	41637275	exon	KRT27
19	41646439	41646656	exon	KRT10
13	52437394	52437440	exon	SLC4A11
13	52449559	52449991	exon	ITPA
10	59064566	59065957	gene	LOC782491
10	59080379	59080529	exon	GLDN
5	68979090	68979173	exon	LOC783379
5	69039869	69040996	exon	APPL2
5	69161772	69162056	exon	LOC100270756
19	58718134	58719240	gene	SSTR2
19	58779399	58779444	exon	SLC39A11
1	116197011	116197376	gene	LOC615622
1	116241607	116241681	exon	MBNL1
14	28523327	28523477	exon	CLVS1
14	28700905	28701342	exon	ASPH
14	28889036	28995758	gene	LOC100140837
13	57571331	57571838	exon	EDN3
13	57657077	57657237	exon	ZNF831
13	57855967	57864633	gene	SLMO2
13	57866138	57866427	exon	ATP5E
13	57874077	57879042	gene	TUBB1
13	57874867	57874972	gene	MIR220E
13	57889707	57899206	gene	CTSZ
13	57900843	57900957	exon	TH1L
21	28691424	28692943	gene	NDNL2
16	1049458	1053560	gene	PRELP
19	43599626	43601634	exon	G6PC
19	43635373	43644586	transcript	AARSD1
19	43653717	43663058	gene	RUNDC1
19	43669376	43671678	gene	RPL27
19	43673503	43673687	exon	IFI35
19	43687403	43694870	gene	VAT1
19	43696266	43700032	gene	RND2
19	43728682	43728759	exon	BRCA1
19	43785335	43785424	exon	NBR1
19	43813981	43820827	gene	TMEM106A
19	43828608	43829211	gene	SNRPE
19	43830498	43832547	gene	LOC789527
19	43945992	43947909	gene	ARL4D
19	44035970	44036197	exon	DHX8
19	44072590	44072858	exon	ETV4
19	43400710	43400888	exon	EZH1
19	43441583	43443429	gene	RAMP2
19	43446967	43447061	exon	VPS25
19	43468381	43469490	gene	CCDC56
19	43481805	43481954	exon	BECN1
19	43500061	43505920	gene	LOC100336105
19	43508614	43513732	gene	LOC100336082
19	43514369	43514371	start_codon	AOC3
19	43528921	43531708	gene	LOC100336124
19	43550515	43551970	gene	LOC100137745
19	43555808	43559786	gene	SAO
19	43562655	43564447	exon	LOC100138645
19	43527203	43549707	gene	LOC539069
16	1060374	1060392	exon	OPTC
15	45956127	45956298	exon	SYT9
15	46287139	46288701	gene	RBMX
15	46343967	46344822	gene	LOC782439
15	46368630	46371546	gene	LOC100140999
15	46398396	46398484	exon	ZNF215
15	46301834	46339682	gene	LOC782386
15	45866230	45866755	exon	OLFML1
19	41069311	41070078	exon	MSL1
19	41084252	41084518	exon	CASC3
19	41109870	41123267	gene	RAPGEFL1
19	41141795	41141888	exon	WIPF2
19	41185975	41186179	exon	CDC6
7	95679406	95679525	exon	LOC617002
7	96122105	96122258	exon	LOC617013
3	119650609	119650717	exon	NDUFA10
3	119799055	119799057	stop_codon	LOC618817
3	119810308	119811246	gene	LOC515090
3	119842344	119843306	gene	LOC613418
3	119869634	119870614	gene	LOC782152
3	119879390	119880175	gene	LOC782114
3	119906880	119907830	gene	LOC615009
3	119926504	119927451	gene	LOC782255
3	119949611	119950549	gene	LOC618660
3	119975689	119979214	gene	LOC782190
3	120005184	120006101	gene	LOC519073
3	120029454	120030402	gene	LOC523582
3	120036970	120037920	gene	LOC615000
3	120055031	120055981	gene	LOC789457
3	120060371	120060414	exon	LOC530175
3	120080139	120081089	gene	LOC617467
3	120109584	120110534	gene	LOC526047
3	120125680	120125752	exon	LOC617407
3	120133412	120134669	gene	OTOS
3	119912809	119923715	gene	LOC100141012
19	41008536	41008703	exon	MED24
19	41017271	41017383	exon	THRA
19	41040925	41041418	exon	NR1D1
3	38698741	38699155	gene	LOC787637
15	1596709	1597333	exon	GPR83
11	13572118	13576260	gene	CD207
11	13584914	13596657	gene	CLEC4F
11	104872731	104872859	exon	BRD3
11	104926171	104926344	exon	WDR5
11	105147824	105148754	gene	LOC789076
11	105184925	105185041	exon	CACNA1B
14	32050488	32050541	exon	DNAJC5B
14	32164423	32164749	exon	TRIM55
14	32213670	32214253	gene	CRH
14	32299497	32307531	gene	LOC790324
14	32532914	32532933	exon	LOC518698
14	32307537	32319673	gene	LOC100337169
16	60751260	60751412	exon	SEC16B
16	60833846	60835584	exon	LOC100299281
16	60915450	60915651	exon	RASAL2
15	46418054	46418998	gene	LOC513635
15	46438275	46439222	gene	LOC504498
15	46440583	46441111	exon	LOC617571
11	92221813	92221893	exon	LOC525099
28	44551433	44551733	exon	ANUBL1
14	66242247	66242494	exon	RNF19A
14	66321916	66322080	exon	SPAG1
14	66411561	66415833	gene	POLR2K
14	66421516	66434635	gene	FBXO43
14	66447887	66447998	exon	LOC100296275
14	66472638	66472652	exon	RGS22
14	66637771	66648368	gene	MGC148714
14	66649352	66649863	exon	VPS13B
16	51600145	51600232	exon	PANK4
16	51606850	51608623	exon	PLCH2
15	77701062	77701218	exon	LRP4
15	77719615	77720542	gene	LOC100299117
15	77746836	77756115	gene	LOC509617
15	77761705	77762599	gene	LOC100138571
15	77788164	77789097	exon	LOC617614
15	77811529	77812485	gene	LOC509025
15	77827124	77828050	gene	LOC100138331
15	78044073	78044170	exon	C15H11orf49
15	77768810	77776443	gene	LOC789326
15	77949747	77965339	gene	LOC100336492
5	91770303	91771388	gene	CAPZA3
5	91771436	91771561	exon	PLCZ1
5	91821854	91822477	gene	LOC100138138
5	91847880	91848005	exon	PIK3C2G
20	19348709	19349083	exon	PDE4D
20	19588111	19588208	gene	MIR582
13	72951006	72951168	exon	MYBL2
13	72984199	72985097	gene	GTSF1L
5	47552319	47552394	exon	LOC100337478
5	47622316	47622495	exon	GRIP1
5	47725994	47726222	exon	HELB
5	47726827	47737227	gene	LOC783726
5	47801711	47801909	exon	IRAK3
5	47877715	47877876	exon	TMBIM4
5	47901612	47905608	gene	LLPH
17	53968916	53971058	gene	ZNF664
17	54003920	54003949	exon	CCDC92
17	54214266	54214453	exon	ATP6V0A2
17	54211901	54211966	gene	MIR1721
17	54278458	54278526	exon	GTF2H3
17	54297406	54308318	gene	EIF2B1
11	13612910	13613185	exon	FIGLA
18	60961015	60961183	exon	ZNF679
18	60973809	60976329	gene	LOC100336493
18	60978206	61002873	gene	LOC100139104
3	82259471	82259606	exon	PGM1
3	82333375	82334684	gene	LOC100138902
3	82339081	82339290	exon	EFCAB7
3	82389602	82389687	exon	ITGB3BP
3	82486867	82488005	exon	ALG6
3	82580748	82582193	gene	FOXD3
14	65955628	65955720	exon	SNX31
14	65992659	65992749	exon	ANKRD46
5	46144223	46145803	gene	LOC100336487
5	46319212	46333943	gene	LOC514916
19	41712396	41712478	exon	KRT12
19	41729420	41729502	exon	LOC100337186
19	41724075	41724161	exon	KRT20
3	9050833	9051096	exon	CD48
29	5353647	5353843	exon	LOC100337425
29	5358590	5363749	gene	TRIM49
1	68550706	68550708	start_codon	PTPLB
1	68577106	68577418	gene	LOC784415
1	68582988	68583116	exon	MYLK
1	68894948	68896350	gene	CCDC14
1	68955244	68955419	exon	ROPN1
11	92274118	92274171	exon	MGC151949
11	92302769	92302906	exon	GGTA1
13	70383808	70384071	exon	TOP1
13	70491295	70491322	exon	PLCG1
13	70534061	70539478	gene	ZHX3
13	70666141	70666327	exon	LPIN3
13	70684371	70691372	gene	LOC788927
13	70727182	70728411	exon	LOC524776
13	70737770	70737854	gene	MIR544B-1
13	70647622	70666562	gene	LOC100137923
23	29299942	29300886	gene	LOC516273
23	29314810	29315760	gene	LOC516274
23	29327103	29327105	stop_codon	LOC618070
23	29349632	29350570	gene	LOC782341
23	29360768	29361715	gene	LOC782301
23	29368185	29369129	gene	LOC782262
23	29387309	29388250	gene	LOC515704
23	29394475	29395409	gene	LOC782379
23	29403153	29403978	gene	HMGN1
23	29407677	29408773	gene	LOC784557
23	29411406	29413427	gene	LOC509155
23	29413947	29414889	gene	LOC784614
23	29451997	29452938	gene	LOC784652
23	29462782	29463723	gene	LOC784681
23	29480530	29481468	gene	LOC528343
23	29503335	29504264	gene	LOC784712
23	29518331	29519287	gene	LOC784787
23	29528790	29530192	gene	LOC785760
23	29540767	29541678	gene	LOC511103
23	29552975	29553937	gene	LOC784858
23	29572204	29572206	start_codon	LOC616517
23	29581502	29582479	gene	LOC789367
23	29593368	29594291	gene	LOC789358
23	29622276	29623226	gene	LOC788675
23	29632638	29633571	gene	LOC788663
23	29636611	29637541	gene	LOC618140
23	29661570	29662559	gene	LOC539623
23	29678973	29679935	gene	LOC509280
23	29698016	29698978	gene	LOC782431
23	29764539	29765510	gene	LOC782475
23	29784664	29785587	gene	LOC782554
23	29791264	29798192	gene	LOC100137739
7	8949711	8950297	exon	LOC789485
7	8987869	8987877	exon	LOC519492
7	9020330	9020595	exon	ILVBL
7	9032043	9042665	gene	SYDE1
7	9055772	9056713	gene	LOC507573
7	9064456	9065397	gene	LOC616125
7	9119591	9123195	gene	CASP14
7	9170741	9170939	exon	CCDC105
7	9199583	9199739	exon	SLC1A6
7	9232151	9233113	gene	LOC532476
7	9244570	9245508	gene	LOC615363
7	9260868	9261821	gene	LOC506822
7	9296208	9297176	gene	LOC510712
7	9343131	9344084	gene	LOC507726
7	9376208	9377145	gene	LOC508275
7	9406849	9407781	gene	LOC782513
7	9427815	9428747	gene	LOC100299465
7	9446141	9447073	gene	LOC509640
7	8973631	8987853	gene	LOC510081
7	9076475	9077564	gene	LOC506533
7	8900494	8900546	exon	BRD4
7	8911330	8911394	exon	EPHX3
3	38838087	38863950	gene	LOC100296951
10	73068134	73070007	exon	SIX1
10	73096575	73096806	gene	LOC100296631
10	73129112	73134913	gene	LOC526104
10	73153517	73153722	exon	MNAT1
10	73369416	73380029	gene	TRMT5
10	73380218	73380354	exon	SLC38A6
10	73433149	73510168	gene	LOC100298529
13	51751717	51752069	exon	LOC535933
14	28367256	28371817	gene	LOC787631
18	58151318	58157607	gene	ZNF432
18	58177777	58177984	exon	ZNF614
18	58194882	58195064	exon	LOC100300607
18	58212122	58212193	exon	ZNF350
18	58234381	58236134	gene	LOC100337383
18	58238155	58240623	gene	LOC100337402
18	58241102	58241748	gene	LOC100337420
18	58241912	58242756	gene	LOC100337434
18	58268989	58269927	gene	BOSTAUV1R406
18	58275472	58276422	gene	BOSTAUV1R407
18	58293454	58293525	exon	LOC100337475
18	58315070	58316020	gene	BOSTAUV1R409
18	58334992	58335930	gene	BOSTAUV1R410
18	58376497	58377438	gene	BOSTAUV1R411
18	58389298	58390747	gene	BOSTAUV1R412
18	58414958	58415899	gene	BOSTAUV1R413
18	58425842	58425976	exon	PPP2R1A
18	58468229	58469182	gene	BOSTAUV1R414
18	58485237	58486165	gene	BOSTAUV1R-PS409
18	58494237	58495178	gene	BOSTAUV1R416
18	58504291	58505303	gene	BOSTAUV1R-PS410
18	58519278	58520190	gene	BOSTAUV1R-PS411
18	58529692	58530723	gene	BOSTAUV1R417
18	58551525	58552556	gene	BOSTAUV1R418
18	58571751	58572782	gene	BOSTAUV1R419
18	58589086	58589088	start_codon	BOSTAUV1R420
18	58617285	58618316	gene	BOSTAUV1R421
18	58631001	58631954	gene	BOSTAUV1R-PS418
18	58277187	58285465	gene	BOSTAUV1R-PS408
18	58100501	58100616	exon	LOC787554
18	58100734	58100795	exon	ZNF613
18	58105257	58111975	gene	LOC100141211
18	58115634	58125491	gene	LOC618102
18	58050039	58050101	exon	Has1
18	58067001	58067885	gene	LOC100337301
18	58078651	58083037	gene	LOC513619
18	57999939	58000193	exon	LOC617909
18	58014868	58014937	gene	MIR99B
18	58015036	58015114	gene	MIRLET7E
18	58015535	58015620	gene	MIR125A
18	58015811	58016329	gene	LOC100337253
18	58017993	58021153	gene	LOC100337268
8	7280952	7287891	gene	LOC100300649
8	7414945	7415070	exon	CTSB
8	7436170	7436298	exon	FDFT1
8	7470935	7471075	exon	NEIL2
8	7487234	7487400	exon	GATA4
8	7526942	7533323	gene	LOC100140088
8	7667067	7667213	exon	BLK
8	7734139	7734273	exon	C8H8orf13
19	9178600	9179857	gene	LOC514828
19	9209310	9210245	gene	LOC508468
19	9224990	9225925	gene	LOC512973
19	9252860	9253795	gene	LOC514319
19	9265567	9266502	gene	LOC788693
19	9276039	9276974	gene	LOC788704
19	41778918	41779079	exon	KRT23
19	41818680	41825663	gene	KRT39
19	41834728	41841840	gene	KRT40
19	41845806	41846512	gene	KRTAP3-3
19	41853596	41854291	gene	LOC100294937
19	41866610	41867216	gene	KRTAP3-1
19	41827202	41832678	gene	LOC788342
4	41640776	41641276	gene	LOC781985
12	7278233	7279762	gene	LOC100298359
12	7497314	7511400	gene	LOC100138458
23	7396119	7405455	gene	WDR46
23	7405845	7407104	gene	PFDN6
23	7407898	7414957	gene	RGL2
23	7418593	7418988	exon	TAPBP
23	7424173	7424240	gene	MIR2376
23	7425877	7428391	gene	ZBTB22
23	7429823	7434186	gene	DAXX
23	7512780	7512917	exon	KIFC1
23	7528759	7534116	gene	PHF1
23	7534224	7535527	gene	CUTA
23	7537952	7538018	exon	SYNGAP1
23	7568876	7568938	exon	ZBTB9
23	7655892	7658885	gene	BAK1
23	7662064	7667198	gene	GGNBP1
23	7687261	7687362	exon	ITPR3
23	7762399	7762473	exon	IP6K3
23	7846896	7847041	exon	LEMD2
23	7865124	7872669	gene	MLN
23	7470095	7472440	gene	LOC100139821
21	8208823	8209135	exon	IGF1R
21	8278446	8278925	exon	LOC617726
21	8382461	8382574	exon	LOC781793
2	39833183	39833307	exon	GPD2
2	39999717	40000020	exon	NR4A2
28	2344026	2345195	gene	LOC100336847
28	2345198	2347940	gene	LOC100336864
28	2353299	2355333	gene	LOC100336878
28	2360758	2361686	gene	LOC100299529
28	2392188	2393123	gene	LOC782732
28	2468839	2469750	gene	LOC782694
28	2500065	2501016	gene	LOC100138842
28	2522217	2523122	gene	LOC782769
28	2556260	2557198	gene	LOC787386
28	2594031	2594981	gene	LOC512400
28	2606215	2607156	gene	LOC513384
28	2628542	2633616	gene	LOC787409
28	2656888	2663449	gene	LOC100297422
28	2690346	2691285	gene	LOC787801
28	2710500	2711438	gene	LOC513575
28	2716761	2718986	gene	LOC787835
28	2727039	2731913	gene	LOC100336953
28	2733614	2734550	gene	LOC787869
28	2571297	2573416	gene	LOC100139920
28	2483200	2495421	gene	LOC782626
28	2167761	2177307	gene	RHOU
6	23005297	23005455	exon	CENPE
18	45852255	45853125	gene	LOC789050
18	45830100	45831072	gene	LOC789043
23	7306779	7306865	exon	COL11A2
23	7323163	7323335	exon	RXRB
23	7327198	7331684	gene	SLC39A7
23	7331889	7334006	gene	HSD17B8
23	7338399	7338562	exon	RING1
23	7363571	7365661	gene	LOC100139414
23	7372225	7372336	exon	VPS52
23	7388703	7388748	exon	RPS18
23	7394229	7395864	gene	B3GALT4
13	52465223	52475837	gene	DDRGK1
13	52494961	52500593	gene	LOC512397
13	52501259	52501334	exon	UBOX5
13	52508777	52508779	start_codon	FASTKD5
13	51702831	51702873	exon	RNF24
13	51742422	51742497	gene	MIR103-2
11	8927585	8927633	exon	LOC100337252
18	59907501	59908159	gene	LOC100138680
18	59908364	59908399	exon	LOC100300095
18	59946621	59946677	exon	ZNF836
18	59988158	59988459	gene	LOC100139553
18	59992344	59992418	exon	LOC788423
18	60068969	60077391	gene	ZNF107
18	60209915	60210963	exon	LOC100140226
18	60232981	60243950	gene	LOC788599
18	60249408	60258501	gene	LOC618337
18	60263993	60264128	exon	ZNF415
18	60286463	60286474	exon	ZNF813
18	59859818	59895348	gene	LOC100140213
18	60121920	60131456	gene	LOC788150
18	60138868	60197633	gene	LOC523446
18	55745677	55751080	gene	NTN5
18	55753309	55753416	exon	SEC1
18	55786904	55786906	start_codon	FUT2
18	55803984	55809104	gene	MAMSTR
18	55816221	55816874	exon	RASIP1
18	55824922	55827887	gene	IZUMO1
18	55828930	55832447	gene	FUT1
18	55834675	55836133	gene	FGF21
18	55868308	55868418	exon	BCAT2
18	55879666	55879770	exon	HSD17B14
18	55900692	55900750	exon	PLEKHA4
18	55925891	55929296	gene	PPP1R15A
18	55933933	55934235	exon	TULP2
18	55939163	55939175	exon	NUCB1
18	55964768	55964889	exon	DHDH
18	55985202	55989210	gene	BAX
18	55992910	55994744	gene	FTL
18	56000321	56000447	exon	GYS1
18	56013297	56013328	exon	RUVBL2
18	56026310	56027284	gene	LHB
18	56028657	56030625	gene	LOC100139191
18	56032289	56033229	exon	NTF4
18	56042622	56042772	exon	KCNA7
18	56058668	56058828	exon	SNRNP70
18	56081111	56081162	exon	LIN7B
18	56090692	56090931	exon	PPFIA3
18	56107441	56111943	gene	HRC
18	56112394	56112445	exon	LOC100295930
18	56177634	56177820	exon	LOC785907
18	56208019	56208417	exon	LOC785933
18	56228352	56228538	exon	SLC6A16
18	55704289	55704456	exon	LOC100299475
18	55701226	55701975	gene	SPACA4
18	55710191	55713956	gene	RPL18
18	55714250	55721415	gene	SPHK2
18	55722335	55729578	gene	DBP
18	55730117	55736497	gene	CA11
18	55660425	55660542	exon	SULT2B1
27	1030112	1030224	exon	CSMD1
10	93172628	93172687	exon	LOC529746
10	93309214	93309822	gene	PTTG1
13	73617644	73618103	exon	TTPAL
13	73644264	73644343	exon	SERINC3
5	117259865	117259884	exon	LOC100337019
5	117632959	117633091	exon	LOC100336846
5	117650285	117650346	exon	TTC38
5	117677522	117677541	exon	GTSE1
5	117705016	117718189	gene	LOC100336691
5	117719278	117725432	gene	LOC538935
5	117743264	117743390	exon	TRMU
27	32750362	32750496	exon	PROSC
27	32793137	32799014	gene	GPR124
27	32799190	32800476	exon	ZFP36L2
27	32831773	32831881	exon	RAB11FIP1
27	32885370	32890975	gene	GOT1L1
27	32912524	32913181	exon	ADRB3
27	32951594	32951754	exon	EIF4EBP1
27	32989774	32989972	exon	ASH2L
27	33016929	33024353	gene	STAR
27	33046027	33046142	exon	LSM1
27	33051377	33051696	exon	BAG4
27	33067149	33072112	gene	PPAPDC1B
27	33110521	33110751	exon	DDHD2
27	33144491	33144583	CDS	LOC782022
27	33175752	33175906	exon	WHSC1L1
27	33164739	33164812	gene	MIR2400
27	33231776	33231822	exon	LETM2
3	9616414	9616550	exon	ATP1A4
3	9648544	9648645	exon	ATP1A2
13	23555655	23556028	gene	LOC100298874
13	23709228	23713074	gene	BMI1
13	23728842	23728985	exon	SPAG6
13	23741431	23743810	gene	COMMD3
13	23903976	23904079	exon	PIP4K2A
4	66055966	66056056	exon	CRHR2
13	11657429	11728617	gene	LOC100294849
23	26913709	26915163	gene	LOC100138858
23	26917424	26917450	exon	BTN3A2
23	26931617	26931626	exon	LOC786065
23	26973191	26973257	exon	LOC536128
23	27000656	27000697	exon	GPSM3
23	27003269	27007368	gene	PBX2
23	27008844	27011946	gene	AGER
23	27012066	27014380	gene	RNF5
23	27021354	27021562	exon	AGPAT1
23	27024473	27027205	gene	EGFL8
23	27033250	27033333	exon	PPT2
23	27038200	27041582	gene	NG5
23	27055778	27057360	gene	FKBPL
23	27057896	27057978	exon	ATF6B
23	27083669	27085905	gene	LOC100337499
23	27098657	27099058	exon	TNXB
23	27152089	27152189	exon	LOC781663
23	27165175	27168100	gene	CYP21
23	27169401	27172568	gene	CYP21A2
23	27180837	27180935	exon	C4A
23	27197602	27206521	gene	STK19
23	27206817	27213528	gene	DOM3Z
23	27212429	27212659	exon	LOC100139548
23	27219377	27225119	gene	RDBP
23	27229851	27230024	exon	CFB
23	27231726	27243367	gene	C2
4	74886596	74886795	exon	STEAP2
3	95332	96264	gene	LOC100335782
3	111967	113808	gene	LOC100140467
3	148930	153422	gene	LOC787305
3	162435	163364	gene	LOC787328
3	195880	195990	exon	LOC790004
3	256838	257029	exon	TBX19
3	339960	340046	exon	SFT2D2
3	406187	406282	exon	TIPRL
3	474847	474888	exon	GPR161
23	8091607	8091853	exon	LOC790333
11	84235434	84245238	gene	LOC100297236
11	84544101	84545625	gene	LOC100298080
21	7192468	7192553	exon	MEF2A
21	7411025	7411318	exon	LRRC28
21	7602847	7603104	exon	TTC23
6	78734705	78734922	exon	LPHN3
13	72902271	72902357	exon	IFT52
5	64333251	64335072	gene	LOC100300928
5	64417415	64417608	exon	UHRF1BP1L
5	64510374	64510517	exon	ACTR6
14	45944736	45946385	gene	LOC785035
14	45851901	45851999	exon	ZBTB10
18	60330959	60331311	exon	ZNF677
20	55661184	55662245	gene	LOC516790
20	55749804	55751131	gene	LOC100140832
20	55752614	55753240	gene	LOC615245
20	55884758	55885294	gene	LOC781249
8	65969001	65976088	gene	LOC100139322
8	65892740	65919014	gene	LOC783933
23	7264121	7264231	exon	LOC525727
17	54312243	54312335	exon	DDX55
17	54330421	54338333	gene	TMED2
17	54358764	54359326	exon	RILPL1
5	31101517	31101584	exon	DDX23
5	31116984	31126056	gene	CACNB3
5	31160699	31161556	exon	ADCY6
5	31177176	31177320	exon	LOC100295688
5	31221228	31221388	exon	CCNT1
5	31266940	31266970	exon	C5H12orf41
5	31283919	31283992	gene	MIR1291
5	31347861	31349882	gene	LALBA
5	31361085	31365341	gene	LOC786658
5	31389183	31391523	gene	LOC617415
5	31407113	31407275	exon	LOC526630
5	31446415	31449390	gene	LOC614370
5	31483512	31484447	gene	LOC515887
5	31524746	31525678	gene	LOC506992
5	31553976	31554914	gene	LOC781446
5	31571181	31571183	stop_codon	LOC509508
5	31588404	31589327	gene	LOC781517
5	31307341	31319656	gene	LOC783895
5	31375131	31380610	gene	LOC100295133
5	31061188	31061198	exon	ARF3
5	31048546	31052011	gene	FKBP11
5	31052620	31060822	gene	CCDC65
5	31090625	31090814	exon	RND1
5	31000183	31003266	gene	WNT1
5	31009322	31009522	exon	WNT10B
8	7797035	7797077	exon	TDH
9	67451620	67451742	exon	PTPRK
21	44809516	44809652	exon	EGLN3
21	45233298	45234065	gene	LOC515255
21	44700156	44700280	exon	NPAS3
13	58014997	58015094	exon	GNAS
13	58038249	58038443	exon	LOC100295808
17	36600676	36600759	exon	TRPC3
17	36905389	36910601	gene	LOC100140826
13	34927768	34927923	exon	SVIL
5	81582317	81583432	exon	LOC100297903
5	81749595	81749702	exon	CCDC91
10	92223575	92224180	exon	NRXN3
16	18739864	18741884	gene	LOC100336822
16	60651033	60651353	gene	LOC786967
18	46468377	46469731	gene	LOC789218
18	46487295	46488713	gene	LOC100140566
18	46516557	46516985	gene	LOC787014
18	46528185	46528297	exon	HAUS5
18	46544686	46544845	exon	RBM42
22	30411677	30411738	exon	FOXP1
3	36867770	36871003	gene	LOC100138709
3	37036234	37039665	gene	LOC100140963
19	44174067	44174239	exon	MEOX1
25	21267908	21268230	exon	SCNN1B
25	21298390	21298791	exon	COG7
25	21442546	21442681	exon	LOC100300732
25	21476413	21476453	exon	UBFD1
25	21498277	21509168	gene	NDUFAB1
25	21527737	21527822	exon	PALB2
25	21541012	21541118	exon	DCTN5
25	21587069	21587544	exon	PLK1
25	21610154	21610418	exon	LOC508486
25	21657896	21658171	exon	LOC515280
7	95599619	95600330	gene	LOC100139139
16	52203712	52212874	gene	NADK
16	52222594	52222989	exon	LOC527591
16	52240501	52240571	exon	CDC2L1
16	52249568	52250097	gene	LOC100295775
16	52260741	52263073	gene	MMP23B
16	52264771	52264773	stop_codon	MIB2
3	9695129	9695273	exon	IGSF8
3	9705464	9709562	gene	KCNJ9
3	9720672	9720802	exon	KCNJ10
23	51917495	51917654	exon	EXOC2
23	52050985	52051128	exon	IRF4
23	52099816	52099987	exon	LOC787471
23	52288936	52289881	gene	LOC100336531
23	52335397	52336132	gene	LOC100336541
23	52380455	52388973	gene	LOC781404
23	52397483	52398420	gene	LOC613394
20	57120411	57120603	exon	2024-03-11
20	57300023	57301674	exon	FBXL7
11	92454507	92454636	exon	LOC100337409
11	13698135	13698199	exon	ADD2
13	35065347	35065675	gene	LOC100294945
13	35088570	35088669	exon	LOC100335867
23	27274034	27275398	exon	EHMT2
23	27291966	27292009	exon	SLC44A4
8	18568934	18570368	gene	TUSC1
5	113862144	113862473	exon	NFAM1
5	113950008	113950040	exon	SERHL2
5	113971400	113979372	gene	RRP7A
5	113993354	113993744	exon	POLDIP3
5	114013838	114013937	exon	CYB5R3
5	114074325	114074466	exon	LOC618369
5	114099572	114100141	gene	LOC786131
5	114293988	114294109	exon	ARFGAP3
5	114343283	114343798	gene	LOC100298838
2	23794579	23794651	exon	RAPGEF4
2	24065277	24067959	exon	PDK1
2	24131486	24132286	exon	ITGA6
2	24194740	24194815	gene	MIR2352
27	33257845	33257989	exon	FGFR1
11	14564271	14564320	exon	MEMO1
11	14587429	14590467	gene	RPL36A
11	14683783	14696396	gene	DPY30
11	14714304	14714997	exon	SPAST
11	14781533	14781589	exon	SLC30A6
11	14834022	14834314	exon	NLRC4
11	14903154	14903434	exon	YIPF4
11	14979931	14980255	exon	BIRC6
20	51817496	51817967	gene	LOC100140239
13	16401126	16401503	exon	ITIH5
13	16484413	16484566	exon	SFMBT2
28	44502333	44502395	exon	LOC513740
14	34213058	34213277	exon	PREX2
14	34396599	34399570	gene	LOC100337031
14	34427579	34428119	exon	LOC615152
14	34400397	34427641	gene	LOC100139911
24	9740822	9744743	gene	LOC538958
8	101049650	101050143	gene	LOC100297560
8	101056374	101056445	exon	PALM2-AKAP2
25	21759692	21759928	exon	PRKCB
7	54453368	54454315	exon	LOC100337193
7	54351513	54351524	exon	DIAPH1
7	54352928	54359218	gene	HDAC3
7	54359830	54360154	exon	RELL2
7	54363565	54373951	gene	FCHSD1
15	45711137	45711248	exon	PPFIBP2
15	45652927	45653033	exon	LOC536960
15	45663896	45672294	gene	LOC100336920
15	45683609	45684571	gene	LOC531779
11	9121673	9121818	exon	MRPS9
14	24610013	24610958	exon	XKR4
14	24717243	24717303	exon	TMEM68
14	24747192	24747482	exon	TGS1
14	24872638	24872769	exon	LYN
14	24955076	24956324	gene	RPS20
14	24975783	24977096	gene	MOS
14	25007291	25009296	gene	PLAG1
14	25052885	25058781	gene	CHCHD7
12	706735	708412	gene	LOC789867
6	70600841	70600905	exon	FIP1L1
6	70626336	70629625	gene	LOC100336506
6	70629775	70629856	exon	LOC100336519
6	70657570	70657728	exon	LNX1
6	71051428	71053458	gene	LOC100336198
6	70570593	70570761	exon	SCFD2
23	9052219	9052244	exon	TCP11
23	9133906	9133990	exon	SCUBE3
23	9174334	9174824	gene	LOC100296384
23	9181368	9181445	exon	LOC100300346
23	9237764	9237899	exon	DEF6
23	9269515	9269589	exon	PPARD
23	9381446	9381876	exon	FANCE
23	9391538	9394013	gene	RPL10A
23	9404027	9404038	exon	TEAD3
23	9437065	9437116	exon	TULP1
23	9533774	9533864	exon	FKBP5
5	35158005	35158163	exon	ANO6
5	35174130	35175215	gene	LOC784769
5	35473720	35474440	exon	DBX2
27	32706246	32711054	gene	LOC782543
27	32721072	32721108	exon	ERLIN2
1	69105208	69105274	exon	KALRN
13	12498991	12499243	exon	LOC781700
1	44747457	44755224	gene	RAB5A
1	44755394	44756196	exon	LOC532104
1	44855022	44855037	exon	KAT2B
1	44956622	44957383	exon	SGOL1
1	44985607	44988092	gene	LOC787207
1	45021286	45021354	exon	PRDM9
1	45065846	45065864	exon	ZNF596
1	45091053	45091484	gene	LOC787246
5	19669553	19669793	exon	ATP2B1
5	103381427	103381468	exon	LOC751804
5	103461624	103461665	exon	LOC100137765
5	103508578	103511994	gene	LOC100139350
5	103546108	103546270	exon	PEX5
5	103575932	103576168	gene	LOC100295630
5	103590589	103590815	exon	CLSTN3
5	103613062	103613142	exon	CRABP1
5	103634595	103644571	gene	C1RL
5	103650357	103655798	gene	LOC786586
5	103681135	103690195	gene	LOC507706
5	103703795	103704543	gene	LOC783686
5	103737161	103737218	exon	C1R
5	103775555	103775680	exon	C1S
5	103841290	103841397	exon	LPCAT3
5	103847443	103853163	gene	EMG1
5	103320528	103358234	gene	LOC100337394
5	103334470	103335099	gene	COPS8
5	103241264	103308270	gene	LOC785733
5	103207697	103207769	exon	LOC751809
5	103106757	103119773	gene	WC1.3
5	103053590	103053718	exon	LOC100336782
5	103081967	103082596	gene	LOC100299671
20	51612029	51612150	exon	CDH12
13	35331909	35332513	exon	KIAA1462
13	72864074	72864230	exon	SGK2
23	29256792	29257725	gene	LOC785252
23	29268471	29269403	gene	LOC520002
23	29280761	29281693	gene	LOC618064
23	29290563	29291495	gene	LOC785162
3	73111654	73112082	exon	NEGR1
3	73263144	73263914	gene	LOC512165
5	51991217	51991322	exon	LOC100297656
5	52137555	52138198	gene	LOC784865
15	46478117	46479070	gene	LOC790683
15	46484395	46485348	gene	LOC617297
13	12580077	12580277	exon	ECHDC3
15	1625282	1627627	gene	LOC100337429
15	1652468	1652526	exon	MRE11A
15	1732081	1734885	gene	ANKRD49
21	7009841	7012112	gene	MGC155141
10	58448861	58450336	exon	MAPK6
10	58351196	58352679	gene	LOC783078
22	675775	677104	exon	ECOP
22	703822	703894	exon	LANCL2
22	899187	899333	exon	EGFR
22	1114693	1119947	gene	LOC100296108
23	27600050	27604058	gene	MGC126945
23	27613929	27615290	gene	LOC783502
23	27646134	27646571	gene	IFITM3
23	27647069	27652298	gene	BoLA
23	27659235	27666210	gene	MIC
23	27679384	27679512	exon	LOC507917
23	27694804	27694839	exon	LOC788634
23	27722768	27729750	gene	MICB
23	27769593	27770297	exon	POU5F1
23	27775677	27779418	gene	TCF19
23	27779849	27779883	exon	CCHCR1
23	27793273	27794714	gene	PSORS1C2
23	27808496	27812714	gene	CDSN
23	27816299	27817425	gene	LOC788708
23	27842188	27846504	gene	LOC616942
23	27900052	27900587	gene	LOC787188
23	27912205	27912328	exon	MUC21
23	27938974	27943313	gene	LOC100295595
23	27945517	27946341	gene	SFTA2
23	27966938	27967069	exon	GTF2H4
23	27983625	27983818	exon	DDR1
23	28088456	28089723	gene	IER3
23	28090029	28090353	exon	FLOT1
23	27835648	27837621	gene	LOC100141101
17	56652822	56653830	exon	RAD9B
17	56670740	56670919	exon	PPTC7
17	56699842	56701105	gene	LOC100296812
17	56724777	56725013	exon	TCTN1
17	56752900	56753012	exon	HVCN1
17	56818631	56818735	exon	PPP1CC
17	56914595	56914703	exon	CCDC63
17	56953813	56961603	gene	MYL2
17	57065816	57065878	exon	CUX2
13	26902643	26902805	exon	MYO3A
13	26937402	26937489	exon	GAD2
13	27028160	27031641	gene	GJD4
13	27056507	27058756	gene	FZD8
7	54248918	54251481	exon	PCDHGC3
7	54260946	54263466	gene	LOC520024
7	54266633	54266691	exon	PCDHGB4
7	54266633	54266691	exon	PCDHGA8
8	75089346	75089575	exon	DPYSL2
4	77806826	77806926	exon	YKT6
4	77820949	77821392	exon	GCK
17	36455253	36455542	exon	LOC782754
16	52313453	52313592	exon	SSU72
16	52330683	52336074	gene	LOC617545
16	52346448	52346603	exon	ATAD3B
16	52361799	52362077	exon	VWA1
16	52370231	52373541	gene	TMEM88B
16	52376216	52379153	gene	MGC148609
16	52383424	52386463	gene	MRPL20
16	52388698	52389029	exon	CCNL2
16	52398515	52402984	gene	AURKAIP1
16	52424102	52428457	gene	MXRA8
16	52431328	52441228	gene	DVL1
16	52441615	52441633	exon	UBE2J2
16	52452537	52456578	gene	LOC506102
16	52464841	52464868	exon	SDF4
16	52467020	52468865	gene	B3GALT6
16	52484468	52487312	gene	TNFRSF4
16	52492065	52492218	exon	TNFRSF18
16	52499838	52516641	gene	LOC100336825
6	63302080	63304306	gene	LOC527955
6	63347075	63347458	exon	LOC527289
16	28767325	28768104	gene	LOC785251
16	28772360	28772373	exon	LOC516576
16	29159786	29159977	exon	LBR
16	29245337	29245415	exon	ENAH
14	26050242	26050277	exon	FAM110B
14	26180764	26180919	gene	LOC100295254
14	26271677	26271760	exon	UBXN2B
14	26348324	26358692	gene	LOC510507
14	26428476	26428530	exon	SDCBP
14	26449775	26449877	exon	NSMAF
12	25867608	25867727	exon	NBEA
12	25999848	26000924	CDS	MAB21L1
23	28739331	28750908	gene	MOG
23	28775569	28775653	exon	GABBR1
23	28813919	28815049	exon	LOC786987
23	28855479	28855826	gene	LOC786194
23	28863423	28864246	gene	LOC517912
23	28873222	28875583	gene	UBD
23	28889174	28890127	gene	LOC506486
23	28902965	28903903	gene	LOC538947
23	28921680	28925097	gene	LOC528254
23	28950029	28950031	stop_codon	LOC100300211
23	28955606	28956565	gene	LOC523768
23	28967933	28968892	gene	LOC523769
23	28984421	28985380	gene	LOC523389
23	28985386	28993017	gene	LOC786846
23	29004625	29005551	gene	LOC785910
23	29008133	29010037	gene	LOC100300439
23	29011965	29012891	gene	LOC785884
23	29018812	29019807	gene	LOC785858
23	29023531	29024457	gene	LOC785832
23	29032406	29032408	stop_codon	LOC785811
23	29038753	29039682	gene	LOC785779
23	29050298	29051225	gene	LOC785747
23	29061825	29062766	gene	LOC789690
23	29071805	29072731	gene	LOC616306
23	29078898	29079824	gene	LOC785712
23	29083625	29084550	gene	LOC785672
23	29092562	29093488	gene	LOC785639
23	29096543	29097448	gene	LOC785616
23	29106707	29110560	gene	OR12D2
23	29122339	29123280	gene	LOC785582
23	29143551	29144498	gene	LOC514434
23	29149974	29150924	gene	LOC540205
23	29157648	29158610	gene	LOC512579
23	29167543	29168487	gene	LOC618034
23	29176696	29177619	gene	LOC785431
23	29186920	29187873	gene	LOC785397
23	29201886	29207947	gene	LOC524872
23	29223812	29224756	gene	LOC618052
23	29241749	29242690	gene	LOC785277
23	29212491	29223747	gene	LOC510530
19	40943950	40955440	gene	GSDMA
19	40961497	40974702	gene	PSMD3
19	40981690	40984001	gene	CSF3
1	71409258	71409480	exon	ZDHHC19
1	71416990	71417231	exon	OSTA
1	71431933	71432190	exon	PCYT1A
1	71498875	71498938	exon	TCTEX1D2
1	71544508	71544901	exon	UBXN7
1	71623217	71623386	gene	LOC100294890
1	71640252	71640431	exon	RNF168
1	71654659	71661825	gene	MGC152484
1	71697097	71709973	gene	WDR53
1	71710344	71710685	exon	FBXO45
1	71789637	71791877	gene	LRRC33
1	71834217	71839862	gene	C1H3ORF34
1	71839802	71840044	exon	LOC100298680
1	71867080	71867120	exon	LOC513673
5	59789533	59794604	gene	LOC788512
5	59746610	59767165	gene	LOC787526
5	59716893	59717840	gene	LOC788438
5	59656416	59657366	gene	LOC505491
5	59672346	59673287	gene	LOC788396
5	59678033	59678974	gene	LOC788413
5	59683722	59684663	gene	LOC788428
5	59618501	59619439	gene	LOC788357
5	59633534	59634472	gene	LOC788372
5	59604576	59605800	gene	LOC100138400
5	59562384	59563319	gene	LOC788322
5	59597273	59598234	gene	LOC788333
5	59503040	59504266	gene	LOC100139544
5	59518269	59519207	gene	LOC788285
5	59531208	59532137	gene	LOC788298
5	59545049	59545973	gene	LOC788310
5	59473206	59473208	start_codon	LOC788258
5	59480878	59483380	gene	LOC100140889
5	59494171	59495131	gene	LOC788274
5	59402710	59403651	gene	LOC788220
5	59420133	59421061	gene	LOC788231
5	59432558	59433496	gene	LOC788242
5	59372195	59373133	gene	LOC788210
5	59386634	59387592	gene	LOC100139958
16	52559793	52559850	exon	LOC100336837
16	52569141	52571011	gene	LOC100336849
16	52574318	52574451	exon	GLTPD1
16	52576606	52587050	gene	CPSF3L
16	52586830	52589671	gene	PUSL1
16	52593585	52599620	gene	SCNN1D
16	52608301	52608359	exon	ACAP3
16	52642160	52651239	gene	LOC509263
16	52656951	52657700	gene	LOC100301430
16	52658619	52671523	gene	LOC526769
16	52674443	52674445	stop_codon	AGRN
16	52714627	52715654	gene	ISG15
16	52724740	52725748	gene	HES4
16	52742637	52748240	gene	C16H1orf170
16	52748704	52755937	gene	PLEKHN1
16	52756766	52762408	gene	KLHL17
16	52763919	52763959	exon	NOC2L
16	52788632	52788682	exon	SAMD11
16	52870416	52870530	exon	LOC512915
16	52884842	52885321	exon	SPEN
16	52989919	52998276	gene	MCFD2
16	53004496	53005546	gene	LOC789035
16	53033167	53033284	exon	FBLIM1
3	20059126	20059204	exon	HORMAD1
3	20082069	20082257	exon	GOLPH3L
3	20087543	20087857	gene	LOC100336304
3	20116180	20116644	gene	LOC100139249
3	20141822	20147754	gene	ENSA
3	20172325	20176965	gene	MCL1
3	20187038	20195550	gene	ADAMTSL4
3	20228528	20233933	gene	ECM1
3	20234451	20246077	gene	TARS2
3	20265012	20265294	exon	RPRD2
3	20364472	20364638	exon	PRPF3
3	20381752	20394664	gene	MRPS21
3	20400836	20404315	gene	LOC539246
3	20406682	20413546	gene	C3H1orf54
3	20416072	20419717	gene	APH1A
3	20420023	20427199	gene	CA14
3	20453150	20453502	exon	ANP32E
3	20519704	20528784	gene	PLEKHO1
3	20534015	20535029	exon	VPS45
20	55967807	55968473	CDS	BASP1
20	34415201	34427076	gene	LOC782462
11	53464029	53464710	gene	LOC100296841
14	31996559	31996939	gene	LOC100299601
11	105429971	105430146	exon	EHMT1
2	26376005	26376129	exon	UBR3
2	26582629	26583051	exon	METTL5
2	26591741	26601790	gene	SSB
2	26617809	26619895	exon	KLHL23
2	26660795	26665974	gene	PHOSPHO2
2	26665688	26665826	exon	LOC616485
2	26700817	26701030	exon	PPIG
2	26740843	26740870	exon	FASTKD1
2	26787270	26787416	exon	KBTBD10
2	26802181	26802264	exon	BBS5
23	28101729	28105320	gene	TUBB2B
23	28107980	28111616	gene	LOC100336520
23	28111675	28114705	gene	NRM
23	28117246	28127651	gene	MDC1
23	28128194	28130098	exon	KIAA1949
23	28140238	28140599	exon	DHX16
23	28152663	28156380	gene	C23H6orf136
23	28167350	28169407	gene	MGC165685
23	28169926	28176489	gene	MRPS18B
23	28177338	28177864	exon	PPP1R10
1	152872775	152872797	exon	ETS2
1	152898001	152899476	gene	LOC100295923
22	12058123	12058296	exon	SCN5A
22	12156689	12156742	exon	LOC100299477
22	12282871	12283141	exon	SCN11A
22	12416919	12416978	exon	WDR48
22	12471291	12480875	gene	GORASP1
22	12480973	12481102	exon	TTC21A
22	12520393	12532806	gene	CSRNP1
22	12549676	12558895	gene	XIRP1
18	54753334	54753387	exon	C5AR1
18	54777175	54781921	gene	GPR77
18	54786976	54787710	exon	DHX34
18	54825681	54836604	gene	MEIS3
18	54853503	54853505	stop_codon	SLC8A2
18	54890327	54898858	gene	KPTN
18	54916783	54916862	exon	NAPA
18	54934641	54935315	exon	ZNF541
18	55040037	55040103	exon	LOC531868
18	55071168	55071626	exon	EHD2
18	55089143	55097796	gene	GLTSCR2
18	55112228	55112552	exon	SEPW1
18	55125747	55127443	gene	LOC781602
18	55145744	55145790	exon	CRX
18	55167191	55168803	gene	LOC100295227
18	55180734	55180860	exon	SULT2A1
18	63047700	63055627	gene	LAIR1
18	63090945	63091145	exon	TTYH1
18	63107489	63107577	exon	LENG8
18	63117340	63118947	gene	LENG9
18	63119867	63125184	gene	CDC42EP5
18	63137663	63137839	exon	LILRB3
18	63166968	63168856	gene	LOC509705
18	63174842	63174997	exon	LOC407171
18	63186263	63186296	exon	LOC100336711
18	63205695	63205728	exon	LOC783134
18	63233961	63234074	exon	LOC100335905
18	63244039	63252368	gene	LOC100336763
18	63267353	63270693	gene	LILRA4
18	63276862	63284020	gene	LOC100139766
18	63313232	63320006	gene	LOC100336958
18	63326297	63326358	exon	LOC510212
18	63349462	63356162	gene	LOC617702
18	63374766	63381293	gene	LOC509574
18	63381415	63388728	gene	RPS9
18	63393523	63397442	gene	TSEN34
18	63397970	63398219	exon	TMC4
18	63421902	63422059	exon	LENG1
18	63435517	63435594	exon	CNOT3
18	63443725	63455155	gene	PRPF31
18	63455108	63455190	exon	TFPT
18	63462788	63466106	gene	NDUFA3
18	63467125	63471067	gene	LOC507746
18	63473368	63474866	gene	LOC100336423
18	63479271	63487340	gene	LOC527020
18	63497324	63498231	gene	BOSTAUV1R-PS425
18	63506778	63512760	gene	BOSTAUV1R432
18	63519942	63519968	exon	BOSTAUV1R431
18	63523342	63525303	gene	LOC100295726
18	63528128	63533297	gene	LOC100295682
18	63538606	63546178	gene	BOSTAUV1R430
18	63223744	63233822	gene	LOC100140769
18	63254728	63264696	gene	LOC790255
18	63018087	63019917	gene	LOC619159
18	63025558	63028832	gene	LOC790101
18	62998555	63017944	gene	LOC100296212
18	62957320	62957364	exon	LOC100336623
18	62979150	62979200	exon	KIR2DS1
18	62912288	62912419	exon	LOC100336589
18	62919177	62920639	exon	NLRP2
18	62935380	62945850	gene	LOC100336616
18	62860199	62864521	gene	NCR1
18	62880473	62880643	exon	LOC100301263
18	62893231	62893238	exon	LOC100301222
18	62799959	62800171	exon	RDH13
18	62801823	62801841	exon	KIR2DL5A
18	62838472	62849020	gene	FCAR
18	62751566	62751725	exon	PPP1R12C
18	62766722	62766810	exon	EPS8L1
20	16780184	16781569	exon	IPO11
20	16828688	16831258	gene	LRRC70
20	16996171	16996303	exon	DIMT1L
20	17022387	17022454	exon	KIF2A
15	25255387	25256211	gene	C15H11orf71
15	25256166	25263457	gene	RBM7
15	25293299	25293507	exon	REXO2
15	25313616	25314098	gene	LOC781913
15	25425826	25426556	exon	MGC127492
15	25484870	25484937	exon	LOC782358
15	25555476	25556397	gene	LOC510786
15	25168783	25182373	gene	LOC782610
15	25366838	25379104	gene	LOC782499
10	93417338	93417567	exon	TSHR
1	71219555	71219681	exon	TNK2
1	71268818	71268975	exon	TFRC
8	101433249	101433251	stop_codon	LOC614478
7	13554259	13554454	exon	LOC100297567
7	13550758	13550865	exon	STX10
7	13554143	13559771	gene	NACC1
7	13572842	13581968	gene	TRMT1
7	13585511	13587648	gene	LYL1
7	13596640	13596731	exon	NFIX
7	13721214	13723685	gene	GADD45GIP1
7	13728481	13728642	exon	RAD23A
7	13731958	13735788	gene	CALR
7	13741743	13741935	exon	FARSA
7	13755277	13755324	exon	SYCE2
7	13771152	13777950	gene	GCDH
7	13785087	13789393	gene	KLF1
7	13790587	13793001	gene	DNASE2
7	13794713	13794900	exon	MAST1
7	13805489	13805674	gene	LOC784207
7	13826163	13826331	exon	RTBDN
7	13837386	13844314	gene	RNASEH2A
7	13845843	13848479	gene	PRDX2
7	13851114	13852933	gene	JUNB
7	13864094	13874722	gene	HOOK2
7	13877336	13882819	gene	BEST2
7	13893226	13893373	exon	ASNA1
7	13896310	13899367	gene	C7H19ORF43
7	13904158	13904235	exon	TNPO2
7	13922169	13922643	exon	FBXW9
7	13927960	13928266	gene	LOC529425
7	13931315	13935225	gene	DHPS
7	13935136	13939754	gene	WDR83
7	13940092	13940149	exon	C7H19orf56
7	13954085	13954260	exon	MAN2B1
7	14014573	14014699	exon	ZNF564
22	12615317	12615319	stop_codon	CX3CR1
22	12678580	12679638	gene	CCR8
22	12681730	12687871	gene	LOC615277
22	12689757	12690071	exon	SLC25A38
22	12707030	12707405	exon	LOC515736
22	12729703	12729863	exon	RPSA
22	12767798	12767856	exon	MOBP
22	12639280	12652550	gene	LOC100294804
3	25111158	25111247	exon	SPAG17
3	25362306	25362399	exon	WDR3
3	24865809	24902368	gene	LOC100141072
3	42891831	42893051	exon	GPR88
3	42940348	42940463	exon	CDC14A
3	43084892	43085413	gene	LOC614789
3	43137018	43137610	gene	LOC539878
3	43171064	43171122	exon	RTCD1
3	43189905	43189965	exon	DBT
3	43241238	43242911	gene	LOC531899
3	43251251	43251300	exon	LRRC39
3	43286251	43286297	exon	CCDC76
3	43291333	43291495	exon	SASS6
1	83756645	83756802	exon	ABCC5
1	83846164	83846619	gene	LOC504858
1	83860274	83860400	exon	PARL
1	83918061	83918443	exon	MAP6D1
1	83934818	83934897	exon	YEATS2
1	83985339	83985685	gene	LOC782704
1	84033102	84033104	start_codon	RPS6
1	84062774	84063254	exon	KLHL24
1	84158822	84159108	exon	LOC527363
1	83819541	83820582	gene	LOC783608
1	83836515	83850367	gene	LOC782787
17	35870788	35873721	gene	LOC789301
17	35881413	35896835	gene	LOC100336794
17	35847555	35850268	gene	LOC100336758
17	35792179	35833749	gene	LOC100336743
11	93751118	93752059	gene	LOC529516
11	93765538	93765540	stop_codon	LOC507745
11	93787089	93788021	gene	LOC514342
11	93797556	93797558	start_codon	LOC785392
11	93808260	93809237	gene	LOC505295
11	93835535	93836470	gene	LOC504570
11	93853101	93854024	gene	LOC786689
11	93867457	93868392	gene	LOC786664
11	93885145	93886086	gene	LOC786610
11	93900519	93901448	gene	LOC786596
11	93907407	93908339	gene	LOC786573
11	93923345	93924283	gene	LOC786747
11	93927186	93927978	gene	LOC783142
11	93932949	93936637	gene	LOC525818
11	93960722	93961684	gene	LOC507721
11	93969256	93970206	gene	LOC522171
11	93984108	93991685	gene	PDCL
11	94010160	94010529	exon	RC3H2
11	94072877	94074965	gene	ZBTB6
11	94081217	94092093	gene	ZBTB26
11	94102998	94103082	exon	RABGAP1
11	94188119	94190302	gene	GPR21
11	94221968	94222447	gene	RPL21
11	94215851	94230063	gene	LOC100300415
11	93702914	93703858	gene	LOC527248
11	93709957	93710884	gene	LOC617762
11	93716873	93717850	gene	LOC513584
11	93730259	93731992	gene	LOC619026
11	93742434	93743378	gene	LOC538946
11	93655028	93655969	gene	LOC509891
11	93670177	93671118	gene	LOC508604
11	93678033	93678974	gene	LOC539172
11	93691849	93692790	gene	LOC504501
16	24017745	24018137	gene	LOC781606
16	24128065	24128304	exon	SLC30A10
16	24159384	24159917	gene	LOC524431
16	24182151	24182348	exon	LOC538357
16	24261535	24261732	exon	BPNT1
16	24285723	24285832	exon	IARS2
16	24305737	24305815	gene	MIR215
16	24345141	24345207	exon	RAB3GAP2
3	8950353	8950469	exon	LOC100138271
3	8951908	8953889	gene	ORF1
3	8966078	8968970	gene	LOC100139781
3	8977430	8977762	exon	SLAMF7
3	8921567	8927252	gene	C3H1orf88
3	8902598	8913142	gene	LOC100336790
3	8855126	8855449	exon	LY9
3	8879270	8879377	exon	SLAMF9
3	8821220	8821558	exon	CD244
3	8769939	8771529	gene	LOC788736
3	8773023	8778316	gene	LOC524533
23	17595700	17596091	exon	TCTE1
23	17610448	17610537	exon	LOC100337465
23	17645297	17645299	stop_codon	MRPL14
23	17658118	17658228	exon	TMEM63B
23	17702843	17702917	exon	SPATS1
23	17731040	17731193	exon	CDC5L
14	65816008	65816689	exon	PABPC1
10	27512302	27513231	gene	LOC512103
10	27523855	27524756	exon	LOC505186
10	27537994	27538935	gene	LOC788100
10	27545305	27546246	gene	LOC788129
10	27555432	27556373	gene	LOC788146
10	27587365	27588303	gene	LOC513582
10	27617637	27618542	gene	LOC787306
10	27621825	27622762	gene	LOC787290
10	27636863	27637675	gene	LOC100140617
10	27641488	27642474	gene	LOC787247
10	27646502	27654201	gene	LOC100139257
10	27660839	27661774	gene	LOC517252
10	27688548	27688550	stop_codon	LOC781843
10	27716035	27716967	gene	LOC100140382
10	27726092	27727003	gene	LOC781758
10	27737070	27738008	gene	LOC781713
10	27772314	27773248	gene	LOC781677
10	27789988	27790902	gene	LOC100300401
10	27809513	27813255	gene	LOC785793
10	27827285	27828223	gene	LOC785723
10	27842828	27843766	gene	LOC785683
10	27849154	27850092	gene	LOC785647
10	27882291	27883226	gene	LOC785623
10	27894917	27895849	gene	LOC100298322
10	27915938	27916873	gene	LOC784925
10	27944302	27945240	gene	LOC784957
10	27950638	27950640	stop_codon	LOC785050
10	27989286	27990230	gene	LOC510112
10	27454159	27455097	gene	LOC100139489
10	27462669	27463598	gene	LOC787134
10	27480392	27481333	gene	LOC523062
10	27490184	27491179	gene	LOC787150
3	85136520	85137051	exon	NFIA
7	14053439	14053523	exon	LOC784148
7	14095963	14107546	gene	LOC100140908
1	84323963	84325534	gene	LOC613595
1	84326119	84326194	exon	MCF2L2
1	84367743	84367896	exon	B3GNT5
8	101484821	101492586	gene	TXN
13	62752895	62753067	exon	MAPRE1
13	62762884	62762972	exon	EFCAB8
13	62826269	62826347	exon	SUN5
13	62850752	62850863	exon	BPIL1
13	62877511	62877638	exon	BPIL3
13	62901452	62901563	exon	LOC522020
13	62927643	62927748	exon	LOC515830
13	63041967	63041981	exon	SPLUNC2A
13	63086222	63086479	exon	BSP30C
13	63106896	63107043	exon	BSP30D
13	63150593	63151041	gene	LOC100297498
13	63165306	63175676	gene	SPLUNC2B
13	63183645	63183654	exon	BASE
13	63227593	63239140	gene	C13H20ORF71
13	63247711	63254775	gene	PLUNC
13	62700411	62700585	exon	DNMT3B
2	79255849	79256004	exon	GYPC
3	1373	3243	gene	LOC100141162
3	4504	5585	gene	LOC787668
3	16406	21765	gene	LOC787644
3	27469	29417	gene	LOC100296497
3	37930	39327	gene	LOC100336903
3	30181	32825	gene	LOC100296360
6	23557313	23558285	exon	NFKB1
6	23562055	23566602	gene	LOC100335751
8	65862573	65862850	exon	LOC527795
8	65761287	65761525	exon	TEX10
8	65709210	65709496	exon	INVS
5	113600277	113600353	exon	MGC152344
5	113609003	113613479	gene	MGC127055
5	113613743	113620220	gene	LOC100137867
5	113622867	113623008	exon	CYP2D14
5	113634004	113634242	exon	TCF20
5	113634245	113634320	gene	MIR2442
5	113556283	113556480	exon	NAGA
5	113565317	113569979	gene	FAM109B
5	113570339	113570564	exon	C5H22orf32
5	113575148	113586140	gene	NDUFA6
6	30063545	30063547	stop_codon	PDHA2
2	101527296	101528326	exon	IKZF2
5	108649493	108650089	exon	WNT5B
5	108683223	108690009	gene	LOC100138289
5	108705365	108705622	exon	ADIPOR2
5	108739495	108739556	exon	CACNA2D4
5	108751108	108756773	gene	LOC100297677
5	108821504	108821632	exon	DCP1B
5	108935803	108935848	exon	caV1.2
9	40704336	40706731	gene	GPR6
9	40873045	40873403	exon	FIG4
9	41046437	41046464	exon	LOC504511
4	66610954	66616265	exon	LOC615685
13	7466618	7467408	exon	ESF1
13	7532724	7532974	exon	C13H20ORF7
13	7581703	7581875	exon	SEL1L2
13	7697330	7697620	exon	MACROD2
13	54304259	54306604	gene	LOC789034
13	54312769	54312902	exon	PRPF6
13	54345094	54345184	exon	SAMD10
13	54353925	54359471	gene	LOC614014
13	54362734	54373972	gene	UCKL1
13	54385479	54385596	exon	DNAJC5
13	54411451	54427367	gene	TPD52L2
13	54428989	54430673	gene	C13H20orf135
13	54471017	54471953	exon	ZBTB46
13	54502120	54505128	gene	LOC511523
13	54505284	54509246	gene	LOC100140162
13	54519404	54519454	exon	ZGPAT
13	54518670	54518696	exon	RTEL1
13	54519582	54525755	gene	ARFRP1
13	54526442	54527951	gene	TNFRSF6B
13	54529823	54531001	gene	LOC100336694
13	54545159	54546745	gene	LOC100336708
13	54550376	54550456	exon	STMN3
13	54573252	54573382	exon	GMEB2
13	54587431	54590029	gene	C13H20orf195
13	54591299	54591301	start_codon	SRMS
13	54597555	54606206	gene	PTK6
13	54607896	54609543	gene	PPDPF
13	54623917	54623942	exon	EEF1A2
13	54655515	54655695	exon	KCNQ2
13	54707289	54707613	gene	LOC786845
13	54714619	54714694	exon	CHRNA4
13	54738786	54738839	exon	COL20A1
13	54774026	54787956	gene	LOC100138395
13	54791001	54794454	gene	BIRC7
13	54253982	54260099	gene	LOC100296381
13	54264581	54266440	gene	LOC613917
13	54270412	54276001	gene	RGS19
13	54278803	54278939	exon	TCEA2
13	54295529	54295860	exon	SOX18
21	33083549	33083647	exon	HMG20A
21	33292507	33294360	CDS	LINGO1
2	122427864	122427983	exon	SPOCD1
16	43786499	43786588	exon	CASZ1
16	43859032	43859117	exon	PEX14
16	43994268	44004668	gene	DFFA
16	44011278	44012877	gene	CORT
16	44020005	44020071	exon	APITD1
16	44054988	44055053	exon	PGD
16	44086275	44086420	exon	LOC100337161
7	26697267	26697520	exon	FBN2
7	26984176	26984301	exon	SLC12A2
6	71562165	71562559	gene	LOC100296505
6	71796318	71796486	exon	KIT
10	72953085	72953870	gene	LOC100138538
10	72953088	72955661	gene	SIX6
23	28202778	28202855	gene	MIR2378
23	28203151	28203252	gene	MIR877
23	28218614	28223682	gene	PRR3
23	28224593	28224890	exon	GNL1
23	28257733	28260201	gene	RPP21
23	28271044	28271496	exon	LOC516723
23	28297947	28298686	gene	LOC787610
23	28299437	28311312	gene	LOC512672
23	28354857	28358332	gene	BOLA-NC1
23	28376965	28377012	exon	LOC614091
5	113500336	113500453	exon	SEPT3
5	113511511	113511599	exon	WBP2NL
23	27503181	27505457	gene	AIF1
23	27521474	27521530	exon	NCR3
23	27524187	27524614	exon	LOC100296268
23	27529854	27531882	gene	LTB
23	27533901	27536674	gene	TNF
23	27537907	27539470	gene	LTA
23	27551520	27551741	exon	NFKBIL1
23	27561580	27563867	gene	ATP6V1G2
23	27565924	27565959	exon	BAT1
23	27576731	27578086	gene	MCCD1
26	23949991	23950160	exon	CNNM2
26	23985693	23985744	exon	NT5C2
26	24131990	24133105	exon	INA
26	24156631	24156717	exon	PCGF6
26	24211954	24212518	exon	TAF5
26	24228538	24228633	exon	USMG5
26	24230071	24230219	gene	MIR1307
26	24232143	24232221	exon	PDCD11
26	24275661	24281013	gene	CALHM2
26	24284483	24287957	gene	CALHM1
26	24303869	24309613	gene	LOC613539
26	24328919	24330202	gene	LOC785004
26	24330861	24330945	exon	NEURL
26	24425126	24425243	exon	LOC100299286
18	58668781	58668795	exon	LOC539675
18	58680330	58681322	gene	VN1R2
18	58688886	58688900	exon	LOC787057
13	43507344	43508180	gene	CALML5
13	43532034	43532096	exon	NET1
13	43605579	43610262	gene	UCN3
13	43628176	43629274	exon	TUBAL3
13	43662523	43662600	exon	LOC782061
13	43692748	43692915	exon	LOC784927
13	43708730	43708812	exon	LOC100336811
13	43760435	43760882	gene	LOC100295425
13	43761295	43761483	exon	LOC100337056
13	43789469	43789552	exon	LOC785762
13	43862405	43874124	gene	LOC514083
13	43892103	43892254	exon	LOC507734
13	43909114	43909116	start_codon	AKR1C3
13	43947633	43957441	gene	AKR1C4
13	43967137	43969082	gene	LOC100139790
13	43973797	43973986	exon	LOC527068
13	43812693	43831923	gene	LOC100335780
13	43833816	43860332	gene	LOC619029
13	43923087	43942752	gene	LOC100140487
13	43493569	43494390	gene	LOC618002
9	100180547	100181045	exon	LOC100336821
9	100280621	100281548	gene	LOC788588
9	100296641	100297544	gene	LOC788606
9	100370797	100370939	exon	QKI
9	100319080	100319993	gene	LOC788556
1	107917364	107917528	exon	SMC4
1	107923236	107923328	gene	MIR16B
1	107923379	107923476	gene	MIR15B
1	107936923	107937085	exon	IFT80
2	120465974	120466986	gene	LOC100295284
14	36626620	36627377	gene	LOC783431
14	36912900	36913021	exon	EYA1
14	36499702	36500402	exon	LOC100300765
14	36470581	36470764	exon	LACTB2
2	89550278	89550407	exon	AOX1
2	89699124	89699177	exon	LOC518393
2	89699629	89699997	gene	LOC529311
2	89783382	89783435	exon	LOC531699
2	89886674	89886805	exon	BZW1
2	89920585	89925167	gene	CLK1
2	89936309	89946402	gene	PPIL3
2	89948477	89963538	gene	NIF3L1
2	89980774	89980883	exon	ORC2L
2	89997920	90005371	gene	LOC100297611
2	90029177	90029264	exon	LOC533324
2	89502411	89502637	exon	SGOL2
6	71461611	71462046	gene	LOC100296974
7	13499916	13500029	exon	CACNA1A
7	13543659	13545435	gene	IER2
16	44216862	44220313	gene	LOC781542
16	44265681	44265855	exon	UBE4B
23	7204327	7207401	gene	BOLA-DMA
23	7216201	7216300	exon	LOC100336416
23	7240060	7240088	exon	BRD2
2	90077970	90078012	exon	NDUFB3
2	90089577	90090701	gene	LOC784139
1	71900075	71900602	gene	LOC100298141
13	22967371	22970068	gene	LOC520814
13	23031325	23031355	exon	MLLT10
13	23255341	23255389	exon	LOC781036
13	23444708	23445431	gene	LOC781158
[truncated: 2,356 more rows]
