# Supplementary material for: Genetic Comparison and Selection of Reproductive and Growth-Related Traits in Qinchuan Cattle and Two Belgian Cattle Breeds
Source: Animals (Basel). 2025 Feb 19;15(4):608. doi: 10.3390/ani15040608 (PMC11851807; doi:10.3390/ani15040608)
Supplement: Supplementary file 1 [file animals-15-00608-s001.zip › animals-3424771-supplementary/Supplementary Material S3.xls]

## Sheet: up_PI
3	9101458	9101742	4.4e-08	exon	SLAMF1
3	9198203	9198297	4.4e-08	exon	CD84
3	9272182	9272325	4.4e-08	exon	SLAMF6
3	9386141	9386372	4.4e-08	exon	VANGL2
3	9442357	9442758	4.4e-08	gene	NHLH1
3	9453297	9453530	4.4e-08	exon	NCSTN
3	9468431	9468545	4.4e-08	exon	COPA
3	9517705	9517786	4.4e-08	exon	PEX19
3	9574437	9576298	4.4e-08	gene	DCAF8
3	9582074	9582247	4.4e-08	exon	PEA15
3	9598664	9598748	4.4e-08	exon	CASQ1
3	9371595	9372444	4.4e-08	gene	LOC787875
9	13002488	13002753	2.2e-08	exon	LOC100337502
9	13154530	13154964	2.2e-08	exon	LOC782472
9	13189168	13189405	2.2e-08	exon	MTO1
9	13233080	13235993	2.2e-08	gene	EEF1A1
9	13276982	13278719	2.2e-08	gene	LOC100295264
9	13316895	13316985	2.2e-08	exon	SLC17A5
9	13421249	13421322	2.2e-08	exon	CD109
9	12969181	12970905	2.2e-08	gene	LOC616454
9	12981372	12982550	2.2e-08	gene	OOEP
9	12852331	12852462	2.2e-08	exon	KCNQ5
9	12872582	12873354	2.2e-08	gene	LOC100295140
14	36626620	36627377	4.37e-08	gene	LOC783431
14	36912900	36913021	4.37e-08	exon	EYA1
3	9050833	9051096	8.72e-08	exon	CD48
18	13740622	13742694	4.37e-08	exon	LOC100298623
18	13810241	13810267	4.37e-08	exon	ZFPM1
18	13879228	13879368	4.37e-08	exon	ZC3H18
18	13922373	13922429	4.37e-08	exon	IL17C
18	13931107	13938073	4.37e-08	gene	CYBA
18	13942429	13942575	4.37e-08	exon	MVD
18	13958995	13958997	4.37e-08	stop_codon	SNAI3
18	13973077	13973233	4.37e-08	exon	RNF166
18	13977385	13984733	4.37e-08	gene	CTU2
18	13991728	13991828	4.37e-08	exon	LOC789183
18	13830589	13865260	4.37e-08	gene	LOC517901
18	13460506	13460622	4.37e-08	exon	BANP
18	13400052	13400170	4.37e-08	exon	CA5A
3	8950353	8950469	6.52e-08	exon	LOC100138271
3	8951908	8953889	6.52e-08	gene	ORF1
3	8966078	8968970	6.52e-08	gene	LOC100139781
3	8977430	8977762	6.52e-08	exon	SLAMF7
3	8921567	8927252	6.52e-08	gene	C3H1orf88
3	8902598	8913142	6.52e-08	gene	LOC100336790
3	8855126	8855449	6.52e-08	exon	LY9
3	8879270	8879377	6.52e-08	exon	SLAMF9
3	8821220	8821558	6.52e-08	exon	CD244
3	8769939	8771529	6.52e-08	gene	LOC788736
3	8773023	8778316	6.52e-08	gene	LOC524533
5	18930532	18931929	2.2e-08	gene	LOC100139901
5	18933173	18934989	2.2e-08	gene	LOC100139253
5	18966458	19100000	2.2e-08	gene	LOC100138578
11	53464029	53464710	8.65e-08	gene	LOC100296841
1	37813296	37813464	4.37e-08	exon	PROS1
1	37875387	37875722	4.37e-08	exon	ARL13B
1	37915512	37916442	4.37e-08	exon	STX19
1	37960749	37960783	4.37e-08	exon	NSUN3
19	1338615	1338689	1.28e-07	exon	CA10
19	1767241	1769449	1.28e-07	gene	LOC790335
11	56493377	56501714	2.13e-07	gene	LOC100138733
11	56528811	56531769	2.13e-07	gene	REG3G
11	56639963	56642386	2.13e-07	gene	REG3A
20	14836400	14837419	8.65e-08	exon	RGS7BP
20	15075201	15075429	8.65e-08	exon	RNF180
20	15213924	15214005	8.65e-08	gene	MIR320
20	14705067	14705210	8.65e-08	exon	SFRS12IP1
20	14723557	14723756	8.65e-08	exon	LOC515994
20	14659610	14659722	8.65e-08	exon	CWC27
3	35428058	35428380	8.65e-08	exon	VAV3
8	107773204	107773392	5.96e-07	exon	ASTN2
15	968400	969332	1.28e-07	gene	LOC532486
15	992064	992999	1.28e-07	gene	LOC100139475
15	1084804	1086692	1.28e-07	gene	LOC100139021
15	1087365	1088294	1.28e-07	gene	LOC515790
15	1102052	1102595	1.28e-07	gene	LOC100337084
15	1107709	1108604	1.28e-07	gene	LOC786445
15	1123512	1124441	1.28e-07	gene	LOC786467
15	1138759	1139688	1.28e-07	gene	LOC508315
15	1174969	1175901	1.28e-07	gene	LOC786506
15	1198239	1199173	1.28e-07	gene	LOC786525
15	1207685	1208639	1.28e-07	gene	LOC529299
15	1242488	1243589	1.28e-07	gene	LOC787524
15	1252663	1255598	1.28e-07	gene	LOC100300218
15	1272684	1274025	1.28e-07	gene	LOC100300262
15	1295475	1296403	1.28e-07	gene	LOC100300302
15	1046942	1049583	1.28e-07	gene	LOC786395
15	905560	906477	1.28e-07	gene	LOC522410
15	910362	911185	1.28e-07	gene	LOC100295569
15	920980	921881	1.28e-07	gene	LOC517325
15	942331	943257	1.28e-07	gene	LOC530524
15	858973	859896	1.28e-07	gene	LOC524538
15	875329	876238	1.28e-07	gene	LOC788875
15	882547	883468	1.28e-07	gene	LOC788868
15	885626	886312	1.28e-07	gene	LOC788855
15	811471	812397	1.28e-07	gene	LOC618523
15	840114	841004	1.28e-07	gene	LOC531237
15	756458	757386	1.28e-07	gene	LOC781089
15	767421	767480	1.28e-07	exon	LOC510722
15	781231	782132	1.28e-07	gene	LOC100336038
10	35314025	35314142	8.65e-08	exon	THBS1
10	35351635	35352145	8.65e-08	exon	FSIP1
10	35566119	35567852	8.65e-08	exon	GPR176
10	35707666	35707852	8.65e-08	exon	EIF2AK4
13	61612683	61615456	1.91e-07	gene	DEFB124
13	61619569	61619629	1.91e-07	exon	REM1
13	61644664	61644962	1.91e-07	exon	HM13
13	61726125	61727284	1.91e-07	gene	ID1
13	61745510	61750870	1.91e-07	gene	LOC618339
13	61768334	61768468	1.91e-07	CDS	BCL2L1
13	61831821	61832092	1.91e-07	exon	TPX2
13	61900820	61900878	1.91e-07	exon	MYLK2
13	61924321	61925629	1.91e-07	gene	FOXS1
13	61930774	61930912	1.91e-07	exon	LOC618409
13	61947703	61947785	1.91e-07	exon	DUSP15
13	61958825	61958923	1.91e-07	exon	TTLL9
13	62013242	62013317	1.91e-07	exon	PDRG1
13	62030345	62030928	1.91e-07	exon	XKR7
13	62068569	62068598	1.91e-07	exon	LOC525479
9	7903560	7905241	8.65e-08	exon	LOC781070
9	7914953	7915063	8.65e-08	exon	BAI3
3	1373	3243	1.49e-07	gene	LOC100141162
3	4504	5585	1.49e-07	gene	LOC787668
3	16406	21765	1.49e-07	gene	LOC787644
3	27469	29417	1.49e-07	gene	LOC100296497
3	37930	39327	1.49e-07	gene	LOC100336903
3	95332	96264	1.49e-07	gene	LOC100335782
3	111967	113808	1.49e-07	gene	LOC100140467
3	148930	153422	1.49e-07	gene	LOC787305
3	162435	163364	1.49e-07	gene	LOC787328
3	195880	195990	1.49e-07	exon	LOC790004
3	256838	257029	1.49e-07	exon	TBX19
3	339960	340046	1.49e-07	exon	SFT2D2
3	406187	406282	1.49e-07	exon	TIPRL
3	474847	474888	1.49e-07	exon	GPR161
3	30181	32825	1.49e-07	gene	LOC100296360
2	100481535	100481686	1.28e-07	exon	ERBB4
2	100306471	100307061	1.28e-07	gene	UBL4A
3	9616414	9616550	3.66e-07	exon	ATP1A4
3	9648544	9648645	3.66e-07	exon	ATP1A2
19	43360443	43365353	2.2e-08	gene	TUBG2
19	43367680	43368138	2.2e-08	exon	PLEKHH3
19	43377279	43379246	2.2e-08	gene	CCR10
19	43380114	43380180	2.2e-08	exon	CNTNAP1
19	43400710	43400888	2.2e-08	exon	EZH1
19	43441583	43443429	2.2e-08	gene	RAMP2
19	43446967	43447061	2.2e-08	exon	VPS25
19	43468381	43469490	2.2e-08	gene	CCDC56
19	43481805	43481954	2.2e-08	exon	BECN1
19	43500061	43505920	2.2e-08	gene	LOC100336105
19	43508614	43513732	2.2e-08	gene	LOC100336082
19	43514369	43514371	2.2e-08	start_codon	AOC3
19	43528921	43531708	2.2e-08	gene	LOC100336124
19	43550515	43551970	2.2e-08	gene	LOC100137745
19	43555808	43559786	2.2e-08	gene	SAO
19	43562655	43564447	2.2e-08	exon	LOC100138645
19	43590846	43591141	2.2e-08	exon	G6PC
19	43635373	43644586	2.2e-08	transcript	AARSD1
19	43653717	43663058	2.2e-08	gene	RUNDC1
19	43669376	43671678	2.2e-08	gene	RPL27
19	43673503	43673687	2.2e-08	exon	IFI35
19	43687403	43694870	2.2e-08	gene	VAT1
19	43696266	43700032	2.2e-08	gene	RND2
19	43728682	43728759	2.2e-08	exon	BRCA1
19	43785335	43785424	2.2e-08	exon	NBR1
19	43813981	43820827	2.2e-08	gene	TMEM106A
19	43828608	43829211	2.2e-08	gene	SNRPE
19	43830498	43832547	2.2e-08	gene	LOC789527
19	43527203	43549707	2.2e-08	gene	LOC539069
19	43302515	43302641	2.2e-08	exon	LOC789163
19	43316471	43316615	2.2e-08	exon	TUBG1
7	51979408	51979599	1.89e-07	exon	SIL1
7	52218128	52218184	1.89e-07	exon	MATR3
7	52252774	52252921	1.89e-07	exon	PAIP2
7	52281151	52281239	1.89e-07	exon	SLC23A1
7	52285862	52287943	1.89e-07	gene	PACAP
7	52290536	52293633	1.89e-07	gene	LOC785007
7	52295960	52296062	1.89e-07	exon	SPATA24
7	52313512	52313684	1.89e-07	exon	DNAJC18
7	52346573	52346669	1.89e-07	exon	ECSCR
7	52361793	52363207	1.89e-07	exon	TMEM173
7	52414547	52415057	1.89e-07	exon	UBE2D2
7	51869586	51869791	1.89e-07	exon	CTNNA1
7	51803639	51805906	1.89e-07	exon	LRRTM2
7	51819625	51819705	1.89e-07	exon	LOC100337182
5	68700510	68701254	2.95e-07	exon	SLC41A2
5	68866724	68876107	2.95e-07	gene	C5H12orf45
5	68894010	68894108	2.95e-07	exon	ALDH1L2
5	68979090	68979173	2.95e-07	exon	LOC783379
5	69039869	69040996	2.95e-07	exon	APPL2
5	69161772	69162056	2.95e-07	exon	LOC100270756
16	44541239	44541352	1.89e-07	exon	CTNNBIP1
16	44573572	44573646	1.89e-07	exon	CLSTN1
16	44678947	44679090	1.89e-07	exon	PIK3CD
16	44790277	44790397	1.89e-07	exon	TMEM201
16	44809411	44809511	1.89e-07	exon	SLC25A33
16	44876700	44880168	1.89e-07	gene	LOC100138337
16	44994737	45000000	1.89e-07	gene	SPSB1
12	21305812	21305945	2.31e-07	exon	DHRS12
12	21373522	21373541	2.31e-07	exon	CCDC70
12	21426919	21427113	2.31e-07	exon	ATP7B
12	21488036	21488085	2.31e-07	exon	ALG11
12	21528467	21528553	2.31e-07	exon	NEK5
12	21575032	21575134	2.31e-07	exon	NEK3
12	21610053	21610257	2.31e-07	exon	CKAP2
12	21633580	21633731	2.31e-07	exon	VPS36
12	21669556	21669634	2.31e-07	exon	THSD1
12	21767719	21786203	2.31e-07	gene	LOC100300225
12	21257489	21257594	2.31e-07	exon	WDFY2
16	44455586	44463007	2.09e-07	gene	NMNAT1
16	44481149	44481284	2.09e-07	exon	LOC100337372
16	44432738	44432839	2.09e-07	exon	RBP7
16	44385264	44385466	2.09e-07	exon	UBE4B
7	110643153	110643242	3.85e-06	exon	FER
7	111049349	111049463	3.85e-06	exon	PJA2
7	111081606	111081914	3.85e-06	gene	RPL19
2	112549869	112555375	2.92e-06	gene	SCG2
2	112637705	112638592	2.92e-06	gene	LOC100295640
2	112675347	112676634	2.92e-06	gene	SDHC
2	112688269	112688406	2.92e-06	exon	AP1S3
10	37800369	37800612	4.52e-06	exon	GANC
10	37829007	37829384	4.52e-06	exon	CAPN3
10	37895974	37896036	4.52e-06	exon	ZFP106
10	37946251	37946313	4.52e-06	exon	SNAP23
10	37993707	37993975	4.52e-06	exon	LRRC57
10	37995376	38008619	4.52e-06	gene	HAUS2
10	38017367	38017413	4.52e-06	exon	STARD9
10	38141324	38141431	4.52e-06	exon	CDAN1
10	38174191	38174402	4.52e-06	exon	TTBK2
10	38298319	38298831	4.52e-06	gene	LOC100139616
9	52048248	52048826	3.08e-06	gene	LOC781989
9	51550912	51550934	3.08e-06	exon	FBXL4
9	51596388	51597141	3.08e-06	gene	POU3F2
2	79550829	79553597	4.25e-06	gene	LOC100295717
2	79798261	79798840	4.25e-06	exon	GLS
2	79903927	79903968	4.25e-06	exon	STAT1
2	79949050	79949099	4.25e-06	exon	STAT4
2	77280977	77281195	4.51e-06	exon	LOC100336611
2	77414506	77415699	4.51e-06	gene	LOC782779
2	77629976	77630615	4.51e-06	gene	LOC526877
5	32403829	32404032	3.4e-06	exon	SENP1
5	32450298	32450563	3.4e-06	exon	COL2A1
5	32489216	32489375	3.4e-06	exon	TMEM106C
5	32529470	32529839	3.4e-06	gene	LOC100296823
5	32550521	32550567	3.4e-06	exon	VDR
5	32635940	32636107	3.4e-06	exon	LOC509843
5	32667466	32669671	3.4e-06	exon	SLC48A1
5	32697065	32697338	3.4e-06	exon	RAPGEF3
5	32731732	32731851	3.4e-06	exon	P11
5	32758084	32758165	3.4e-06	exon	RPAP3
20	25246385	25247671	2.17e-06	exon	ARL15
20	25407684	25407906	2.17e-06	exon	NDUFS4
20	25590975	25591193	2.17e-06	exon	FST
6	66454413	66455429	7.61e-06	gene	LOC100336767
6	66528154	66528374	7.61e-06	exon	GABRA2
6	66708709	66720314	7.61e-06	gene	LOC100139936
5	19462525	19462573	2.72e-06	exon	WDR51B
5	19456114	19461415	2.72e-06	gene	GALNT4
5	19539973	19540577	2.72e-06	exon	ATP2B1
11	25583531	25587785	2.31e-06	gene	ZFP36L2
11	25585663	25586723	2.31e-06	gene	LOC100139773
11	25633326	25633428	2.31e-06	exon	THADA
11	25933680	25933925	2.31e-06	gene	LOC100296806
14	47145622	47145777	3.22e-06	exon	MAL2
14	47240461	47244442	3.22e-06	gene	LOC100295967
14	47266480	47266575	3.22e-06	exon	COLEC10
14	47432903	47433130	3.22e-06	exon	TNFRSF11B
20	3584387	3584926	2.97e-06	exon	FBXW11
20	3767694	3767882	2.97e-06	exon	STK10
20	3867694	3868635	2.97e-06	gene	LOC100138705
20	3892887	3898454	2.97e-06	gene	EFCAB9
20	3903960	3904550	2.97e-06	exon	UBTD2
20	4010918	4012051	2.97e-06	exon	SH3PXD2B
20	3550001	3590212	2.97e-06	gene	LOC533234
7	110400001	110461049	3.76e-06	gene	LOC100140403
29	51002655	51002816	3.23e-07	exon	HCCA2
29	51028452	51030999	3.23e-07	gene	RASSF7
29	51040414	51040495	3.23e-07	exon	EPS8L2
29	51042213	51046616	3.23e-07	gene	TMEM80
29	51047427	51047715	3.23e-07	exon	DEAF1
29	51051771	51051846	3.23e-07	gene	MIR2410
29	51068565	51068630	3.23e-07	exon	BRSK2
29	51095408	51098331	3.23e-07	gene	LOC100298939
29	51176379	51177632	3.23e-07	gene	LOC100336649
29	51176388	51177373	3.23e-07	gene	LOC100297813
29	51177654	51177764	3.23e-07	exon	ANO9
29	51216521	51221432	3.23e-07	gene	LOC100336679
29	51265567	51271520	3.23e-07	gene	SIGIRR
29	51272551	51279442	3.23e-07	gene	PKP3
29	51297236	51297344	3.23e-07	exon	LOC100137759
29	51319497	51319594	3.23e-07	exon	TOLLIP
29	51367009	51368066	3.23e-07	gene	LOC777594
29	51370234	51370571	3.23e-07	gene	IFITM1
29	51376969	51377067	3.23e-07	exon	LOC789503
29	51445068	51445724	3.23e-07	exon	LOC100298353
29	50900001	50902675	3.23e-07	gene	CDHR5
29	50903719	50903864	3.23e-07	exon	IRF7
29	50920400	50920637	3.23e-07	exon	LOC100126170
29	50850001	50854699	3.23e-07	gene	PDDC1
29	50856123	50863486	3.23e-07	gene	TALDO1
23	12964406	12971106	3.96e-06	gene	C23H6orf64
23	13056693	13057912	3.96e-06	exon	KCNK5
23	13082433	13082501	3.96e-06	gene	MIR2377
23	13168903	13169017	3.96e-06	exon	KCNK17
23	13175051	13181345	3.96e-06	gene	LOC615960
23	13188406	13450000	3.96e-06	gene	LOC100139627
6	66225908	66228679	4.14e-06	gene	GABRG1
5	22333869	22334249	1.5e-06	gene	LOC521525
5	22526739	22526985	1.5e-06	exon	LOC784883
15	14540020	14540223	2.53e-06	exon	MAML2
15	14640226	14640333	2.53e-06	exon	MTMR2
15	14728320	14728436	2.53e-06	exon	CEP57
15	14758712	14758798	2.53e-06	exon	LOC519943
15	14924718	14928852	2.53e-06	gene	LOC100295968
13	74614445	74623147	2.54e-06	gene	LOC100296963
13	74627713	74627890	2.54e-06	exon	LOC618696
13	74726666	74726774	2.54e-06	exon	LOC100301215
13	74797635	74797730	2.54e-06	exon	TKDP1
13	74829013	74837317	2.54e-06	gene	TKDP4
13	74874038	74874097	2.54e-06	exon	TKDP2
13	74922145	74923144	2.54e-06	gene	LOC100140542
13	74943621	74947760	2.54e-06	gene	LOC404103
13	74996635	75000434	2.54e-06	gene	PTI
13	75015599	75021024	2.54e-06	gene	LOC515917
13	75048287	75048391	2.54e-06	exon	LOC616039
13	75077194	75084339	2.54e-06	gene	WFDC2
13	74951283	74983910	2.54e-06	gene	LOC100301440
18	57253737	57253991	1.83e-06	exon	SHANK1
18	57259806	57260113	1.83e-06	exon	CLEC11A
18	57286665	57287629	1.83e-06	gene	LOC617938
18	57310723	57310830	1.83e-06	exon	ACPT
18	57317703	57324156	1.83e-06	gene	MGC137708
18	57327478	57327609	1.83e-06	exon	LOC618391
18	57338706	57343795	1.83e-06	gene	KLK1
18	57345387	57350243	1.83e-06	gene	KLK15
18	57360390	57364098	1.83e-06	gene	KLK4
18	57391817	57392317	1.83e-06	exon	KLK5
18	57408150	57408397	1.83e-06	exon	KLK6
18	57419929	57425155	1.83e-06	gene	KLK7
18	57431504	57436686	1.83e-06	gene	KLK8
18	57440144	57440280	1.83e-06	exon	KLK9
18	57448224	57454197	1.83e-06	gene	KLK10
18	57456027	57458588	1.83e-06	gene	KLK11
18	57461617	57465567	1.83e-06	gene	KLK12
18	57477240	57484854	1.83e-06	gene	KLK13
18	57495318	57506442	1.83e-06	gene	KLK14
18	57521085	57521629	1.83e-06	exon	CTU1
18	57526460	57527644	1.83e-06	gene	LOC100335869
18	57539644	57539913	1.83e-06	exon	CEACAM18
18	57545284	57553401	1.83e-06	gene	LOC786539
18	57560550	57564683	1.83e-06	gene	CD33
18	57588071	57588536	1.83e-06	exon	SIGLEC12
18	57602993	57603001	1.83e-06	exon	LOC100141212
18	57641709	57648393	1.83e-06	gene	LOC100336984
18	57651918	57653295	1.83e-06	gene	LOC100299632
18	57680396	57681797	1.83e-06	gene	LOC100139185
18	57710213	57710382	1.83e-06	exon	LOC618246
18	57728962	57730881	1.83e-06	gene	ZNF273
18	57748138	57750000	1.83e-06	gene	LOC786386
18	57202770	57203066	1.83e-06	exon	LOC100140272
18	57177867	57178254	1.83e-06	exon	SYT3
4	27853326	27855320	3.96e-06	gene	TWIST1
4	27890076	27890570	3.96e-06	gene	FERD3L
18	57103010	57104909	2.47e-06	exon	LRRC4B
9	19332976	19333113	2.49e-06	exon	LOC537291
9	19480889	19480971	2.49e-06	exon	SH3BGRL2
9	19730467	19731487	2.49e-06	gene	LOC785440
9	19798713	19800000	2.49e-06	gene	LOC100141027
2	84801426	84801587	8.39e-07	exon	DNAH7
2	85081724	85081772	8.39e-07	exon	STK17B
2	85136811	85137390	8.39e-07	exon	HECW2
6	66982102	66982518	5.64e-06	exon	MGC127695
6	67068706	67069074	5.64e-06	gene	LOC781223
6	67147450	67148190	5.64e-06	exon	GABRA4
6	67260993	67264554	5.64e-06	gene	LOC536190
6	67261248	67261378	5.64e-06	exon	GABRB1
7	14527360	14528301	2.96e-06	gene	LOC786833
7	14547671	14548716	2.96e-06	gene	LOC786858
7	14560281	14561198	2.96e-06	gene	LOC786879
7	14568611	14573975	2.96e-06	gene	LOC786897
7	14576498	14577433	2.96e-06	gene	LOC100298718
7	14584167	14585105	2.96e-06	gene	LOC511678
7	14590822	14594314	2.96e-06	gene	LOC526508
7	14596975	14597949	2.96e-06	gene	LOC504337
7	14608352	14609332	2.96e-06	gene	LOC512624
7	14621066	14621996	2.96e-06	gene	LOC787008
7	14644745	14645614	2.96e-06	gene	LOC787041
7	14653877	14654812	2.96e-06	gene	LOC521914
7	14662074	14663243	2.96e-06	gene	LOC100139679
7	14667271	14668209	2.96e-06	gene	LOC528224
7	14670708	14672345	2.96e-06	gene	LOC613956
7	14675557	14676746	2.96e-06	gene	LOC781174
7	14722358	14723301	2.96e-06	gene	LOC787084
7	14734726	14734920	2.96e-06	exon	ZNF317
7	14756413	14761114	2.96e-06	gene	LOC509267
7	14773569	14774507	2.96e-06	gene	LOC539237
7	14788211	14788552	2.96e-06	gene	LOC787178
7	14792842	14793613	2.96e-06	gene	LOC787196
7	14822530	14823463	2.96e-06	gene	LOC617738
7	14841037	14841954	2.96e-06	gene	LOC783471
7	14857370	14858299	2.96e-06	gene	LOC514883
7	14888507	14889436	2.96e-06	gene	LOC511642
7	14894950	14896007	2.96e-06	gene	LOC618690
7	14913831	14916053	2.96e-06	gene	LOC787319
7	14932190	14933119	2.96e-06	gene	LOC514861
7	14944708	14945853	2.96e-06	gene	LOC615841
7	14947960	14949330	2.96e-06	gene	LOC781002
7	14925526	14926639	2.96e-06	gene	LOC100138196
4	5816098	5816275	1.24e-06	exon	ZPBP
4	5908453	5909031	1.24e-06	exon	LOC784924
4	40533592	40533638	1.94e-06	exon	MGC137452
4	40581477	40582412	1.94e-06	exon	CD36
4	40775801	40776002	1.94e-06	exon	GNAT3
4	40432982	40491410	1.94e-06	gene	LOC782615
11	95959962	95960060	3.55e-06	exon	SCAI
11	96050615	96050680	3.55e-06	exon	PPP6C
11	96091303	96091312	3.55e-06	exon	RABEPK
11	96115225	96119266	3.55e-06	gene	HSPA5
11	96144147	96144264	3.55e-06	exon	GAPVD1
11	96283792	96283889	3.55e-06	exon	MAPKAP1
5	46724916	46725011	3.41e-06	exon	CAND1
6	89314090	89314246	2.99e-06	exon	ADAMTS3
7	56948985	56950000	2.37e-06	gene	LOC100335172
18	10850210	10851282	4.62e-06	exon	KLHL36
18	10876310	10876404	4.62e-06	exon	USP10
18	10985132	10985264	4.62e-06	exon	CRISPLD2
18	11076757	11077310	4.62e-06	gene	LOC786054
18	11115710	11121015	4.62e-06	gene	ZDHHC7
18	11172008	11172336	4.62e-06	exon	LOC507534
18	11206008	11206242	4.62e-06	exon	MGC140224
18	11243351	11255068	4.62e-06	gene	LOC100297490
4	30502219	30502443	4.46e-06	exon	LOC100336612
4	30646027	30646182	4.46e-06	exon	DNAH11
4	30801149	30801220	4.46e-06	exon	CDCA7L
6	56817518	56820318	3.32e-06	gene	LOC781670
11	60934734	60942371	4.47e-06	gene	TMEM17
11	61117073	61117479	4.47e-06	exon	LOC100300164
9	6447557	6447635	1.43e-06	gene	MIR2476
9	6631151	6631330	1.43e-06	gene	LOC788012
5	32303361	32303405	2.76e-06	exon	ASB8
5	32324670	32324859	2.76e-06	exon	PFKM
5	32262133	32264561	2.76e-06	gene	LOC515369
5	32277008	32278883	2.76e-06	gene	LOC617289
5	32291335	32292380	2.76e-06	gene	LOC100139168
5	32212201	32214897	2.76e-06	gene	LOC619137
5	32234840	32241299	2.76e-06	gene	LOC505576
19	5005021	5005038	1.21e-06	exon	LOC524595
10	8750715	8750820	2.26e-06	exon	TBCA
10	8893215	8894090	2.26e-06	gene	LOC512323
10	9040251	9040979	2.26e-06	exon	AP3B1
24	50901679	50901793	3.37e-06	exon	ME2
24	50945822	50945983	3.37e-06	exon	ELAC1
24	51013465	51013802	3.37e-06	exon	SMAD4
24	51117588	51117590	3.37e-06	stop_codon	MEX3C
24	51137487	51331231	3.37e-06	gene	LOC789119
1	85695603	85696072	5.61e-07	exon	LOC784318
4	34664638	34666935	2.22e-06	gene	LOC781830
4	34503664	34602067	2.22e-06	gene	LOC100337201
15	51455097	51456050	3.07e-06	gene	LOC618075
15	51474121	51474567	3.07e-06	exon	TRIM21
15	51490889	51491839	3.07e-06	gene	LOC518464
15	51504285	51507556	3.07e-06	gene	LOC785574
15	51507593	51508536	3.07e-06	gene	LOC100138885
15	51516692	51517636	3.07e-06	gene	LOC504857
15	51524397	51527561	3.07e-06	gene	LOC785667
15	51529607	51530191	3.07e-06	gene	LOC517056
15	51542960	51543857	3.07e-06	gene	LOC785740
15	51564010	51564594	3.07e-06	gene	LOC785109
15	51569807	51570391	3.07e-06	gene	LOC519105
15	51576358	51576360	3.07e-06	start_codon	LOC618213
15	51587238	51588293	3.07e-06	gene	LOC785773
15	51616174	51617118	3.07e-06	gene	LOC506452
15	51621700	51622284	3.07e-06	gene	LOC785853
15	51639472	51640515	3.07e-06	gene	LOC100299115
15	51647821	51648405	3.07e-06	gene	LOC100298880
15	51662933	51663982	3.07e-06	gene	LOC782157
15	51667478	51669427	3.07e-06	gene	LOC784088
15	51686256	51686840	3.07e-06	gene	LOC619140
15	51697479	51698534	3.07e-06	gene	LOC785808
15	51707756	51707758	3.07e-06	stop_codon	LOC788363
15	51710856	51711440	3.07e-06	gene	LOC519104
15	51733363	51734307	3.07e-06	gene	LOC100299247
15	51778327	51779310	3.07e-06	gene	LOC525033
15	51796620	51797639	3.07e-06	gene	LOC618173
15	51805423	51805518	3.07e-06	exon	RRM1
15	51855146	51855246	3.07e-06	exon	STIM1
23	12153924	12154113	2e-06	exon	BTBD9
23	12410001	12410666	2e-06	gene	LOC781915
23	12492737	12492819	2e-06	exon	GLO1
23	12550367	12550819	2e-06	exon	LOC525414
6	118628135	118628202	3.2e-06	exon	SORCS2
6	118652286	118652288	3.2e-06	stop_codon	PSAPL1
6	118865068	118865145	3.2e-06	gene	MIR2452
6	118947065	118947091	3.2e-06	exon	AFAP1
8	61814324	61814367	3.16e-06	exon	ZCCHC7
8	61927885	61929097	3.16e-06	gene	LOC783319
8	61942616	61942723	3.16e-06	exon	GRHPR
8	61954947	61957350	3.16e-06	exon	ZBTB5
8	61998303	61998409	3.16e-06	exon	POLR1E
8	62028782	62029051	3.16e-06	exon	FBXO10
8	62079194	62082501	3.16e-06	gene	TOMM5
8	62198519	62199287	3.16e-06	gene	LOC100299266
8	62199480	62200199	3.16e-06	gene	LOC100336702
3	77396243	77396567	3.57e-06	exon	GPR177
3	77571199	77573844	3.57e-06	gene	DIRAS3
6	80888909	80889634	2.11e-06	gene	LOC784340
18	51472710	51472739	4.02e-06	exon	ZNF574
18	51529083	51529153	4.02e-06	exon	GRIK5
18	51583678	51583843	4.02e-06	exon	ATP1A3
18	51607794	51607938	4.02e-06	exon	RABAC1
18	51651898	51657089	4.02e-06	gene	LOC615643
18	51658312	51658475	4.02e-06	exon	ARHGEF1
18	51679283	51682971	4.02e-06	gene	CD79A
18	51691152	51691335	4.02e-06	exon	RPS19
18	51702116	51707410	4.02e-06	gene	DMRTC2
18	51707795	51707874	4.02e-06	exon	LYPD4
18	51773250	51773291	4.02e-06	exon	CEACAM6
18	51793236	51797319	4.02e-06	gene	LOC789837
18	51806285	51819079	4.02e-06	gene	LOC522128
18	51830883	51837501	4.02e-06	gene	CXCL17
18	51877254	51888123	4.02e-06	gene	CD177
18	51897363	51900000	4.02e-06	gene	TEX101
18	51733327	51740740	4.02e-06	gene	LOC100336941
18	51744809	51762224	4.02e-06	gene	LOC100301363
22	31768019	31768246	1.28e-06	exon	MITF
14	23263815	23264810	3.13e-06	gene	NPBWR1
14	23373836	23374373	3.13e-06	exon	OPRK1
14	23526781	23526894	3.13e-06	exon	ATP6V1H
14	23584200	23584437	3.13e-06	exon	RGS20
14	23625128	23625282	3.13e-06	exon	TCEA1
14	23658400	23658473	3.13e-06	exon	LYPLA1
14	23675383	23680939	3.13e-06	gene	MRPL15
14	23737116	23737292	3.13e-06	gene	LOC100296684
14	23165336	23165520	3.13e-06	exon	RB1CC1
5	85480247	85480322	1.87e-06	exon	BCAT1
5	85614199	85615475	1.87e-06	gene	LOC100295631
20	37965076	37965362	2.06e-06	exon	LOC100296398
20	38026752	38027153	2.06e-06	exon	RANBP3L
20	38086182	38086233	2.06e-06	exon	SKP2
20	38116510	38116846	2.06e-06	exon	LMBRD2
20	38182070	38182261	2.06e-06	exon	UGT3A2
20	38221292	38221479	2.06e-06	exon	UGT3A1
20	38272477	38272520	2.06e-06	exon	CAPSL
5	83049572	83049647	2.57e-06	exon	STK38L
5	83186270	83196046	2.57e-06	gene	MED21
5	83206162	83206364	2.57e-06	exon	TM7SF3
5	83262033	83262146	2.57e-06	exon	FGFR1OP2
5	83279482	83279668	2.57e-06	exon	C5H12orf11
5	83355782	83356247	2.57e-06	gene	LOC782823
5	83398941	83399045	2.57e-06	exon	ITPR2
18	51917197	51920523	4.51e-06	gene	BSP3
18	51926720	51931069	4.51e-06	gene	BSP5
18	51941631	51944469	4.51e-06	gene	LOC100299268
18	51949246	51949335	4.51e-06	exon	BSP1
18	51991409	51995823	4.51e-06	gene	LYPD3
18	51903363	51908061	4.51e-06	gene	LOC789871
5	24106324	24106458	3.88e-06	exon	PLXNC1
5	24229648	24229751	3.88e-06	exon	CCDC41
5	24475859	24476775	3.88e-06	exon	TMCC3
9	40335194	40335511	3.03e-06	exon	LOC785203
9	40484536	40484637	3.03e-06	exon	CDC40
9	40520685	40520853	3.03e-06	exon	WASF1
9	40704336	40706731	3.03e-06	gene	GPR6
5	4709266	4709406	2.11e-06	exon	KCNC2
5	4752587	4753555	2.11e-06	gene	LOC100140448
5	4824769	4825059	2.11e-06	exon	GLIPR1L1
5	4974615	4974892	2.11e-06	exon	GLIPR1
5	5029715	5029840	2.11e-06	exon	KRR1
5	4769057	4817690	2.11e-06	gene	CAPS2
5	4875045	4913724	2.11e-06	gene	LOC536555
5	43754188	43754247	4.14e-06	exon	MGC139000
5	43887152	43887506	4.14e-06	exon	RAB3IP
5	43995905	43996056	4.14e-06	exon	BEST3
5	44094624	44097713	4.14e-06	gene	LRRC10
5	43619051	43688162	4.14e-06	gene	LOC100138019
29	19477923	19478929	1.95e-06	gene	LOC782090
22	50051363	50051451	1.17e-06	exon	DOCK3
22	50290340	50290479	1.17e-06	exon	MAPKAPK3
22	50320205	50325618	1.17e-06	gene	CISH
22	50348516	50359203	1.17e-06	gene	HEMK1
22	50360693	50360973	1.17e-06	exon	C22H3ORF18
22	50413621	50413680	1.17e-06	exon	CACNA2D2
5	71204561	71204726	1.89e-06	exon	BTBD11
5	71280815	71281015	1.89e-06	exon	PWP1
5	71333838	71333987	1.89e-06	exon	PRDM4
5	71355230	71355736	1.89e-06	gene	ASCL4
5	71366683	71367788	1.89e-06	exon	C5H22orf28
5	71395535	71395577	1.89e-06	exon	BPIL2
5	71448944	71449337	1.89e-06	exon	FBXO7
5	71479552	71479840	1.89e-06	exon	SYN3
14	42093887	42094118	2.61e-06	exon	ZFHX4
14	42317316	42317426	2.61e-06	exon	PEX2
14	42269085	42296731	2.61e-06	gene	LOC784496
24	59670720	59671715	2.92e-06	CDS	MC4R
24	59792683	59792830	2.92e-06	exon	LOC529488
24	59844976	59845852	2.92e-06	gene	LOC782054
24	59555308	59571918	2.92e-06	gene	LOC613321
18	56900953	56901048	2.53e-06	exon	MYH14
18	56952428	56963679	2.53e-06	gene	LOC617852
18	56967954	56974402	2.53e-06	gene	NAPSA
18	56998860	56998964	2.53e-06	exon	NR1H2
18	57008175	57008226	2.53e-06	exon	POLD1
18	57030433	57031707	2.53e-06	exon	SPIB
18	57037444	57038861	2.53e-06	gene	LOC100336667
18	57066164	57071522	2.53e-06	gene	LOC617892
18	57071805	57078309	2.53e-06	gene	C18H19ORF63
18	57081818	57081820	2.53e-06	stop_codon	LOC100335819
18	57097982	57098131	2.53e-06	exon	ASPDH
1	50332272	50332344	5e-06	exon	ALCAM
1	50672176	50672295	5e-06	exon	CBLB
24	10434674	10434806	1.05e-06	exon	CDH19
12	2067519	2068642	3.5e-06	gene	LOC789865
12	2130595	2130928	3.5e-06	exon	DIAPH3
12	1800001	1902767	3.5e-06	gene	LOC100140262
12	1751976	1752049	3.5e-06	exon	TDRD3
18	62098102	62098192	1.38e-06	gene	MIR935
18	62106778	62107108	1.38e-06	exon	CACNG6
18	62158397	62158432	1.38e-06	exon	VSTM1
18	62224633	62224803	1.38e-06	exon	NLRP9
18	62259970	62260878	1.38e-06	gene	BOSTAUV1R424
18	62269445	62270353	1.38e-06	gene	BOSTAUV1R425
18	62284551	62287846	1.38e-06	gene	BOSTAUV1R-PS421
18	62289971	62290010	1.38e-06	exon	BOSTAUV1R426
18	62316245	62324320	1.38e-06	gene	EPN1
18	62327714	62340671	1.38e-06	gene	U2AF2
18	62342039	62345590	1.38e-06	gene	CCDC106
18	62346829	62348205	1.38e-06	gene	ZNF581
18	62350858	62353359	1.38e-06	gene	ZNF580
18	62371838	62371922	1.38e-06	exon	ZNF784
18	62377329	62380939	1.38e-06	gene	LOC100139577
18	62388930	62389996	1.38e-06	exon	ZNF524
18	62393201	62397564	1.38e-06	gene	FIZ1
18	62406977	62408659	1.38e-06	gene	ZNF579
18	62427045	62431737	1.38e-06	gene	LOC789661
18	62435432	62438887	1.38e-06	gene	SBK2
18	62460860	62471100	1.38e-06	gene	LOC530828
18	62473922	62474435	1.38e-06	exon	NAT14
18	62475322	62481823	1.38e-06	gene	ZNF628
18	62502067	62502133	1.38e-06	exon	ISOC2
18	62514859	62515538	1.38e-06	exon	LOC789726
18	62537351	62537589	1.38e-06	exon	UBE2S
18	62547219	62549950	1.38e-06	gene	RPL28
18	62050114	62066932	1.38e-06	gene	CACNG7
18	62274910	62275779	1.38e-06	gene	LOC100336049
18	62303442	62313687	1.38e-06	gene	BOSTAUV1R-PS422
3	38166346	38167489	9.56e-07	gene	LOC100296875
12	41235748	41236515	1.28e-06	gene	LOC788820
12	41391038	41414686	1.28e-06	gene	LOC100139846
12	40887318	40890353	1.28e-06	exon	PCDH9
12	29994246	29994422	1.92e-06	exon	C12H13ORF26
12	30028210	30028319	1.92e-06	exon	MGC155285
12	30145902	30145972	1.92e-06	exon	ALOX5AP
12	30206546	30206980	1.92e-06	gene	LOC100295602
12	30208262	30212049	1.92e-06	exon	USPL1
12	29858848	29902262	1.92e-06	gene	LOC100139175
1	64147428	64149060	4.79e-06	gene	LOC100300872
1	64360598	64360720	4.79e-06	exon	IGSF11
3	92411760	92411946	2.46e-06	exon	SSBP3
3	92599552	92599735	2.46e-06	exon	MRPL37
3	92603826	92603871	2.46e-06	exon	CYB5RL
3	92645638	92645656	2.46e-06	exon	LOC516320
3	92710123	92710316	2.46e-06	exon	LOC539385
3	92746056	92746265	2.46e-06	exon	TMEM59
3	92779834	92779854	2.46e-06	exon	LDLRAD1
3	92814118	92814206	2.46e-06	exon	LRRC42
3	92831380	92831457	2.46e-06	exon	C3H1ORF41
9	37505989	37506061	2.13e-06	gene	MIR2479
8	40950239	40950421	3.02e-06	exon	LOC524909
8	41293373	41293442	3.02e-06	exon	RFX3
8	40956462	41119852	3.02e-06	gene	LOC100336561
8	41129409	41246940	3.02e-06	gene	LOC100335699
8	40878226	40878299	3.02e-06	gene	MIR2470
24	48164155	48164915	3.29e-06	exon	ZBTB7C
4	19462172	19462345	3.54e-06	exon	THSD7A
19	2362214	2363217	2.63e-06	gene	LOC785473
19	2627277	2628691	2.63e-06	gene	LOC100297706
19	2473525	2627132	2.63e-06	gene	LOC790344
20	38986452	38988852	5.16e-06	gene	LOC783306
20	39073246	39073282	5.16e-06	exon	PRLR
20	39156953	39157117	5.16e-06	exon	AGXT2
20	39238038	39238125	5.16e-06	exon	DNAJC21
20	39256327	39265218	5.16e-06	gene	BRIX1
20	39265241	39272006	5.16e-06	gene	RAD1
20	39288257	39288339	5.16e-06	exon	TTC23L
9	507575	507763	9.59e-07	exon	PTP4A1
9	529174	529554	9.59e-07	gene	LOC100138755
9	636459	636721	9.59e-07	exon	PHF3
9	947634	948254	9.59e-07	gene	LOC616304
9	663694	671883	9.59e-07	gene	LOC100140895
9	749441	913380	9.59e-07	gene	LOC100336930
10	37713536	37713608	6.13e-06	exon	VPS39
10	37731030	37731098	6.13e-06	exon	TMEM87A
2	36998168	36998314	2.69e-06	exon	BAZ2B
2	37167345	37167410	2.69e-06	exon	WDSUB1
2	37239774	37239776	2.69e-06	stop_codon	LOC507983
12	89451181	89451518	4.64e-06	exon	ARHGEF7
12	89549559	89552275	4.64e-06	gene	LOC100295009
12	89558328	89568424	4.64e-06	gene	C12H13orf16
6	71051428	71053458	3.87e-06	gene	LOC100336198
6	71186360	71187628	3.87e-06	exon	CHIC2
6	71196222	71196413	3.87e-06	gene	LOC100336216
6	71279032	71280632	3.87e-06	gene	GSX2
6	71373513	71373685	3.87e-06	exon	PDGFRA
27	28946892	28947295	6.11e-07	exon	RNF122
27	28965228	28965442	6.11e-07	exon	DUSP26
4	51050728	51050817	1.13e-06	exon	CFTR
4	51294535	51294658	1.13e-06	exon	ASZ1
4	51398056	51398438	1.13e-06	exon	WNT2
3	18017532	18017680	1.34e-06	exon	LOC100295232
3	18061246	18062976	1.34e-06	gene	KPRP
3	18108307	18109095	1.34e-06	gene	LOC100139483
3	18144584	18144846	1.34e-06	gene	LOC100295629
3	18148828	18149091	1.34e-06	gene	LOC100295300
3	18160381	18161586	1.34e-06	gene	LOC786044
3	18184610	18184873	1.34e-06	gene	LOC786014
3	18222992	18224799	1.34e-06	gene	CRCT1
3	18230311	18231409	1.34e-06	gene	LOC100297954
3	18288308	18288820	1.34e-06	gene	LOC788523
3	18321778	18325284	1.34e-06	gene	CRNN
3	18378311	18378448	1.34e-06	exon	LOC517877
3	18443882	18444019	1.34e-06	exon	FLG
3	18469306	18475522	1.34e-06	gene	HRNR
3	18482657	18495603	1.34e-06	gene	LOC100336630
3	18268047	18269612	1.34e-06	gene	LOC100298078
3	17967034	17967205	1.34e-06	exon	LCE1B
3	17912699	17912860	1.34e-06	exon	SMCP
3	17928316	17929762	1.34e-06	gene	LOC786364
22	703822	703894	1.74e-06	exon	LANCL2
22	899187	899333	1.74e-06	exon	EGFR
22	1114693	1119947	1.74e-06	gene	LOC100296108
12	18716650	18717380	1.93e-06	gene	LOC525149
12	18844597	18844695	1.93e-06	exon	FNDC3A
12	18952755	18955392	1.93e-06	gene	LOC788867
12	18962899	18963091	1.93e-06	exon	CDADC1
12	19014241	19016547	1.93e-06	exon	CAB39L
12	19111394	19111409	1.93e-06	exon	SETDB2
3	77948149	77950527	4.89e-06	gene	GNG12
3	77972152	77975240	4.89e-06	gene	GADD45A
3	78243822	78244203	4.89e-06	exon	SERBP1
2	118581482	118581892	2.75e-06	exon	LOC100337005
2	118596201	118598017	2.75e-06	gene	LOC100137875
2	118631914	118632028	2.75e-06	exon	TRIP12
2	118773130	118773233	2.75e-06	exon	FBXO36
2	118897064	118898047	2.75e-06	exon	SLC16A14
2	118927758	118927938	2.75e-06	exon	SP140
21	66358956	66359036	3.36e-06	exon	EML1
21	66591697	66591938	3.36e-06	exon	EVL
21	66706848	66706941	3.36e-06	gene	MIR342
21	66742723	66743465	3.36e-06	exon	DEGS2
21	66764061	66764391	3.36e-06	exon	LOC614244
21	66817741	66818207	3.36e-06	exon	YY1
9	35502173	35502590	3.55e-06	gene	LOC100298394
9	35642719	35673429	3.55e-06	gene	LOC100140173
7	92290238	92290636	3.62e-06	exon	CETN3
8	84801816	84802190	2.4e-06	exon	C8H9orf21
8	84843094	84843755	2.4e-06	gene	LOC616893
8	84849465	84852240	2.4e-06	exon	ZNF782
8	84976253	84981458	2.4e-06	gene	CTSL2
8	85145910	85145970	2.4e-06	exon	LOC786526
8	85201783	85202028	2.4e-06	exon	ZNF484
7	47231924	47233394	3.37e-06	exon	C7H5ORF15
7	47249614	47249671	3.37e-06	exon	VDAC1
7	47352223	47352621	3.37e-06	exon	TCF7
7	47398339	47398435	3.37e-06	exon	SKP1
7	47430504	47430677	3.37e-06	exon	PPP2CA
7	47496136	47496233	3.37e-06	exon	CDKL3
7	47528581	47528707	3.37e-06	exon	UBE2B
7	47549844	47556032	3.37e-06	gene	CDKN2AIPNL
7	47655173	47655196	3.37e-06	exon	PHF15
15	36160660	36161127	2.15e-06	exon	PLEKHA7
15	36229638	36229698	2.15e-06	exon	SMAP
15	36515356	36515411	2.15e-06	exon	SOX6
21	41612769	41612874	2.56e-06	exon	G2E3
21	41692842	41692920	2.56e-06	exon	SCFD1
21	41947358	41947428	2.56e-06	exon	COCH
21	41974261	41974401	2.56e-06	exon	STRN3
11	61479110	61482379	2.01e-06	gene	OTX1
11	61495911	61495977	2.01e-06	exon	LOC527992
11	49250001	49250204	2.37e-06	exon	VAMP5
11	49260841	49264015	2.37e-06	gene	VAMP8
11	49282709	49282753	2.37e-06	exon	GGCX
11	49304980	49305175	2.37e-06	exon	MAT2A
11	49390706	49397695	2.37e-06	gene	SH2D6
11	49423731	49423811	2.37e-06	exon	CAPG
11	49446111	49446124	2.37e-06	exon	ELMOD3
11	49475071	49475279	2.37e-06	exon	RETSAT
11	49494730	49494813	2.37e-06	exon	TGOLN2
11	49512198	49512357	2.37e-06	exon	TCF7L1
12	20856479	20856644	2.73e-06	exon	SERPINE3
12	20888726	20889402	2.73e-06	exon	INTS6
13	28150001	28150109	2.86e-06	exon	MCM10
13	28180201	28180299	2.86e-06	exon	UCMA
13	28207505	28207639	2.86e-06	exon	LOC100300115
13	28260883	28261064	2.86e-06	exon	PHYH
13	28290923	28291135	2.86e-06	exon	SEPHS1
13	28415156	28419114	2.86e-06	gene	LOC100139210
13	28425431	28425564	2.86e-06	exon	BEND7
13	28565187	28565369	2.86e-06	exon	PRPF18
13	28631455	28632793	2.86e-06	exon	FRMD4A
15	46902643	46904086	2.48e-06	gene	MGC152194
15	47004019	47005490	2.48e-06	gene	MRPL17
15	47042652	47044442	2.48e-06	exon	DCHS1
15	47065387	47070603	2.48e-06	gene	TPP1
15	47073272	47074687	2.48e-06	gene	TAF10
15	47074656	47082065	2.48e-06	gene	ILK
15	47082236	47085798	2.48e-06	gene	RRP8
15	47119275	47119746	2.48e-06	exon	DNHD1
15	47185421	47185760	2.48e-06	exon	FXC1
15	47186494	47191611	2.48e-06	gene	ARFIP2
15	47193828	47193925	2.48e-06	exon	TRIM3
15	47226087	47226187	2.48e-06	exon	HPX
15	47245398	47245424	2.48e-06	exon	APBB1
15	46757449	46766041	2.48e-06	gene	LOC532041
15	46851580	46859123	2.48e-06	gene	LOC508070
15	46712149	46713081	2.48e-06	gene	LOC509651
15	46719883	46720833	2.48e-06	gene	LOC783299
15	46731327	46732271	2.48e-06	gene	LOC506162
8	84579583	84580042	1.59e-06	exon	HABP4
8	84634137	84634253	1.59e-06	exon	CDC14B
4	12308313	12308468	2.97e-06	exon	PPP1R9A
4	12398696	12398896	2.97e-06	exon	PON1
4	12446778	12446978	2.97e-06	exon	PON3
4	12500603	12500729	2.97e-06	exon	PON2
4	12597838	12598035	2.97e-06	exon	ASB4
4	12724891	12725271	2.97e-06	gene	LOC613363
4	12762780	12762857	2.97e-06	exon	PDK4
24	50154473	50154543	3.8e-06	exon	LOC514078
24	50329297	50329513	3.8e-06	exon	CCDC11
24	50379873	50380006	3.8e-06	exon	MBD1
24	50410392	50410395	3.8e-06	exon	LOC100294927
24	50414814	50420260	3.8e-06	gene	CXXC1
24	50444721	50444874	3.8e-06	exon	SKA1
24	50275372	50289404	3.8e-06	gene	LOC787000
5	99452696	99452754	1.72e-06	exon	MAGOHB
5	99463834	99463976	1.72e-06	exon	KLRA1
5	99538053	99538263	1.72e-06	exon	LOC513869
5	99582666	99587218	1.72e-06	gene	LOC788694
5	99599931	99604410	1.72e-06	gene	LOC100140174
5	99697059	99701654	1.72e-06	gene	KLRC1
5	99748872	99749801	1.72e-06	gene	LOC788558
5	99778407	99778460	1.72e-06	exon	LOC100336869
5	99860675	99870810	1.72e-06	gene	KLRJ1
5	99906233	99907744	1.72e-06	gene	LOC100296778
5	99647123	99651251	1.72e-06	gene	LOC100139049
5	99407006	99411752	1.72e-06	gene	STYK1
10	83608858	83609097	1.36e-06	exon	SIPA1L1
10	83805468	83805680	1.36e-06	exon	RGS6
8	104956259	104956318	2.49e-06	exon	ZNF618
8	105006306	105018463	2.49e-06	gene	AMBP
8	105037534	105037625	2.49e-06	exon	LOC510819
8	105095607	105095668	2.49e-06	exon	COL27A1
8	105147047	105147135	2.49e-06	gene	MIR455
8	105203360	105211524	2.49e-06	gene	LOC100296795
8	105216969	105217120	2.49e-06	exon	ORM1
8	105261138	105261183	2.49e-06	exon	AKNA
8	105332327	105332449	2.49e-06	exon	LOC533033
11	56081952	56082035	6.77e-07	exon	CTNNA2
28	200775	200848	4.09e-06	exon	RAB4A
28	284123	284388	4.09e-06	exon	LOC532798
28	294014	294085	4.09e-06	exon	LOC100301102
28	368840	369705	4.09e-06	gene	LOC789763
28	419154	421910	4.09e-06	gene	ACTA1
28	442046	442164	4.09e-06	exon	NUP133
28	479406	480225	4.09e-06	gene	LOC100140514
28	499539	499719	4.09e-06	exon	ABCB10
6	69282679	69282771	2.28e-06	exon	CWH43
6	69355764	69355817	2.28e-06	exon	DCUN1D4
6	69510534	69510703	2.28e-06	exon	LRRC66
6	69526335	69529902	2.28e-06	exon	SGCB
6	69541379	69541551	2.28e-06	gene	LOC100335977
6	69563841	69564095	2.28e-06	exon	SPATA18
10	8687944	8698219	2.6e-06	gene	OTP
1	156487814	156551199	3.22e-06	gene	LOC100139008
1	156350726	156350787	3.22e-06	exon	TBC1D5
11	95910988	95911037	3.25e-06	exon	GOLGA1
11	95850139	95850186	3.25e-06	exon	WDR38
11	95850115	95854734	3.25e-06	gene	RPL35
11	95859793	95860125	3.25e-06	exon	LOC100294848
11	95859894	95860120	3.25e-06	exon	ARPC5L
29	50754013	50754102	1.39e-06	exon	LOC100336582
29	50768653	50770791	1.39e-06	gene	RPLP2
29	50774018	50779536	1.39e-06	gene	LRDD
29	50807484	50808113	1.39e-06	gene	LOC100336886
29	50818321	50818932	1.39e-06	exon	KRTAP5-6
29	50835593	50835729	1.39e-06	exon	SLC25A22
29	50840061	50843016	1.39e-06	gene	CEND1
15	5407135	5407251	2.89e-06	exon	LOC512287
15	5718672	5719055	2.89e-06	exon	DCUN1D5
15	5805479	5806761	2.89e-06	gene	LOC100138231
6	66854324	66861245	5.59e-06	gene	LOC100298320
17	7458541	7458708	2.08e-06	exon	LRBA
17	7550675	7550883	2.08e-06	exon	DCLK2
17	7720724	7728305	2.08e-06	gene	LOC100297333
20	39354023	39354088	5.43e-06	exon	RAI14
7	44850130	44851453	2.47e-06	exon	LOC100297361
7	44858276	44858406	2.47e-06	exon	POLRMT
7	44876333	44878980	2.47e-06	gene	FGF22
7	44880291	44888201	2.47e-06	gene	RNF126
7	44896887	44903232	2.47e-06	gene	FSTL3
7	44907646	44907790	2.47e-06	exon	PRSSL1
7	44923936	44924018	2.47e-06	exon	PALM
7	44942017	44951963	2.47e-06	gene	MGC127138
7	44968576	44971478	2.47e-06	gene	LOC100336938
7	44981098	44984484	2.47e-06	gene	LOC100298591
7	44988172	44988263	2.47e-06	exon	ELANE
7	45016286	45016328	2.47e-06	exon	PTBP1
7	45027151	45029452	2.47e-06	gene	LOC100337214
7	45030310	45032846	2.47e-06	gene	CFD
7	45033880	45036271	2.47e-06	gene	LOC100337227
7	45038435	45038518	2.47e-06	exon	LOC100298629
7	45055823	45055878	2.47e-06	exon	C7H19orf22
7	45067547	45070448	2.47e-06	gene	LOC528699
7	45084727	45085103	2.47e-06	exon	ARID3A
7	45121040	45121258	2.47e-06	exon	WDR18
7	45130771	45131091	2.47e-06	exon	GRIN3B
7	45140583	45144495	2.47e-06	gene	LOC514413
7	45147626	45147664	2.47e-06	exon	HMHA1
7	45159980	45163658	2.47e-06	gene	CNN2
7	45165707	45165772	2.47e-06	exon	ABCA7
7	45195512	45199965	2.47e-06	gene	POLR2E
7	45205077	45207498	2.47e-06	gene	GPX4
7	45219452	45219585	2.47e-06	exon	SBNO2
7	45271970	45282345	2.47e-06	gene	STK11
7	45283125	45283343	2.47e-06	exon	LOC100337329
7	45290574	45297175	2.47e-06	gene	LOC785529
7	45302252	45304424	2.47e-06	gene	ATP5D
7	45308774	45308942	2.47e-06	exon	EFNA2
7	45330381	45331017	2.47e-06	exon	MIDN
7	44800001	44803593	2.47e-06	gene	GZMM
7	44816940	44823915	2.47e-06	gene	BSG
13	7556547	7556630	1.74e-06	exon	C13H20ORF7
13	7581703	7581875	1.74e-06	exon	SEL1L2
13	7697330	7697620	1.74e-06	exon	MACROD2
13	8043409	8043411	1.74e-06	stop_codon	FLRT3
13	7519663	7519777	1.74e-06	exon	ESF1
11	95622968	95623561	3.14e-06	exon	LOC785150
11	95709411	95709520	3.14e-06	gene	MIR181A-2
11	95710626	95710714	3.14e-06	gene	MIR181B-2
11	95774036	95774141	3.14e-06	exon	OLFML2A
11	95752444	95773711	3.14e-06	gene	LOC100138327
19	40231616	40231651	1.98e-06	exon	PLXDC1
19	40298252	40298344	1.98e-06	exon	CACNB1
19	40327031	40335050	1.98e-06	gene	LOC100336099
19	40340954	40352870	1.98e-06	gene	STAC2
19	40385410	40385454	1.98e-06	exon	FBXL20
19	40395904	40396242	1.98e-06	gene	LOC613286
19	40500395	40500490	1.98e-06	exon	MED1
19	40516423	40516496	1.98e-06	gene	MIR2342
19	40528269	40529362	1.98e-06	exon	CDK12
19	40591895	40592475	1.98e-06	gene	LOC787941
19	40632829	40636954	1.98e-06	gene	NEUROD2
19	40655222	40663767	1.98e-06	gene	PPP1R1B
19	40664260	40664397	1.98e-06	exon	STARD3
19	40691138	40692346	1.98e-06	gene	TCAP
19	40694079	40695765	1.98e-06	gene	PNMT
19	40699804	40699866	1.98e-06	exon	PGAP3
19	40318202	40325150	1.98e-06	gene	LOC787781
19	40353157	40372720	1.98e-06	gene	LOC525627
7	89404437	89404600	2.8e-06	exon	CCNH
7	89653272	89655145	2.8e-06	gene	LOC615271
7	89784949	89785761	2.8e-06	gene	LOC100295235
16	30810548	30810681	3.99e-06	exon	CDC42BPA
16	31136171	31137374	3.99e-06	gene	LOC781254
16	31177715	31177835	3.99e-06	exon	AHCTF1
16	31256239	31256292	3.99e-06	exon	LOC616546
6	28373100	28373874	2.87e-06	gene	LOC782904
6	28503856	28506592	2.87e-06	gene	LOC100138345
3	74448729	74448790	3.69e-06	exon	ZRANB2
3	74462295	74462380	3.69e-06	gene	MIR186
3	74488314	74489207	3.69e-06	exon	PTGER3
2	104495630	104495720	1.9e-06	exon	MREG
2	104589105	104589300	1.9e-06	exon	TMEM169
2	104593882	104593993	1.9e-06	exon	PECR
2	104656345	104656400	1.9e-06	exon	XRCC5
2	104782834	104783201	1.9e-06	exon	2024-03-04
26	6344786	6348912	3.01e-06	gene	MBL2
26	6372340	6372434	3.01e-06	exon	LOC100138318
26	6423814	6424346	3.01e-06	gene	LOC615206
9	78250167	78326515	2.08e-06	gene	LOC100296838
9	78159328	78159574	2.08e-06	gene	LOC100296379
7	17106394	17114224	1.02e-06	gene	CNN1
7	17120107	17120240	1.02e-06	exon	ELOF1
7	17136389	17136667	1.02e-06	exon	ACP5
7	17164335	17169771	1.02e-06	gene	LOC100296185
7	17184331	17184442	1.02e-06	exon	LOC538435
7	17211606	17213432	1.02e-06	gene	VN2R404P
7	17218638	17218768	1.02e-06	exon	LOC522449
7	17234893	17235853	1.02e-06	gene	LOC100336908
7	17253209	17254006	1.02e-06	gene	LOC508834
7	17264357	17265337	1.02e-06	gene	MBD3L2
7	17284413	17284542	1.02e-06	exon	INSR
7	17499953	17499990	1.02e-06	exon	ARHGEF18
7	17569054	17579485	1.02e-06	gene	PEX11G
7	17590554	17591124	1.02e-06	exon	LOC617058
7	17153115	17163233	1.02e-06	gene	LOC100296147
7	17234971	17238531	1.02e-06	gene	VN2R405P
7	17055359	17055512	1.02e-06	exon	ELAVL3
7	17071335	17071449	1.02e-06	exon	ZNF653
7	17087956	17088373	1.02e-06	exon	ECSIT
6	72606479	72606599	3.17e-06	exon	LOC100300400
6	72688154	72688631	3.17e-06	exon	PDCL2
6	72705502	72706509	3.17e-06	gene	EIF4E2
6	72744356	72744403	3.17e-06	exon	NMU
6	72890968	72891470	3.17e-06	gene	LOC782189
6	72941463	72941465	3.17e-06	start_codon	EXOC1
6	73021622	73021692	3.17e-06	exon	CEP135
6	67761150	67761255	4.98e-06	exon	COMMD8
6	67787938	67788112	4.98e-06	exon	ATP10D
6	67925293	67925475	4.98e-06	exon	CORIN
6	67961976	67962722	4.98e-06	gene	LOC783188
6	81188568	81188921	3.22e-06	gene	LOC782855
6	81299926	81300000	3.22e-06	gene	LOC100298355
4	39525513	39525893	2.96e-06	gene	LOC781729
4	39897922	39899257	2.96e-06	gene	LOC100138739
14	10203114	10203190	5.66e-06	exon	LOC100336574
14	10239313	10239444	5.66e-06	exon	EFR3A
23	37556613	37556758	2.55e-06	exon	MBOAT1
23	37887422	37912317	2.55e-06	gene	LOC788452
18	62551171	62553510	1.55e-06	gene	LOC100336195
18	62555138	62556184	1.55e-06	gene	TMEM190
18	62555355	62564977	1.55e-06	gene	LOC100337295
18	62566879	62567028	1.55e-06	exon	LOC100336228
18	62573344	62574837	1.55e-06	gene	COX6B2
18	62585289	62585548	1.55e-06	exon	SUV420H2
18	62608571	62615882	1.55e-06	gene	TMEM150B
18	62617684	62617773	1.55e-06	exon	BRSK1
18	62643396	62643453	1.55e-06	exon	HSPBP1
18	62657794	62658123	1.55e-06	exon	SAPS1
18	62677953	62679860	1.55e-06	gene	TMEM86B
18	62683728	62683778	1.55e-06	exon	PTPRH
24	62054006	62054012	2.19e-06	exon	LOC100337173
24	62104972	62105526	2.19e-06	exon	BCL2
24	62126321	62126404	2.19e-06	exon	KDSR
24	62175122	62176603	2.19e-06	exon	VPS4B
24	62193482	62193587	2.19e-06	exon	LOC100337187
24	62248909	62248933	2.19e-06	exon	SERPINB5
24	62319472	62319639	2.19e-06	exon	LOC100336007
24	62340435	62340599	2.19e-06	exon	LOC787106
24	62344315	62357355	2.19e-06	gene	LOC100336055
24	62364705	62371668	2.19e-06	gene	SERPINB4
24	62373610	62373732	2.19e-06	exon	LOC786410
24	62394251	62394987	2.19e-06	gene	LOC100337209
24	62400280	62406502	2.19e-06	gene	LOC100337223
24	62436436	62436747	2.19e-06	exon	LOC100337240
24	62445980	62450000	2.19e-06	gene	LOC511106
2	79301405	79301455	2.92e-06	exon	GYPC
1	58750846	58750919	2.02e-06	exon	SIDT1
1	58799970	58800066	2.02e-06	exon	LOC789845
1	58851151	58851270	2.02e-06	exon	NAA50
1	58880058	58880103	2.02e-06	exon	ATP6V1A
1	58963950	58963986	2.02e-06	exon	GRAMD1C
1	59064067	59064201	2.02e-06	exon	ZDHHC23
1	59095452	59095604	2.02e-06	exon	LOC532832
1	59180323	59180388	2.02e-06	exon	QTRTD1
1	58974875	58997512	2.02e-06	gene	LOC100337152
9	43362985	43363804	3.23e-06	exon	PDSS2
9	43409750	43409786	3.23e-06	exon	BEND3
9	43435672	43446267	3.23e-06	gene	C9H6ORF203
9	43458014	43460942	3.23e-06	gene	LOC100137843
9	43492261	43496017	3.23e-06	gene	MGC127538
9	43523814	43524276	3.23e-06	gene	LOC614649
9	43809024	43809200	3.23e-06	exon	QRSL1
9	43832805	43833450	3.23e-06	exon	RTN4IP1
11	60654634	60654879	5.11e-06	exon	B3GNT2
18	52001346	52001769	5.36e-06	exon	PHLDB3
18	52049787	52049876	5.36e-06	exon	ETHE1
4	31030879	31030966	3.95e-06	exon	RAPGEF5
10	38304880	38304981	3.6e-06	exon	UBR1
11	66837190	66838229	4.33e-06	gene	FBXO48
11	66840544	66840801	4.33e-06	exon	APLF
11	66969149	66970690	4.33e-06	gene	LOC100138497
11	66986760	66987244	4.33e-06	exon	PROKR1
11	67066107	67066319	4.33e-06	exon	ARHGAP25
11	67187149	67188089	4.33e-06	exon	BMP10
11	67246030	67253775	4.33e-06	gene	LOC509961
11	67261210	67269012	4.33e-06	gene	GKN2
11	67283597	67283649	4.33e-06	exon	GKN1
16	47602961	47603089	4.64e-06	exon	DNAJC11
16	47626630	47626822	4.64e-06	exon	THAP3
16	47631571	47638273	4.64e-06	gene	PHF13
16	47645900	47659012	4.64e-06	gene	KLHL21
16	47667812	47669099	4.64e-06	exon	ZBTB48
16	47675483	47675789	4.64e-06	exon	TAS1R1
16	47678491	47678862	4.64e-06	exon	NOL9
16	47719088	47719177	4.64e-06	exon	PLEKHG5
16	47751957	47756276	4.64e-06	gene	TNFRSF25
16	47770954	47771155	4.64e-06	exon	LOC539821
16	47798019	47800500	4.64e-06	gene	HES2
16	47813301	47815480	4.64e-06	gene	LOC782560
16	47827124	47827301	4.64e-06	exon	ACOT7
16	47942386	47948274	4.64e-06	gene	GPR153
16	47951661	47952721	4.64e-06	gene	HES3
16	47960040	47966684	4.64e-06	gene	LOC785548
16	47968522	47969508	4.64e-06	exon	RNF207
16	47985151	47985159	4.64e-06	exon	LOC616065
16	48004988	48004990	4.64e-06	start_codon	CHD5
16	48086823	48086908	4.64e-06	exon	KCNAB2
2	126350164	126350166	2.21e-06	start_codon	AHDC1
2	126399312	126399420	2.21e-06	exon	WASF2
2	126478728	126479720	2.21e-06	gene	GPR3
2	126490904	126494834	2.21e-06	gene	CD164L2
2	126506015	126506357	2.21e-06	exon	MAP3K6
2	126519060	126528383	2.21e-06	gene	SYTL1
2	126531506	126532572	2.21e-06	exon	TMEM222
2	126560335	126563700	2.21e-06	gene	LOC100337303
2	126566199	126566304	2.21e-06	exon	WDTC1
2	126676550	126677298	2.21e-06	exon	SLC9A1
2	126732406	126732882	2.21e-06	gene	LOC790702
2	126799591	126807057	2.21e-06	gene	FAM46B
2	126816629	126816922	2.21e-06	gene	LOC614290
2	126844577	126844610	2.21e-06	exon	MGC159903
2	126499327	126504096	2.21e-06	gene	LOC782648
6	28075090	28075890	2.59e-06	gene	LOC100301359
9	102053772	102053927	1.24e-06	exon	PDE10A
16	31341432	31341543	2.97e-06	exon	SCCPDH
16	31421313	31421571	2.97e-06	exon	LOC100296483
16	31417942	31421568	2.97e-06	gene	LOC539855
16	31435824	31436504	2.97e-06	gene	LOC781789
19	1923282	1924249	1.33e-06	gene	LOC100138219
14	1507008	1507149	2.55e-06	exon	RPL8
14	1517535	1523303	2.55e-06	gene	ZNF7
14	1531491	1533526	2.55e-06	gene	COMMD5
14	1563866	1563945	2.55e-06	exon	LOC532363
14	1566933	1567001	2.55e-06	gene	MIR2308
14	1602474	1605012	2.55e-06	gene	LOC618766
14	1604105	1604344	2.55e-06	exon	LRRC24
14	1610262	1613725	2.55e-06	gene	LRRC14
14	1614027	1620509	2.55e-06	gene	RECQL4
14	1621250	1621397	2.55e-06	exon	MFSD3
14	1623902	1626907	2.55e-06	gene	GPT
14	1628814	1633988	2.55e-06	gene	PPP1R16A
14	1633158	1638038	2.55e-06	gene	LOC100294916
14	1655245	1655349	2.55e-06	exon	FOXH1
14	1656361	1664321	2.55e-06	gene	LOC789523
14	1664423	1665518	2.55e-06	transcript	CYHR1
14	1681494	1681544	2.55e-06	exon	NFKBIL2
14	1719732	1720006	2.55e-06	exon	SLC39A4
14	1728207	1728319	2.55e-06	exon	CPSF1
14	1749563	1749666	2.55e-06	exon	ADCK5
14	1763993	1766621	2.55e-06	gene	GPR172B
14	1766753	1767164	2.55e-06	exon	FBXL6
14	1770666	1772413	2.55e-06	gene	LOC789629
14	1782901	1783015	2.55e-06	exon	SCRT1
14	1795425	1795628	2.55e-06	exon	DGAT1
14	1810924	1811032	2.55e-06	exon	HSF1
14	1826374	1826380	2.55e-06	exon	BOP1
14	1838373	1840081	2.55e-06	gene	SCXB
14	1850959	1851113	2.55e-06	exon	HEATR7A
14	1901070	1905162	2.55e-06	gene	LOC523023
14	1904276	1907325	2.55e-06	gene	LOC509113
14	1916722	1916805	2.55e-06	exon	LOC509114
14	1921783	1924816	2.55e-06	gene	MAF1
14	1925026	1929354	2.55e-06	gene	SHARPIN
14	1930183	1932580	2.55e-06	gene	CYC1
14	1942672	1945910	2.55e-06	gene	GPAA1
14	1947198	1949074	2.55e-06	gene	EXOSC4
14	1957554	1957730	2.55e-06	exon	OPLAH
14	1966708	1968789	2.55e-06	gene	LOC100141215
14	1977713	1977940	2.55e-06	exon	LOC618305
2	36713472	36713636	2.22e-06	exon	2024-03-07
2	36738201	36738942	2.22e-06	gene	LOC783958
16	64265999	64266102	2.22e-06	exon	CACNA1E
16	64648457	64650151	2.22e-06	gene	ZNF648
13	3369182	3369311	2.51e-06	exon	SNAP25
13	3574575	3582527	2.51e-06	gene	MKKS
13	3481933	3493031	2.51e-06	gene	LOC100140657
6	82879754	82880417	3.31e-06	exon	LOC100337226
16	48181539	48181673	3.89e-06	exon	NPHP4
3	74145456	74147065	2.78e-06	exon	NEGR1
20	40150067	40150210	3.25e-06	exon	ADAMTS12
20	40352347	40352419	3.25e-06	exon	TARS
13	74507152	74507245	2.61e-06	exon	LOC100196900
13	74527225	74527420	2.61e-06	exon	TKDP3
6	71461611	71462046	4.33e-06	gene	LOC100296974
14	60993119	60996630	2.97e-06	exon	LOC784747
8	109317884	109346697	5.25e-06	gene	LOC100138154
8	40562531	40562600	4.39e-06	gene	MIR2471
10	100092612	100092900	3.07e-06	gene	LOC100295545
5	93693961	93693998	1.3e-06	exon	LMO3
5	93623043	93693680	1.3e-06	gene	LOC100297629
20	23962986	23963091	3.68e-06	gene	MIR449C
20	23967269	23967366	3.68e-06	gene	MIR449B
20	23967393	23967480	3.68e-06	gene	MIR449A
20	23975637	23980445	3.68e-06	gene	GPX8
20	23991717	23991734	3.68e-06	exon	CDC20B
20	24033746	24034598	3.68e-06	exon	GZMA
20	24100338	24100488	3.68e-06	exon	GZMK
20	24131984	24132359	3.68e-06	exon	ESM1
20	24231607	24231721	3.68e-06	exon	LOC530348
20	24440630	24443033	3.68e-06	gene	LOC783202
5	108009328	108009649	3.84e-06	exon	NINJ2
5	108057485	108057545	3.84e-06	gene	MIR2437
5	108079510	108080283	3.84e-06	exon	WNK1
5	108216096	108216214	3.84e-06	exon	RAD52
5	108308618	108309286	3.84e-06	exon	ERC1
16	29006526	29006684	8.31e-07	exon	LOC516576
16	29159786	29159977	8.31e-07	exon	LBR
16	29245337	29245415	8.31e-07	exon	ENAH
16	29373677	29378654	8.31e-07	gene	LOC100336603
16	29258911	29370735	8.31e-07	gene	LOC100336588
1	922635	929993	3.65e-06	gene	ATP5O
1	948145	948318	3.65e-06	exon	ITSN1
1	1189228	1189283	3.65e-06	exon	CRYZL1
1	1223605	1223901	3.65e-06	exon	DONSON
1	1242713	1242823	3.65e-06	exon	SON
1	1265743	1265793	3.65e-06	exon	GART
1	1306594	1310317	3.65e-06	gene	LOC784171
1	1324544	1324644	3.65e-06	exon	TMEM50B
21	56802809	56802999	1.06e-06	exon	SMEK1
21	56883931	56883933	1.06e-06	start_codon	UTP14A
21	56898428	56898538	1.06e-06	exon	CATSPERB
21	57080446	57080560	1.06e-06	exon	TC2N
21	57100831	57101130	1.06e-06	gene	LOC100140715
7	23954369	23954645	1.4e-06	exon	FNIP1
7	24071739	24071807	1.4e-06	exon	RAPGEF6
7	24106162	24114859	1.4e-06	gene	LOC100297861
7	24321599	24321714	1.4e-06	exon	CDC42SE2
9	6100001	6176848	2.26e-06	gene	LOC787979
7	45354486	45359177	3.82e-06	gene	CIRBP
7	45360218	45363068	3.82e-06	gene	LOC616355
12	87918740	87918965	2.51e-06	exon	MYO16
6	73118183	73118287	5.09e-06	exon	LOC782369
6	73368392	73381957	5.09e-06	gene	MGC148692
6	73414394	73414557	5.09e-06	exon	AASDH
6	73448405	73448778	5.09e-06	exon	PPAT
6	73488049	73488277	5.09e-06	exon	PAICS
11	104128898	104133541	4.14e-06	gene	EGFL7
11	104131409	104131481	4.14e-06	gene	MIR126
11	104135610	104135682	4.14e-06	exon	AGPAT2
11	104176544	104181456	4.14e-06	gene	LOC539229
11	104186563	104187141	4.14e-06	gene	RPL9
11	104231517	104232981	4.14e-06	exon	ABO
11	104298967	104299161	4.14e-06	exon	SURF6
11	104305076	104311650	4.14e-06	gene	MED22
11	104311808	104315125	4.14e-06	gene	RPL7A
11	104316060	104316132	4.14e-06	exon	SURF1
11	104319215	104324554	4.14e-06	gene	SURF2
11	104327674	104327860	4.14e-06	exon	SURF4
11	104334947	104334961	4.14e-06	exon	LOC614899
11	104365133	104365467	4.14e-06	exon	REXO4
11	104376784	104376895	4.14e-06	exon	ADAMTS13
11	104408232	104408379	4.14e-06	exon	MGC139698
11	104417539	104424788	4.14e-06	gene	SLC2A6
11	104455975	104464046	4.14e-06	gene	TMEM8C
11	104474620	104474710	4.14e-06	exon	ADAMTSL2
11	104509025	104510345	4.14e-06	gene	LOC615192
24	53332601	53332696	2.38e-06	exon	DCC
8	28204592	28206152	3.65e-06	gene	LOC616199
8	28485635	28485859	3.65e-06	exon	LOC538331
6	83390998	83391996	3.2e-06	gene	LOC100139136
6	83532613	83533228	3.2e-06	gene	LOC100298985
6	83599174	83600068	3.2e-06	gene	LOC100139391
6	83568058	83576159	3.2e-06	gene	LOC100140033
6	83602664	83643973	3.2e-06	gene	LOC100138717
14	24494934	24495133	1.43e-06	exon	XKR4
14	24717243	24717303	1.43e-06	exon	TMEM68
14	24747192	24747482	1.43e-06	exon	TGS1
14	24872638	24872769	1.43e-06	exon	LYN
7	81396271	81396510	1.59e-06	gene	LOC100138086
10	63967089	63967223	2.09e-06	gene	LOC100297362
10	63600001	63633051	2.09e-06	gene	LOC782100
2	43381494	43382649	2.34e-06	gene	LOC785568
1	107575688	107576169	2.59e-06	exon	PPM1L
1	107620969	107623612	2.59e-06	gene	LOC100140558
1	107645328	107646282	2.59e-06	gene	LOC784297
1	107687596	107688263	2.59e-06	gene	ARL14
1	107774353	107774421	2.59e-06	exon	KPNA4
1	107879883	107879943	2.59e-06	exon	TRIM59
1	107917364	107917528	2.59e-06	exon	SMC4
1	107923236	107923328	2.59e-06	gene	MIR16B
1	107923379	107923476	2.59e-06	gene	MIR15B
1	107936923	107937085	2.59e-06	exon	IFT80
3	18623659	18628095	3.94e-06	gene	RPTN
3	18663773	18669628	3.94e-06	gene	TCHH
3	18668292	18668639	3.94e-06	exon	LOC100139472
3	18683991	18690941	3.94e-06	gene	TCHHL1
7	44754705	44754713	2.62e-06	exon	SHC2
7	44755163	44760148	2.62e-06	gene	ODF3L2
7	44773998	44774075	2.62e-06	exon	MADCAM1
7	44780268	44784214	2.62e-06	gene	LOC505683
7	44788995	44789293	2.62e-06	exon	CDC34
18	4183790	4209542	1.62e-06	gene	LOC100337002
21	66860215	66860258	3.7e-06	exon	SLC25A29
21	66867086	66867176	3.7e-06	gene	MIR345
21	66877661	66877688	3.7e-06	exon	LOC516483
21	66894124	66894236	3.7e-06	exon	WARS
21	66916263	66916315	3.7e-06	exon	WDR25
11	18248406	18249080	5.55e-06	gene	LOC100140559
3	580815	581123	1.67e-06	gene	LOC787393
3	587034	587505	1.67e-06	exon	DCAF6
22	1261032	1300000	1.1e-06	gene	LOC531679
1	74386123	74386194	2.02e-06	exon	OPA1
1	74466956	74470640	2.02e-06	gene	LOC100138235
1	74504694	74504756	2.02e-06	exon	ATP13A4
1	74634937	74635005	2.02e-06	exon	ATP13A5
1	74788031	74788409	2.02e-06	exon	HRASLS
9	10869583	10870126	1.93e-06	gene	LOC100294777
19	30671301	30671857	4.23e-06	exon	SHISA6
6	59909168	59909705	4.46e-06	exon	KLHL5
6	59993641	59993717	4.46e-06	exon	WDR19
6	60079571	60079716	4.46e-06	exon	LOC514842
6	60173810	60174634	4.46e-06	exon	KLB
6	60215291	60227125	4.46e-06	gene	LIAS
6	60241855	60242055	4.46e-06	exon	UGDH
6	60286829	60286877	4.46e-06	exon	C6H4orf34
22	36737624	36738157	3.15e-06	gene	LOC509580
22	36876904	36877024	3.15e-06	exon	ADAMTS9
22	36929048	36929167	3.15e-06	exon	LOC100299027
1	14790590	14791538	4.74e-06	exon	NCAM2
15	52061683	52061748	3.73e-06	exon	RHOG
15	52078018	52078270	3.73e-06	exon	PGAP2
15	52097535	52097691	3.73e-06	exon	NUP98
15	52166906	52167240	3.73e-06	exon	LOC100140923
15	52198268	52198456	3.73e-06	exon	LOC539042
15	52216255	52221722	3.73e-06	gene	ART1
15	52221520	52229914	3.73e-06	gene	LOC100336836
15	52248638	52250501	3.73e-06	gene	LOC784427
15	52255760	52259541	3.73e-06	gene	ART5
15	52288071	52290947	3.73e-06	gene	LOC507756
15	52296853	52296945	3.73e-06	exon	TRPC2
1	84323963	84325534	4.49e-06	gene	LOC613595
1	84326119	84326194	4.49e-06	exon	MCF2L2
1	84367743	84367896	4.49e-06	exon	B3GNT5
1	84536353	84536530	4.49e-06	exon	LAMP3
1	84574880	84575063	4.49e-06	exon	MCCC1
1	84656319	84656442	4.49e-06	exon	DCUN1D1
1	84726813	84726946	4.49e-06	exon	ATP11B
3	109574934	109575110	3.94e-06	exon	GRIK3
3	109780601	109888569	3.94e-06	gene	LOC100300552
13	62106257	62106505	2.19e-06	exon	HCK
3	86172420	86174783	4.13e-06	gene	LOC100139588
3	86260327	86260366	4.13e-06	exon	LOC504762
3	86392203	86392489	4.13e-06	exon	LOC530929
3	86490283	86490529	4.13e-06	exon	CYP2J2
3	86463244	86479394	4.13e-06	gene	LOC530875
11	88739565	88750176	3.14e-06	gene	LOC100141243
11	89097865	89100000	3.14e-06	gene	LOC100295252
6	69957226	69957304	4.09e-06	exon	USP46
6	70027865	70027928	4.09e-06	gene	MIR2445
6	70179364	70183823	4.09e-06	gene	RASL11B
6	70200219	70200338	4.09e-06	exon	SCFD2
16	79519301	79519327	1.71e-06	exon	PTPRC
16	79685760	79685869	1.71e-06	gene	MIR181B-1
16	79685932	79686041	1.71e-06	gene	MIR181A-1
16	79921422	79921800	1.71e-06	gene	LOC785183
23	2511806	2511888	3.24e-06	exon	PRIM2
23	2936081	2936235	3.24e-06	exon	RAB23
23	2959682	2959791	3.24e-06	exon	BAG2
23	2971191	2971835	3.24e-06	exon	ZNF451
18	14003563	14003632	2.06e-06	gene	MIR2327
18	14053451	14053681	2.06e-06	exon	CDT1
18	14057697	14060472	2.06e-06	gene	APRT
18	14073706	14073829	2.06e-06	exon	GALNS
18	14079806	14083636	2.06e-06	gene	TRAPPC2L
18	14086352	14089008	2.06e-06	gene	LOC617429
18	14103478	14103659	2.06e-06	exon	CBFA2T3
3	86526735	86527025	3.89e-06	exon	LOC511936
3	86562160	86563200	3.89e-06	gene	LOC100298793
3	86609661	86609887	3.89e-06	exon	LOC510406
3	86653137	86653205	3.89e-06	exon	HOOK1
3	86766527	86767768	3.89e-06	gene	LOC615518
3	86794162	86794223	3.89e-06	exon	FGGY
5	68644591	68645774	2.25e-06	exon	CHST11
22	31508837	31509058	1.72e-06	exon	LOC100137976
22	31616247	31621322	1.72e-06	gene	LOC100296279
3	78278304	78278394	3.51e-06	exon	IL12RB2
3	78412053	78412142	3.51e-06	exon	IL23R
3	78516234	78516257	3.51e-06	exon	C3H1orf141
3	78601770	78602082	3.51e-06	exon	SLC35D1
3	78673079	78673206	3.51e-06	exon	MIER1
15	18573354	18573472	1.86e-06	exon	EXPH5
15	18644692	18644978	1.86e-06	exon	DDX10
5	25961649	25961827	2.14e-06	exon	CBX5
5	26015049	26015091	2.14e-06	exon	SMUG1
5	26136685	26138815	2.14e-06	gene	HOXC4
5	26157431	26158878	2.14e-06	gene	HOXC5
5	26157879	26157971	2.14e-06	gene	MIR615
5	26161892	26163522	2.14e-06	gene	HOXC6
5	26178994	26180685	2.14e-06	exon	LOC100295249
5	26188787	26191466	2.14e-06	gene	LOC100295214
5	26199801	26199885	2.14e-06	gene	MIR196A-2
5	26206555	26206633	2.14e-06	exon	HOXC11
5	26234886	26236477	2.14e-06	gene	HOXC12
5	26244608	26246178	2.14e-06	exon	HOXC13
5	26253685	26282313	2.14e-06	gene	LOC100296281
5	26283864	26299054	2.14e-06	gene	LOC785891
1	54302655	54302804	4.7e-06	exon	LOC100297006
1	54490044	54490191	4.7e-06	exon	DPPA2
1	54502181	54509204	4.7e-06	gene	LOC783778
1	54509507	54509537	4.7e-06	exon	DPPA4
1	54649513	54650250	4.7e-06	gene	LOC100337136
1	54653823	54654818	4.7e-06	gene	RPL10
1	54668349	54680354	4.7e-06	gene	LOC783844
1	54250001	54301239	4.7e-06	gene	LOC521713
1	54392654	54396769	4.7e-06	gene	LOC100335489
20	6205294	6206217	3.75e-06	gene	LOC785458
20	6239918	6239993	3.75e-06	gene	MIR584-6
5	21546005	21546253	2.26e-06	gene	SPCS3
4	9014096	9015481	3.29e-06	gene	LOC784694
4	9084696	9087277	3.29e-06	gene	LOC100140466
4	9090055	9092609	3.29e-06	exon	MTERF
4	9138837	9139096	3.29e-06	exon	LOC767893
4	9321135	9321233	3.29e-06	exon	CYP51A1
4	9337931	9338092	3.29e-06	exon	LOC784825
4	9383484	9383650	3.29e-06	exon	KRIT1
20	23821332	23821430	4.34e-06	exon	SKIV2L2
20	23853175	23853719	4.34e-06	exon	DHX29
20	23924656	23927113	4.34e-06	gene	LOC100301247
20	23931160	23931276	4.34e-06	exon	LOC100301340
16	42853638	42854098	1.54e-06	exon	LOC506110
16	42876001	42876114	1.54e-06	exon	MAD2L2
16	42889891	42890076	1.54e-06	exon	FBXO6
16	42901486	42905539	1.54e-06	gene	FBXO44
16	42906700	42907117	1.54e-06	exon	FBXO2
16	43039911	43040024	1.54e-06	exon	PTCHD2
16	43258248	43268580	1.54e-06	gene	UBIAD1
16	43275756	43275917	1.54e-06	exon	MTOR
16	43328466	43334550	1.54e-06	gene	ANGPTL7
20	23658802	23659244	3.48e-06	exon	PPAP2A
5	107878850	107878913	5.35e-06	exon	B4GALNT3
5	107800113	107800165	5.35e-06	exon	CCDC77
2	126155569	126155638	2.22e-06	exon	STX12
2	126188847	126189553	2.22e-06	exon	FAM76A
2	126246583	126250171	2.22e-06	gene	IFI6
2	126273222	126273231	2.22e-06	exon	FGR
1	55872821	55873868	2.9e-06	gene	LOC782775
26	12799716	12800743	1.38e-06	gene	LOC787684
26	12879198	12879495	1.38e-06	exon	PCGF5
26	13062904	13063041	1.38e-06	exon	HECTD2
12	5085886	5087181	2.62e-06	exon	PCDH17
2	86334589	86340392	1.24e-06	gene	LOC100297009
2	86340778	86341950	1.24e-06	gene	LOC504995
2	86359794	86359940	1.24e-06	exon	SF3B1
2	86410860	86411023	1.24e-06	exon	COQ10B
2	86441257	86441356	1.24e-06	exon	HSPD1
2	86449525	86451565	1.24e-06	gene	HSPE1
2	86464320	86464414	1.24e-06	exon	MOBKL3
2	86505716	86506042	1.24e-06	exon	RFTN2
2	86593547	86595790	1.24e-06	gene	MARS2
2	86630194	86631005	1.24e-06	exon	BOLL
2	86273008	86332202	1.24e-06	gene	LOC782417
2	86200001	86272958	1.24e-06	gene	LOC782246
21	50444573	50446027	2.11e-06	gene	LOC782924
21	50605951	50637736	2.11e-06	gene	LOC100138454
4	105475698	105476200	2.04e-06	gene	LOC785954
4	105510876	105510938	2.04e-06	exon	LOC787003
4	105639484	105639503	2.04e-06	exon	AGK
4	105756537	105756675	2.04e-06	exon	LOC506984
4	105810983	105811327	2.04e-06	exon	WEE2
4	105842748	105853468	2.04e-06	gene	SSBP1
4	105874500	105875450	2.04e-06	gene	TAS2R3
4	105887871	105888761	2.04e-06	gene	TAS2R4
4	105899673	105900550	2.04e-06	gene	LOC787666
4	105909791	105915720	2.04e-06	gene	PRSS37
4	105915466	105915491	2.04e-06	exon	PRSS1
1	50157889	50158467	4.76e-06	gene	LOC785980
3	18768799	18770271	4.39e-06	gene	S100A11
3	18799612	18799653	4.39e-06	exon	S100A10
3	18845837	18845914	4.39e-06	gene	MIR2412
3	18881347	18881458	4.39e-06	exon	THEM4
3	18938123	18938857	4.39e-06	gene	LOC100336697
3	18960714	18970566	4.39e-06	gene	THEM5
3	18983857	18984897	4.39e-06	gene	C2CD4D
3	18991963	18992012	4.39e-06	exon	RORC
3	18884364	18900667	4.39e-06	gene	LOC100137910
7	101017893	101204960	2.16e-06	gene	LOC100141279
7	100565550	100565697	2.16e-06	exon	CHD1
7	100424425	100424596	2.16e-06	exon	RGMB
18	20299673	20299758	2.02e-06	exon	LOC516179
5	117202391	117202551	4.77e-07	exon	PPARA
5	117243547	117243659	4.77e-07	exon	LOC537366
5	117259865	117259884	4.77e-07	exon	LOC100337019
5	117632959	117633091	4.77e-07	exon	LOC100336846
5	117650285	117650346	4.77e-07	exon	TTC38
5	117677522	117677541	4.77e-07	exon	GTSE1
2	98758036	98758282	1.06e-06	exon	CPS1
2	99058372	99058784	1.06e-06	gene	LOC783384
9	42854330	42854475	1.39e-06	exon	SCML4
9	42923995	42925944	1.39e-06	exon	SOBP
20	71497485	71497554	2.05e-06	exon	TRIP13
20	71511346	71511507	2.05e-06	exon	BRD9
20	71561964	71565308	2.05e-06	exon	TPPP
20	71613062	71613331	2.05e-06	exon	CEP72
20	71723690	71723906	2.05e-06	exon	SLC9A3
20	71775276	71775393	2.05e-06	exon	EXOC3
20	71817041	71818000	2.05e-06	exon	AHRR
20	71902356	71905930	2.05e-06	gene	IgCgamma
20	71924881	71925039	2.05e-06	exon	PDCD6
20	71941625	71941738	2.05e-06	exon	SDHA
15	82064577	82064669	5.21e-06	exon	SLC43A1
15	82106827	82109423	5.21e-06	gene	TIMM10
15	82114216	82114875	5.21e-06	exon	SMTNL1
15	82131945	82132040	5.21e-06	exon	UBE2L6
15	82159474	82159527	5.21e-06	exon	SERPING1
15	82197711	82197799	5.21e-06	gene	MIR130A
15	82200626	82208172	5.21e-06	gene	YPEL4
15	82265071	82268178	5.21e-06	gene	CLP1
15	82283934	82284179	5.21e-06	exon	CTNND1
15	82311117	82312548	5.21e-06	gene	LOC100138732
15	82336096	82336199	5.21e-06	exon	ZDHHC5
15	82357297	82357553	5.21e-06	exon	MED19
15	82363844	82372523	5.21e-06	gene	TMX2
15	82373578	82375217	5.21e-06	gene	SELH
15	82375831	82377890	5.21e-06	gene	LOC100298362
15	82413099	82415742	5.21e-06	gene	LOC784912
15	82429462	82430439	5.21e-06	gene	LOC784946
15	82449671	82452697	5.21e-06	gene	LOC614758
15	82505879	82506002	5.21e-06	exon	LOC785069
15	82099121	82100468	5.21e-06	gene	LOC100139144
15	82456956	82482862	5.21e-06	gene	LOC785037
6	89931516	89931616	3.61e-06	exon	COX18
6	89940704	89940952	3.61e-06	exon	ANKRD17
26	47177855	47177933	2.95e-06	exon	DOCK1
26	47184667	47184731	2.95e-06	gene	MIR2285C
26	47299959	47300080	2.95e-06	exon	LOC100297291
26	47537544	47539155	2.95e-06	gene	FOXI2
6	69768726	69947877	3.45e-06	gene	LOC100138990
1	94276997	94277402	1.56e-06	gene	LOC614506
18	52073369	52074916	5.7e-06	gene	ZNF575
18	52083966	52084059	5.7e-06	exon	XRCC1
5	46319212	46333943	3.6e-06	gene	LOC514916
4	32803659	32803827	1.73e-06	exon	RUNDC3B
4	32898433	32898594	1.73e-06	exon	LOC100296627
4	32966206	32966301	1.73e-06	exon	ABCB1
4	33120273	33120306	1.73e-06	exon	LOC100336913
4	33205150	33205273	1.73e-06	exon	CROT
2	126100001	126105184	2.3e-06	gene	LOC783201
2	126122503	126122656	2.3e-06	exon	PPP1R8
2	184571	185508	3.13e-06	gene	LOC784857
2	202053	202951	3.13e-06	gene	LOC784891
2	215132	219985	3.13e-06	gene	LOC784915
2	238090	238150	3.13e-06	exon	LGSN
2	348649	348742	3.13e-06	exon	OCA2
2	366117	366674	3.13e-06	gene	LOC783772
2	511853	512434	3.13e-06	gene	LOC100301143
2	229028	230001	3.13e-06	gene	LOC784948
1	147058101	147058869	6.05e-06	exon	SLC19A1
1	147132681	147132811	6.05e-06	exon	PCBP3
1	147370580	147371699	6.05e-06	gene	LOC784761
1	147404396	147404711	6.05e-06	exon	COL6A1
1	147542825	147542840	6.05e-06	exon	COL6A2
1	147002656	147003203	6.05e-06	exon	COL18A1
1	80940147	80940854	6.22e-06	gene	LOC508623
1	81006597	81018375	6.22e-06	gene	ADIPOQ
1	81043610	81043837	6.22e-06	exon	RFC4
1	81057776	81064090	6.22e-06	gene	EIF4A2
1	81060894	81060998	6.22e-06	gene	MIR1248-1
1	81097629	81099523	6.22e-06	exon	KNG1
1	81132842	81132932	6.22e-06	exon	HRG
1	81165739	81165849	6.22e-06	exon	FETUB
1	81202139	81209052	6.22e-06	gene	AHSG
1	81248029	81248185	6.22e-06	exon	DNAJB11
1	81256043	81256068	6.22e-06	exon	TBCCD1
1	81281018	81281020	6.22e-06	start_codon	CRYGS
6	68910440	68910708	1.71e-06	exon	FRYL
6	69144344	69144472	1.71e-06	exon	OCIAD1
6	69175241	69187080	1.71e-06	gene	OCIAD2
5	58260957	58260959	1.9e-06	stop_codon	LOC782624
5	58275378	58275400	1.9e-06	exon	LOC782591
5	58370254	58371249	1.9e-06	gene	LOC100140445
5	58419457	58420410	1.9e-06	gene	LOC782430
5	58431402	58435872	1.9e-06	gene	LOC782374
5	58450945	58451880	1.9e-06	gene	LOC782338
5	58463843	58464841	1.9e-06	gene	LOC782296
5	58478249	58480017	1.9e-06	gene	LOC782220
5	58505172	58506103	1.9e-06	gene	LOC100299274
5	58512430	58513368	1.9e-06	gene	LOC787401
5	58528976	58529930	1.9e-06	gene	LOC787422
5	58540317	58541324	1.9e-06	gene	LOC787442
5	58564611	58569247	1.9e-06	gene	LOC787474
5	58587831	58588757	1.9e-06	gene	LOC787502
5	58594062	58598558	1.9e-06	gene	LOC787518
5	58618446	58619384	1.9e-06	gene	LOC787535
5	58631934	58634037	1.9e-06	gene	LOC100337489
5	58648949	58649867	1.9e-06	gene	LOC787558
5	58679166	58680104	1.9e-06	gene	LOC512580
5	58704746	58705688	1.9e-06	gene	LOC787601
5	58713445	58715893	1.9e-06	gene	LOC787617
5	58724695	58725632	1.9e-06	gene	LOC787640
5	58737219	58739347	1.9e-06	gene	LOC100138164
5	58744467	58745350	1.9e-06	gene	LOC100141102
5	58397986	58415761	1.9e-06	gene	LOC782474
5	58474196	58475126	1.9e-06	gene	LOC782256
5	58294224	58329305	1.9e-06	gene	LOC782550
5	58207648	58208574	1.9e-06	gene	LOC510046
5	58220612	58223337	1.9e-06	gene	LOC782730
5	58230291	58231226	1.9e-06	gene	LOC529303
5	58240981	58241902	1.9e-06	gene	LOC782659
5	58161352	58162287	1.9e-06	gene	LOC526713
14	36500001	36500402	4.54e-07	exon	LOC100300765
14	36470581	36470764	4.54e-07	exon	LACTB2
24	50684778	50685390	2.02e-06	exon	MAPK4
24	50788942	50789097	2.02e-06	exon	MRO
2	105576568	105577158	4.76e-06	gene	TNP1
4	41064513	41067242	3.38e-06	gene	CUL1
4	41172680	41172809	3.38e-06	exon	GNAI1
2	130841189	130841524	5.6e-06	exon	EPHA8
2	130905922	130906136	5.6e-06	exon	ZBTB40
2	130903852	130903927	5.6e-06	gene	MIR2284U
15	81921149	81926082	2.79e-06	gene	PRG3
15	81951190	81951321	2.79e-06	exon	LOC520402
15	81980946	81981132	2.79e-06	exon	SLC43A3
15	82030660	82030700	2.79e-06	exon	RTN4RL2
15	81934539	81940050	2.79e-06	gene	LOC618912
1	56282946	56283014	1.86e-06	exon	LOC534360
3	103688588	103689535	2.91e-06	gene	LOC531090
3	103717317	103723965	2.91e-06	gene	LOC782545
3	103893733	103899549	2.91e-06	gene	LOC614376
3	103902894	103903076	2.91e-06	exon	SLC2A1
3	103935939	103937068	2.91e-06	gene	LOC100296849
3	103983015	103988377	2.91e-06	gene	ZNF691
3	103990865	104001861	2.91e-06	gene	ERMAP
3	104025334	104031806	2.91e-06	gene	CCDC23
3	104036071	104036223	2.91e-06	exon	LOC531467
3	104057488	104064858	2.91e-06	gene	C3H1ORF50
3	104065149	104065640	2.91e-06	exon	LEPRE1
3	104091610	104096450	2.91e-06	gene	CLDN19
3	104118720	104118809	2.91e-06	exon	YBX1
3	104149662	104149751	2.91e-06	exon	PPIH
3	103660994	103661894	2.91e-06	gene	LOC617068
3	103710326	103716877	2.91e-06	gene	LOC100138132
3	104005414	104006164	2.91e-06	gene	LOC788834
3	103607063	103607130	2.91e-06	exon	LOC527415
3	103642310	103643242	2.91e-06	gene	LOC524662
1	77885231	77885383	1.91e-06	exon	LEPREL1
1	78018407	78018551	1.91e-06	exon	TP63
26	37858001	37858220	5.6e-06	exon	KCNK18
26	37895867	37895887	5.6e-06	exon	SLC18A2
26	37939960	37942984	5.6e-06	exon	PDZD8
26	38163825	38170071	5.6e-06	gene	EMX2
26	37800781	37801021	5.6e-06	exon	VAX1
6	62901899	62901987	4.38e-06	exon	ATP8A1
6	63302080	63304306	4.38e-06	gene	LOC527955
6	63347075	63347458	4.38e-06	exon	LOC527289
6	62877287	62877563	4.38e-06	exon	SHISA3
3	78736778	78736945	3.64e-06	exon	WDR78
3	78756342	78757197	3.64e-06	gene	LOC518775
3	78849545	78852524	3.64e-06	gene	INSL5
3	78872534	78872536	3.64e-06	stop_codon	TCTEX1D1
3	78912746	78912948	3.64e-06	exon	SGIP1
3	79105961	79106416	3.64e-06	gene	LOC531196
3	79146422	79147216	3.64e-06	gene	LOC100138702
29	28350001	28350510	2.18e-06	gene	LOC508589
29	28374166	28375119	2.18e-06	gene	LOC515545
29	28389002	28389955	2.18e-06	gene	LOC100337334
29	28404732	28405661	2.18e-06	gene	LOC783205
29	28422814	28423743	2.18e-06	gene	LOC505546
29	28458905	28458907	2.18e-06	start_codon	PANX3
29	28469440	28469787	2.18e-06	exon	TBRG1
29	28489630	28489787	2.18e-06	exon	SIAE
29	28523799	28523855	2.18e-06	exon	SPA17
29	28587900	28588058	2.18e-06	exon	NRGN
29	28595576	28600773	2.18e-06	gene	VSIG2
29	28605163	28605364	2.18e-06	exon	ESAM
29	28622236	28622335	2.18e-06	exon	LOC613830
29	28699641	28699800	2.18e-06	exon	LOC100337359
29	28720793	28720999	2.18e-06	exon	ROBO4
29	28751153	28752667	2.18e-06	exon	HEPACAM
29	28788284	28788537	2.18e-06	exon	CCDC15
5	32182853	32183655	2.42e-06	gene	LOC513452
5	32198795	32199552	2.42e-06	gene	LOC615591
10	49900527	49900620	4.1e-06	exon	ANXA2
10	50126013	50126271	4.1e-06	gene	LOC100295937
10	50282171	50282173	4.1e-06	stop_codon	FOXB1
7	98954077	98954154	2.76e-06	exon	LIX1
7	99022403	99022491	2.76e-06	exon	RIOK2
5	5332834	5338406	3.77e-06	gene	LOC785400
21	60797943	60797980	1.37e-06	exon	LOC787624
21	60883715	60886971	1.37e-06	gene	AASDHPPT
21	60907054	60907198	1.37e-06	exon	LOC787577
21	60927758	60927811	1.37e-06	exon	LOC615103
21	60956931	60956988	1.37e-06	exon	SERPINA3-7
21	60956972	60956988	1.37e-06	exon	SERPINA3-6
21	60978628	60978645	1.37e-06	exon	SERPINA3
21	60994085	60994124	1.37e-06	exon	SERPINA3-8
21	61025472	61032809	1.37e-06	gene	LOC781495
16	2976620	2976696	3.99e-06	exon	MGC133991
16	3031951	3032045	3.99e-06	gene	MIR135B
16	3099023	3108511	3.99e-06	gene	CDK18
16	3167213	3167289	3.99e-06	exon	LOC515128
16	3210549	3210665	3.99e-06	exon	ELK4
16	3244645	3250256	3.99e-06	gene	SLC45A3
16	3307385	3307440	3.99e-06	exon	NUCKS1
16	3344082	3351233	3.99e-06	gene	RAB7L1
16	3374872	3374943	3.99e-06	exon	SLC41A1
16	3438789	3439506	3.99e-06	exon	PM20D1
6	81526449	81526506	5.03e-06	exon	TECRL
5	24846220	24846493	4.44e-06	exon	NDUFA12
5	24886210	24886315	4.44e-06	exon	NR2C1
5	24936027	24936129	4.44e-06	exon	FGD6
5	24910839	24922635	4.44e-06	gene	LOC100336867
27	40005123	40005293	1.4e-06	exon	TOP2B
27	40134201	40134405	1.4e-06	exon	LOC616895
27	40235689	40235970	1.4e-06	gene	LOC100295410
14	23884842	23886642	3.6e-06	gene	SOX17
5	99153031	99153974	3.19e-06	gene	LOC100140638
5	99192315	99193247	3.19e-06	gene	BOTA-T2R10B
5	99214086	99215344	3.19e-06	gene	LOC100138383
5	99219728	99220654	3.19e-06	gene	LOC100139927
5	99230573	99231472	3.19e-06	gene	TAS2R10
5	99242115	99243044	3.19e-06	gene	T2R10C
5	99254809	99263543	3.19e-06	gene	LOC100300284
5	99335508	99335806	3.19e-06	exon	CSDA
22	15553531	15561007	3.36e-06	gene	CCBP2
22	15574311	15577582	3.36e-06	gene	CYP8B1
22	15644934	15645834	3.36e-06	exon	LOC100337217
22	15666661	15670177	3.36e-06	gene	LOC615162
22	15688177	15688363	3.36e-06	exon	C3orf39
22	15860351	15860387	3.36e-06	exon	SNRK
22	15881963	15882043	3.36e-06	gene	MIR2368
22	15934722	15935060	3.36e-06	exon	ANO10
22	15513846	15513960	3.36e-06	exon	HIGD1D
7	98916798	98924529	3.17e-06	gene	LOC100296257
6	84904060	84904703	1.38e-06	gene	LOC783881
6	84917700	84917828	1.38e-06	exon	CENPC1
6	85013014	85013185	1.38e-06	exon	STAP1
6	28641221	28650000	2.3e-06	gene	LOC782977
3	14353665	14354184	3.37e-06	gene	LOC786728
3	14380072	14380258	3.37e-06	exon	LOC100336730
3	14400636	14400708	3.37e-06	exon	LOC100336746
3	14496836	14497002	3.37e-06	exon	RHBG
3	14531698	14531978	3.37e-06	exon	C3H1orf182
3	14538748	14538851	3.37e-06	exon	CCT3
3	14558547	14561400	3.37e-06	gene	C3H1orf85
3	14561667	14562662	3.37e-06	exon	TMEM79
3	14569447	14569646	3.37e-06	exon	SMG5
3	14598347	14602877	3.37e-06	gene	PAQR6
3	14603346	14604390	3.37e-06	gene	BGLAP
3	14611024	14611129	3.37e-06	exon	PMF1
3	14627937	14630597	3.37e-06	exon	SLC25A44
3	14663382	14663500	3.37e-06	exon	SEMA4A
3	14702255	14702411	3.37e-06	exon	LMNA
3	14744312	14744365	3.37e-06	exon	MEX3A
3	14758992	14759187	3.37e-06	exon	RAB25
3	14763799	14766875	3.37e-06	gene	ROBLD3
3	14767950	14774062	3.37e-06	gene	UBQLN4
3	14790300	14791185	3.37e-06	gene	LOC784466
3	14800144	14802071	3.37e-06	gene	LOC783646
3	14808605	14808669	3.37e-06	exon	SSR2
3	14819090	14819320	3.37e-06	exon	LOC783721
3	14843522	14843773	3.37e-06	exon	ARHGEF2
5	41550239	41550360	3.54e-06	exon	SLC2A13
5	41696553	41696555	3.54e-06	start_codon	ABCD2
5	41964062	41964126	3.54e-06	gene	MIR2428
5	41827703	41829360	3.54e-06	gene	LOC785955
5	41609617	41692257	3.54e-06	gene	LOC615558
4	51493461	51493553	2.91e-06	exon	ST7
19	6454598	6454715	4.61e-06	exon	PCTP
19	6531783	6531940	4.61e-06	exon	LOC616574
19	6547118	6549406	4.61e-06	gene	LOC781415
19	6566454	6566545	4.61e-06	exon	LOC528282
19	6656238	6658790	4.61e-06	gene	LOC781740
22	15451233	15451285	2.67e-06	exon	KBTBD5
22	15452031	15462452	2.67e-06	gene	LOC100336540
22	15480867	15481025	2.67e-06	exon	CCDC13
15	1500370	1501565	1.19e-06	gene	LOC100300332
15	1596709	1597333	1.19e-06	exon	GPR83
4	100060555	100060820	1.41e-06	exon	CNOT4
4	100178312	100178344	1.41e-06	exon	NUP205
4	100261072	100261185	1.41e-06	exon	PL-5283
4	100280743	100281443	1.41e-06	gene	RPL15P
4	100286000	100286161	1.41e-06	exon	SLC13A4
4	100333790	100333890	1.41e-06	exon	LOC616777
1	111853971	111853973	3.72e-06	start_codon	TIPARP
1	111996968	111997145	3.72e-06	exon	SSR3
1	112013082	112013887	3.72e-06	exon	KCNAB1
11	99050165	99050255	1.29e-06	exon	ODF2
11	99077978	99078135	1.29e-06	exon	GLE1
11	99131533	99131769	1.29e-06	exon	SPTAN1
11	99182763	99182872	1.29e-06	exon	WDR34
11	99223002	99227210	1.29e-06	gene	SET
11	99232119	99232142	1.29e-06	exon	PKN3
11	99246079	99249580	1.29e-06	gene	LOC505354
11	99270166	99270342	1.29e-06	exon	ZER1
11	99298018	99298043	1.29e-06	exon	TBC1D13
11	99314600	99318326	1.29e-06	gene	ENDOG
11	99319470	99319617	1.29e-06	exon	LOC100138783
11	99350554	99350640	1.29e-06	exon	CCBL1
11	99411393	99411488	1.29e-06	exon	LRRC8A
11	99441598	99441700	1.29e-06	exon	PHYHD1
11	99460801	99462903	1.29e-06	gene	DOLK
11	99463011	99463048	1.29e-06	exon	NUP188
11	99514046	99514179	1.29e-06	exon	SH3GLB2
11	99527877	99527904	1.29e-06	exon	FAM73B
28	25350493	25350642	2.61e-06	exon	DDX50
28	25376359	25376470	2.61e-06	exon	DDX21
28	25404676	25405142	2.61e-06	exon	KBP
28	25631917	25632048	2.61e-06	exon	SRGN
28	25683639	25683720	2.61e-06	exon	VPS26A
28	25712751	25713065	2.61e-06	exon	SUPV3L1
28	25752421	25752483	2.61e-06	exon	HKDC1
28	25320940	25321092	2.61e-06	exon	STOX1
15	81366669	81366989	4.44e-06	exon	LOC521081
15	81425005	81425664	4.44e-06	gene	LOC100296516
15	81448319	81449248	4.44e-06	gene	LOC782792
15	81464119	81465737	4.44e-06	gene	LOC100139408
15	81478892	81483200	4.44e-06	gene	LOC782830
15	81499351	81500951	4.44e-06	gene	LOC782866
15	81514235	81515164	4.44e-06	gene	LOC513698
15	81541821	81542762	4.44e-06	gene	LOC538839
15	81672293	81672992	4.44e-06	exon	LRRC55
15	81734845	81738412	4.44e-06	gene	APLNR
15	81804187	81804729	4.44e-06	exon	TNKS1BP1
15	81819884	81820013	4.44e-06	exon	SSRP1
15	81828678	81828796	4.44e-06	exon	P2RX3
5	46144223	46145803	3.27e-06	gene	LOC100336487
22	32876714	32876869	3.1e-06	exon	FAM19A4
22	33088340	33088464	3.1e-06	exon	FAM19A1
1	22552216	22552742	2.71e-06	gene	LOC782921
1	22459955	22460051	2.71e-06	exon	RBM11
1	22474171	22474449	2.71e-06	exon	LOC617574
7	66383163	66386169	3.2e-06	gene	LOC784755
2	1772352	1772491	2.52e-06	exon	ARHGEF4
2	1800500	1800642	2.52e-06	exon	MGC148679
2	1850107	1850147	2.52e-06	exon	PLEKHB2
2	2020522	2025067	2.52e-06	gene	LOC100301067
2	2181854	2250000	2.52e-06	gene	LOC100297110
7	69585066	69585102	3.72e-06	exon	SGCD
14	36126541	36126597	1.42e-06	exon	NCOA2
14	36385095	36385277	1.42e-06	exon	TRAM1
1	130554556	130554689	2.18e-06	exon	KPNA6
1	130588843	130589042	2.18e-06	exon	RBP1
1	130653071	130653119	2.18e-06	exon	TXLNA
1	130685149	130685299	2.18e-06	exon	RBP2
1	130765736	130765819	2.18e-06	exon	COPB2
1	130778631	130792040	2.18e-06	gene	MRPS22
13	21301168	21301329	2.5e-06	exon	LOC524240
13	21595581	21595842	2.5e-06	exon	PLXDC2
26	24056712	24056837	2.87e-06	exon	NT5C2
26	24131990	24133105	2.87e-06	exon	INA
26	24156631	24156717	2.87e-06	exon	PCGF6
26	24211954	24212518	2.87e-06	exon	TAF5
26	24228538	24228633	2.87e-06	exon	USMG5
26	24230071	24230219	2.87e-06	gene	MIR1307
26	24232143	24232221	2.87e-06	exon	PDCD11
26	24275661	24281013	2.87e-06	gene	CALHM2
26	24284483	24287957	2.87e-06	gene	CALHM1
26	24303869	24309613	2.87e-06	gene	LOC613539
26	24328919	24330202	2.87e-06	gene	LOC785004
26	24330861	24330945	2.87e-06	exon	NEURL
26	24425126	24425243	2.87e-06	exon	LOC100299286
13	44152495	44152577	3.39e-06	exon	20ALPHA-HSD
13	44203951	44203953	3.39e-06	stop_codon	AKR1E2
13	44229670	44230472	3.39e-06	gene	LOC515358
13	44108757	44108924	3.39e-06	exon	LOC506594
2	10364759	10365606	2.14e-06	gene	LOC100139132
29	27400935	27401002	2.02e-06	exon	LOC100301231
29	27404118	27404885	2.02e-06	gene	LOC100301279
29	27417461	27418392	2.02e-06	gene	LOC100336420
29	27421363	27422297	2.02e-06	gene	LOC782155
29	27435069	27435287	2.02e-06	exon	LOC781828
29	27458122	27459055	2.02e-06	gene	LOC781797
29	27465832	27466825	2.02e-06	gene	LOC781746
29	27486311	27487243	2.02e-06	gene	LOC781666
29	27498635	27499567	2.02e-06	gene	LOC781627
29	27523131	27524063	2.02e-06	gene	LOC781509
29	27535796	27536725	2.02e-06	gene	LOC531816
29	27561063	27562130	2.02e-06	gene	LOC506960
29	27566358	27567304	2.02e-06	gene	LOC781398
29	27570025	27573346	2.02e-06	gene	TMEM225
29	27615864	27616803	2.02e-06	gene	LOC781359
29	27637623	27638763	2.02e-06	gene	LOC781277
29	27648733	27649671	2.02e-06	gene	LOC509323
29	27662392	27663335	2.02e-06	gene	LOC614419
29	27673051	27673986	2.02e-06	gene	LOC100139052
29	27693146	27694087	2.02e-06	gene	LOC521903
29	27717527	27718453	2.02e-06	gene	LOC516940
29	27723576	27724508	2.02e-06	gene	LOC782297
29	27730880	27731811	2.02e-06	gene	LOC782257
29	27736823	27737749	2.02e-06	gene	LOC782221
29	27750649	27751581	2.02e-06	gene	LOC782191
29	27770678	27770680	2.02e-06	start_codon	LOC787625
29	27780286	27781220	2.02e-06	gene	LOC100141288
29	27786854	27786856	2.02e-06	stop_codon	LOC510984
29	27820502	27821434	2.02e-06	gene	LOC787694
29	27837610	27838499	2.02e-06	gene	LOC781383
29	27845519	27846516	2.02e-06	gene	LOC514864
29	27855413	27856465	2.02e-06	gene	LOC513062
29	27868383	27868387	2.02e-06	exon	LOC782009
29	27871237	27883328	2.02e-06	gene	LOC526276
29	27890380	27891312	2.02e-06	gene	LOC100140862
29	27896698	27897662	2.02e-06	gene	LOC616755
29	27475422	27476347	2.02e-06	gene	LOC781706
29	27508286	27513695	2.02e-06	gene	LOC781589
29	27622831	27629154	2.02e-06	gene	LOC781319
29	27704862	27705788	2.02e-06	gene	LOC782375
29	27656041	27656977	2.02e-06	gene	LOC512722
11	79487139	79494239	3.16e-06	gene	OSR1
15	82560717	82561670	5.51e-06	gene	LOC511777
15	82569386	82577130	5.51e-06	gene	VN2R414P
15	82569483	82590659	5.51e-06	gene	LOC100336119
13	50192894	50194299	2.67e-06	gene	LOC788294
13	49789843	49797705	2.67e-06	gene	LOC100294779
12	66605117	66605811	3.44e-06	exon	GPC5
14	32848900	32849268	1.02e-06	exon	MYBL1
14	32883560	32885770	1.02e-06	exon	VCPIP1
14	32971748	32972101	1.02e-06	gene	LOC100295896
14	33004983	33005063	1.02e-06	exon	SGK3
14	33074314	33074407	1.02e-06	exon	LOC528249
14	33087318	33088084	1.02e-06	gene	LOC784087
14	33146710	33147315	1.02e-06	gene	LOC617563
14	33149912	33150025	1.02e-06	exon	LRRC67
14	33209692	33209840	1.02e-06	exon	COPS5
14	33243588	33243628	1.02e-06	exon	CSPP1
14	32760708	32761000	1.02e-06	exon	C14H8orf46
14	32796725	32798839	1.02e-06	gene	LOC100296114
17	57701473	57701834	4.54e-06	exon	LOC786583
17	57819705	57819800	4.54e-06	exon	CIT
17	57999616	58009037	4.54e-06	gene	PRKAB1
17	58045114	58045254	4.54e-06	exon	LOC100297703
17	58128187	58128376	4.54e-06	exon	CCDC60
18	20999362	21001196	2.83e-06	exon	TOX3
22	59573116	59578201	2.31e-06	gene	ACAD9
22	59619939	59620837	2.31e-06	exon	LOC785686
22	59648572	59649254	2.31e-06	exon	CCDC48
22	59687636	59688330	2.31e-06	gene	GP9
22	59689938	59691106	2.31e-06	gene	LOC100336474
22	59701294	59701400	2.31e-06	exon	LOC617657
22	59719334	59719456	2.31e-06	exon	ISY1
22	59738466	59740725	2.31e-06	gene	CNBP
22	59799131	59799224	2.31e-06	exon	COPG
22	59818079	59832821	2.31e-06	gene	C22H3ORF37
22	59840793	59842215	2.31e-06	gene	LOC511901
22	59866156	59866374	2.31e-06	exon	RAB7A
22	59916190	59916192	2.31e-06	stop_codon	LOC783146
22	59941811	59946814	2.31e-06	gene	LOC100139897
22	59952594	59952872	2.31e-06	exon	RPN1
22	60013807	60014009	2.31e-06	exon	LOC783066
22	60016985	60024586	2.31e-06	gene	GATA2
22	60039910	60040605	2.31e-06	gene	DNAJB8
22	59553674	59557140	2.31e-06	gene	LOC100337415
22	59523119	59523416	2.31e-06	exon	NUP210
2	37593290	37593493	2.41e-06	exon	DAPL1
6	26064031	26064216	3.06e-06	exon	MGC157237
6	26101007	26104550	3.06e-06	gene	H2AFZ
6	26105476	26105622	3.06e-06	exon	DNAJB14
6	26152253	26163652	3.06e-06	gene	MAPKSP1
6	26176638	26176685	3.06e-06	exon	DAPP1
6	26345281	26345283	3.06e-06	start_codon	LOC784183
6	26376148	26377632	3.06e-06	exon	MTTP
6	26410139	26410296	3.06e-06	exon	LOC100300493
6	26444869	26445017	3.06e-06	exon	RG9MTD2
6	26490842	26490985	3.06e-06	exon	MGC133736
6	26545935	26550000	3.06e-06	gene	LOC534808
21	45448975	45449098	1.02e-06	exon	SNX6
21	45486926	45487607	1.02e-06	gene	LOC781374
21	45519651	45522303	1.02e-06	gene	CFL2
21	45607528	45607826	1.02e-06	exon	LOC100337139
21	45708493	45708614	1.02e-06	exon	MGC142695
21	45732643	45732778	1.02e-06	exon	SRP54
21	45767404	45767959	1.02e-06	gene	LOC781608
21	45777967	45778021	1.02e-06	exon	FAM177A1
21	45804223	45804355	1.02e-06	exon	PPP2R3C
21	45820622	45820665	1.02e-06	exon	LOC532995
21	45366129	45366246	1.02e-06	exon	EAPP
16	22425713	22425871	2.09e-06	exon	RRP15
16	22495736	22496445	2.09e-06	exon	TGFB2
16	22391085	22399041	2.09e-06	gene	LOC529125
26	2063813	2064118	1.07e-06	gene	LOC100295832
26	2187494	2189162	1.07e-06	gene	LOC100295289
6	62464240	62464590	3.36e-06	exon	TMEM33
6	62506125	62506530	3.36e-06	gene	LOC784473
6	62509247	62509482	3.36e-06	exon	SLC30A9
6	62543217	62544161	3.36e-06	gene	LOC782858
6	62632294	62632511	3.36e-06	exon	BEND4
4	31401865	31405717	1.17e-06	gene	LOC789831
4	31406235	31407462	1.17e-06	gene	LOC100138586
4	31578311	31582679	1.17e-06	gene	IL6
4	31643801	31651172	1.17e-06	gene	TOMM7
4	31693560	31694054	1.17e-06	gene	PPIA
4	31675376	31700000	1.17e-06	gene	LOC781125
6	114974621	114974955	6.1e-06	exon	CPEB2
7	12610668	12611021	1.52e-06	exon	LPHN1
7	12678439	12678655	1.52e-06	exon	ASF1B
7	12693767	12693813	1.52e-06	exon	PRKACA
7	12717686	12720906	1.52e-06	gene	LOC100137974
7	12725717	12728031	1.52e-06	gene	LOC539805
7	12736890	12742933	1.52e-06	gene	LOC527118
7	12745352	12745477	1.52e-06	exon	IL27RA
7	12768811	12770586	1.52e-06	gene	LOC100300034
7	12804298	12804610	1.52e-06	exon	LOC789747
7	12831857	12841092	1.52e-06	gene	DCAF15
7	12865814	12871651	1.52e-06	gene	PODNL1
7	12877090	12877212	1.52e-06	exon	CC2D1A
7	12890127	12890390	1.52e-06	exon	LOC614692
7	12913551	12913583	1.52e-06	exon	CCDC130
7	12915072	12915168	1.52e-06	gene	MIR181C
7	12915238	12915350	1.52e-06	gene	MIR181D
7	12916684	12919314	1.52e-06	gene	NANOS3
7	12934835	12941251	1.52e-06	gene	MRI1
7	12942938	12943044	1.52e-06	exon	LOC614800
7	12955647	12955799	1.52e-06	exon	ZSWIM4
7	12981642	12981713	1.52e-06	gene	MIR24-2
7	12981791	12981868	1.52e-06	gene	MIR27A
7	12981970	12982042	1.52e-06	gene	MIR23A
11	7450021	7450120	4.64e-06	exon	TMEM182
3	84657678	84657974	5.29e-06	gene	LOC100296835
3	84711664	84712071	5.29e-06	gene	LOC514233
3	84749640	84750389	5.29e-06	exon	NFIA
16	13041913	13045220	4.82e-06	gene	RGS2
[truncated: 2,006 more rows]

## Sheet: down_PI
17	72761179	72761329	0.462555	exon	SLC5A4
17	72798431	72800036	0.462555	gene	LOC100138634
17	72800035	72801585	0.462555	gene	LOC100297018
17	72805914	72806892	0.462555	gene	LOC511354
17	72808682	72810179	0.462555	gene	LOC100336430
17	72811718	72812493	0.462555	gene	LOC100297087
17	72815136	72815820	0.462555	gene	LOC511353
17	72836881	72841043	0.462555	gene	LOC789714
17	72846720	72849929	0.462555	gene	LOC100336586
17	72851618	72854514	0.462555	gene	LOC100298536
17	72860145	72862630	0.462555	gene	LOC100297192
17	72869905	72870872	0.462555	gene	Vl1a
17	72894688	72895265	0.462555	gene	LOC100294901
17	72901505	72903204	0.462555	gene	LOC519646
17	72904968	72904982	0.462555	exon	LOC100295022
17	72929312	72937953	0.462555	gene	LOC100297594
17	72951169	72951266	0.462555	exon	IGLL1
17	73002286	73004111	0.462555	exon	SUHW2
17	73020122	73021815	0.462555	gene	ZNF280A
17	73034025	73036951	0.462555	gene	LOC100298541
17	73113527	73114420	0.462555	gene	LOC616727
17	73160067	73165741	0.462555	gene	LOC100298791
17	73195615	73197086	0.462555	gene	ZNF70
17	73203473	73203536	0.462555	exon	VPREB3
17	73204694	73205456	0.462555	gene	LOC100296711
17	73206771	73208629	0.462555	gene	CHCHD10
17	73215381	73215422	0.462555	exon	MMP11
17	73222640	73222929	0.462555	exon	SMARCB1
17	73241609	73243689	0.462555	gene	DERL3
19	8875886	8876178	-0.77179	gene	LOC100296697
19	8886025	8891010	-0.77179	gene	MRPS23
19	8911960	8912152	-0.77179	exon	CUEDC1
19	9007494	9009832	-0.77179	exon	VEZF1
19	9038191	9041927	-0.77179	gene	SFRS1
19	9118008	9125252	-0.77179	gene	DYNLL2
19	9178600	9179857	-0.77179	gene	LOC514828
19	9209310	9210245	-0.77179	gene	LOC508468
19	9224990	9225925	-0.77179	gene	LOC512973
19	9252860	9253795	-0.77179	gene	LOC514319
19	9265567	9266502	-0.77179	gene	LOC788693
19	9276039	9276974	-0.77179	gene	LOC788704
21	63302585	63302640	-0.772177	exon	VRK1
5	38273723	38273804	-0.772397	exon	PRICKLE1
5	38269277	38274549	-0.772397	gene	LOC100139834
7	52354041	52354152	-0.77319	exon	ECSCR
7	52361793	52363207	-0.77319	exon	TMEM173
7	52414547	52415057	-0.77319	exon	UBE2D2
7	52505097	52505136	-0.77319	exon	CXXC5
7	52669811	52670184	-0.77319	exon	PSD2
7	52721939	52722062	-0.77319	exon	LOC783452
7	52300350	52300485	-0.77319	exon	SPATA24
7	52313512	52313684	-0.77319	exon	DNAJC18
1	18719635	18719720	-0.77319	exon	C1H21ORF91
1	88657451	88657570	-0.773569	exon	ZMAT3
1	88799917	88800112	-0.773569	exon	KCNMB2
1	89123532	89123998	-0.773569	gene	LOC784483
14	5603401	5603574	-0.77358	exon	LOC618755
3	25111158	25111247	-0.773728	exon	SPAG17
3	25362306	25362399	-0.773728	exon	WDR3
3	25400616	25400790	-0.773728	exon	GDAP2
19	33365318	33365458	-0.774791	exon	PMP22
19	33418197	33418528	-0.774791	exon	TEKT3
19	33533697	33533778	-0.774791	exon	CDRT4
19	33585300	33586454	-0.774791	exon	FAM18B
19	33603260	33603418	-0.774791	exon	FBXW10
21	27324516	27324748	-0.775333	exon	MESDC2
21	27346491	27348448	-0.775333	gene	MESDC1
21	27448604	27448731	-0.775333	exon	C21H15ORF26
21	27481886	27482134	-0.775333	gene	LOC100296800
21	27590303	27590422	-0.775333	exon	LOC100335812
21	27590364	27590525	-0.775333	exon	IL16
21	27608602	27617253	-0.775333	gene	STARD4
21	27724893	27726785	-0.775333	gene	LOC100300045
21	27737161	27737943	-0.775333	gene	LOC100299869
21	27629653	27683112	-0.775333	gene	LOC519031
21	9958240	9959916	-0.775637	gene	LOC782755
26	2900001	2900882	-0.776298	gene	LOC785617
28	4314407	4314494	-0.776363	exon	LOC614741
28	4546178	4546742	-0.776363	exon	LOC100337323
28	4632712	4632854	-0.776363	exon	DISC1
17	66206553	66206612	-0.776397	exon	ACACB
17	66221123	66222270	-0.776397	exon	UNG
17	66234084	66239859	-0.776397	gene	ALKBH2
17	66252907	66253010	-0.776397	exon	USP30
17	66276572	66276791	-0.776397	exon	SVOP
17	66356385	66369059	-0.776397	gene	DAO
17	66389876	66389928	-0.776397	exon	SSH1
17	66467521	66467596	-0.776397	exon	CORO1C
17	66557188	66557273	-0.776397	exon	SELPLG
17	66586628	66593119	-0.776397	gene	TMEM119
17	66608716	66608876	-0.776397	exon	SART3
17	66628036	66632354	-0.776397	gene	FICD
17	66685452	66691556	-0.776397	gene	ISCU
17	66469191	66476791	-0.776397	gene	LOC100139533
16	24261535	24261732	-0.776529	exon	BPNT1
16	24285723	24285832	-0.776529	exon	IARS2
16	24305737	24305815	-0.776529	gene	MIR215
16	24345141	24345207	-0.776529	exon	RAB3GAP2
1	115834776	115834778	-0.776658	stop_codon	P2RY1
1	116197011	116197376	-0.776658	gene	LOC615622
2	9502291	9502455	-0.777029	exon	ZSWIM2
2	9567191	9567193	-0.777029	stop_codon	LOC614438
2	9666316	9666463	-0.777029	exon	ITGAV
2	9700674	9700749	-0.777029	gene	MIR2351
2	9861739	9861840	-0.777029	exon	ZC3H15
6	33228241	33228987	-0.777359	gene	LOC783261
6	33473221	33473376	-0.777359	exon	LOC100336621
28	23320751	23320903	-0.777433	exon	CTNNA3
28	23510348	23510528	-0.777433	exon	LRRTM3
5	54238193	54239668	-0.777514	gene	LOC100297784
5	54214636	54214799	-0.777514	exon	SLC16A7
19	53623087	53623215	-0.777581	exon	HRNBP3
19	53400001	53418596	-0.777581	gene	LOC505388
11	14305815	14311835	-0.777746	gene	LOC100299845
11	14347369	14347435	-0.777746	exon	SRD5A2
11	14564271	14564320	-0.777746	exon	MEMO1
11	14587429	14590467	-0.777746	gene	RPL36A
11	14683783	14696396	-0.777746	gene	DPY30
11	14714304	14714997	-0.777746	exon	SPAST
11	14781533	14781589	-0.777746	exon	SLC30A6
26	34501798	34501886	-0.778391	exon	LOC529092
26	34568377	34568522	-0.778391	exon	DCLRE1A
26	34584585	34584816	-0.778391	exon	NHLRC2
26	34805081	34806484	-0.778391	gene	ADRB1
26	34897507	34897611	-0.778391	exon	LOC535781
26	34935714	34935815	-0.778391	exon	TDRD1
14	61391457	61391558	-0.779008	exon	LOC784747
10	93813241	93813525	-0.779354	exon	STON2
10	93912235	93912407	-0.779354	exon	SEL1L
6	47468309	47479538	-0.779532	gene	CCKAR
6	47570062	47570223	-0.779532	exon	TBC1D19
6	47822226	47822658	-0.779532	exon	STIM2
10	39112074	39122248	-0.779788	gene	LOC784215
10	39350421	39350606	-0.779788	gene	LOC100296087
8	66161958	66162749	-0.779857	gene	LOC784731
8	66280561	66283760	-0.779857	gene	LOC100139070
8	66382783	66383013	-0.779857	exon	CNTNAP3
8	66103533	66115649	-0.779857	gene	LOC784236
8	66056422	66066160	-0.779857	gene	LOC100297540
8	66000001	66010352	-0.779857	gene	LOC784042
8	66017706	66030364	-0.779857	gene	LOC784079
5	30403708	30403803	-0.780559	exon	LOC505861
5	30435181	30435197	-0.780559	exon	MCRS1
5	30453561	30453842	-0.780559	exon	KCNH3
5	30484218	30484276	-0.780559	exon	SPATS2
5	30641009	30644034	-0.780559	gene	DNAJC22
5	30643474	30643618	-0.780559	exon	LOC616876
5	30658595	30665338	-0.780559	gene	TROAP
5	30665498	30667508	-0.780559	gene	LOC616853
5	30688660	30692263	-0.780559	gene	PRPH
5	30728350	30735852	-0.780559	gene	TUBA1C
5	30821251	30825703	-0.780559	gene	TUBA1A
5	30834190	30834627	-0.780559	gene	LOC783275
5	30864529	30864745	-0.780559	exon	TUBA1B
5	30866465	30866611	-0.780559	exon	LOC100295976
5	30879691	30880064	-0.780559	exon	LOC539015
5	30894568	30898728	-0.780559	gene	DHH
1	68547475	68547592	-0.780559	exon	PTPLB
1	68577106	68577418	-0.780559	gene	LOC784415
1	68582988	68583116	-0.780559	exon	MYLK
1	68894948	68896350	-0.780559	gene	CCDC14
1	68955244	68955419	-0.780559	exon	ROPN1
1	89300001	89361645	-0.780794	gene	LOC100140644
14	31750342	31750481	-0.780853	exon	MTFR1
14	31846719	31846779	-0.780853	exon	LOC780981
14	31996559	31996939	-0.780853	gene	LOC100299601
14	32050488	32050541	-0.780853	exon	DNAJC5B
14	32164423	32164749	-0.780853	exon	TRIM55
14	32213670	32214253	-0.780853	gene	CRH
3	36867770	36871003	-0.781254	gene	LOC100138709
3	37036234	37039665	-0.781254	gene	LOC100140963
5	30919428	30922513	-0.781701	gene	RHEBL1
5	30931917	30931965	-0.781701	exon	MLL2
5	30952153	30952226	-0.781701	gene	MIR2426
5	30967270	30982103	-0.781701	gene	PRKAG1
5	30984170	30989090	-0.781701	gene	DDN
5	31000183	31003266	-0.781701	gene	WNT1
5	31009322	31009522	-0.781701	exon	WNT10B
5	31023448	31023602	-0.781701	exon	ARF3
5	31048546	31052011	-0.781701	gene	FKBP11
5	31052620	31060822	-0.781701	gene	CCDC65
5	31090625	31090814	-0.781701	exon	RND1
5	31101517	31101584	-0.781701	exon	DDX23
5	31116984	31126056	-0.781701	gene	CACNB3
5	31160699	31161556	-0.781701	exon	ADCY6
5	31177176	31177320	-0.781701	exon	LOC100295688
22	7864104	7864274	-0.781783	exon	CLASP2
22	7970503	7970592	-0.781783	exon	LOC100140633
22	8092181	8092501	-0.781783	exon	PDCD6IP
8	85350056	85350117	-0.781943	exon	IARS
8	85359384	85359510	-0.781943	exon	NOL8
8	85383113	85383238	-0.781943	exon	CENPP
8	85453134	85453197	-0.781943	exon	OGN
8	85477017	85479293	-0.781943	gene	LOC100337501
8	85503457	85503550	-0.781943	exon	ASPN
8	85540501	85540688	-0.781943	exon	ECM2
8	85621885	85622110	-0.781943	exon	IPPK
8	85697663	85697815	-0.781943	exon	BICD2
8	85820087	85820596	-0.781943	exon	FGD3
11	90926447	90929715	-0.782001	gene	LOC100337354
11	90507139	90507467	-0.782001	gene	LOC100295369
14	32299497	32307531	-0.78308	gene	LOC790324
14	32307537	32319673	-0.78308	gene	LOC100337169
3	7105560	7108027	-0.783661	gene	C3H1orf226
3	7112318	7115085	-0.783661	gene	C3H1orf111
3	7123337	7123502	-0.783661	exon	NOS1AP
1	152872775	152872797	-0.783779	exon	ETS2
1	152898001	152899476	-0.783779	gene	LOC100295923
6	93357861	93357992	-0.783902	exon	SHROOM3
6	93486378	93486380	-0.783902	stop_codon	LOC512359
6	93528980	93529165	-0.783902	exon	SEPT11
6	93646606	93646734	-0.783902	exon	CCNI
6	93746640	93746921	-0.783902	exon	CCNG2
1	135731145	135731761	-0.784119	gene	LOC100296013
1	135841443	135849233	-0.784119	gene	LOC781026
1	135871669	135872195	-0.784119	exon	LOC521932
1	135945605	135951507	-0.784119	gene	ANAPC13
1	136057352	136058088	-0.784119	exon	AMOTL2
1	136182276	136182298	-0.784119	exon	RYK
7	101908950	102086617	-0.784192	gene	LOC100138607
17	33496005	33496516	-0.78565	exon	ANKRD50
21	26952536	26952701	-0.786581	exon	ARNT2
21	27054892	27055535	-0.786581	exon	FAM108C1
21	27232612	27232705	-0.786581	exon	LOC519047
9	100180547	100181045	-0.786628	exon	LOC100336821
9	100280621	100281548	-0.786628	gene	LOC788588
9	100296641	100297544	-0.786628	gene	LOC788606
9	100370797	100370939	-0.786628	exon	QKI
9	100596250	100596548	-0.786628	exon	LOC100295785
9	100319080	100319993	-0.786628	gene	LOC788556
5	34155781	34155856	-0.786902	exon	SLC38A1
5	34430403	34430463	-0.786902	exon	SFRS2IP
5	34488446	34488587	-0.786902	CDS	ARID2
26	258193	261530	-0.787485	gene	LOC784314
26	265054	273411	-0.787485	gene	LOC784282
26	276380	277310	-0.787485	gene	LOC100140495
26	291583	292523	-0.787485	gene	LOC100295343
26	308323	309791	-0.787485	gene	LOC784788
26	331217	332026	-0.787485	gene	LOC100138850
26	332663	333579	-0.787485	gene	LOC784751
26	401625	402566	-0.787485	gene	LOC515520
26	423899	424663	-0.787485	gene	LOC528560
26	449151	450112	-0.787485	gene	LOC784465
26	489472	490227	-0.787485	gene	LOC100137736
26	536294	537419	-0.787485	gene	LOC100139953
26	670966	671043	-0.787485	exon	UBE2D1
26	710495	712858	-0.787485	gene	ALR2
26	711412	712362	-0.787485	gene	LOC100335659
26	742616	743021	-0.787485	exon	CISD1
26	338519	345443	-0.787485	gene	LOC784714
26	354324	379438	-0.787485	gene	LOC784683
1	133654685	133655032	-0.787534	exon	LOC616159
1	133678443	133678554	-0.787534	exon	STAG1
1	134036864	134036963	-0.787534	exon	PCCB
4	68444035	68444163	-0.787599	exon	JAZF1
4	68777538	68777620	-0.787599	exon	TAX1BP1
22	35067535	35068438	-0.788457	exon	LRIG1
22	34583461	34584575	-0.788457	exon	KBTBD8
22	34421650	34421996	-0.788457	gene	LOC100296442
1	136269954	136272117	-0.788938	gene	LOC100140547
26	14353966	14354077	-0.789221	exon	EXOC6
26	14447529	14447792	-0.789221	exon	LOC539048
26	14460228	14463807	-0.789221	gene	CYP26A1
26	14677823	14677922	-0.789221	exon	MYOF
8	49860300	49881726	-0.789237	gene	LOC100138486
17	17111582	17111836	-0.789823	exon	RNF150
17	17315295	17315424	-0.789823	exon	TBC1D9
17	17004621	17017658	-0.789823	gene	LOC100138039
23	7701778	7701848	-0.790042	exon	ITPR3
23	7762399	7762473	-0.790042	exon	IP6K3
23	7846896	7847041	-0.790042	exon	LEMD2
23	7865124	7872669	-0.790042	gene	MLN
23	8091607	8091853	-0.790042	exon	LOC790333
23	7655892	7658885	-0.790042	gene	BAK1
23	7662064	7667198	-0.790042	gene	GGNBP1
26	24700353	24701316	-0.790179	exon	OBFC1
26	24786019	24786509	-0.790179	exon	SLK
26	24854123	24854260	-0.790179	exon	COL17A1
26	24945608	24950092	-0.790179	gene	LOC100295193
26	24968328	24968435	-0.790179	exon	LOC518801
26	25060114	25060271	-0.790179	exon	GSTO1
26	25099094	25099172	-0.790179	exon	GSTO2
26	25133076	25134743	-0.790179	CDS	ITPRIP
26	25182078	25182116	-0.790179	exon	CCDC147
26	24652903	24652974	-0.790179	exon	LOC100299286
26	24673401	24673782	-0.790179	exon	LOC100337417
3	32259512	32259535	-0.790277	exon	CHI3L2
3	32321550	32321803	-0.790277	exon	DENND2D
3	32341292	32341417	-0.790277	exon	CEPT1
3	32376402	32376455	-0.790277	exon	DRAM2
3	32512635	32512888	-0.790277	exon	LOC539067
3	32601293	32601373	-0.790277	exon	CD53
8	50185643	50187163	-0.790744	gene	LOC785786
19	44953158	44956890	-0.790899	gene	FZD2
19	45036709	45036774	-0.790899	exon	LOC540078
19	45055904	45055962	-0.790899	exon	CCDC43
19	45103987	45104029	-0.790899	exon	ADAM11
19	45157219	45157294	-0.790899	exon	GJC1
19	45194104	45196729	-0.790899	gene	HIGD1B
19	45202679	45202819	-0.790899	exon	EFTUD2
19	45204924	45204997	-0.790899	gene	MIR2343
19	45236007	45236149	-0.790899	exon	CCDC103
19	45238222	45241062	-0.790899	gene	LOC614821
19	45241324	45250609	-0.790899	gene	GFAP
19	45268494	45268670	-0.790899	exon	KIF18B
19	45288535	45295627	-0.790899	gene	C1QL1
19	45357023	45357240	-0.790899	exon	DCAKD
19	45375505	45375856	-0.790899	exon	NMT1
19	45415097	45415240	-0.790899	exon	PLCD3
19	45433968	45440556	-0.790899	gene	ACBD4
19	45444316	45446230	-0.790899	gene	HEXIM1
19	45075414	45103750	-0.790899	gene	DBF4B
6	105105248	105105586	-0.791842	exon	CRMP1
6	105184244	105184388	-0.791842	exon	EVC
6	105291556	105291705	-0.791842	exon	EVC2
6	105524204	105524320	-0.791842	exon	STK32B
19	18811262	18811372	-0.792238	gene	MIR365-2
19	18813556	18813618	-0.792238	gene	MIR2333
19	18824221	18824301	-0.792238	gene	MIR193A
19	18856737	18856877	-0.792238	exon	RAB11FIP4
19	19020657	19020829	-0.792238	exon	EVI2A
19	19027998	19036605	-0.792238	gene	EVI2B
19	19044190	19046817	-0.792238	gene	OMG
19	19116472	19116615	-0.792238	exon	NF1
23	28257733	28260201	-0.792882	gene	RPP21
23	28271044	28271496	-0.792882	exon	LOC516723
23	28297947	28298686	-0.792882	gene	LOC787610
23	28299437	28311312	-0.792882	gene	LOC512672
23	28330034	28334072	-0.792882	gene	BOLA
23	28354857	28358332	-0.792882	gene	BOLA-NC1
23	28376965	28377012	-0.792882	exon	LOC614091
23	28426010	28426147	-0.792882	exon	LOC100298822
23	28469733	28473401	-0.792882	gene	LOC100125916
23	28469733	28473374	-0.792882	gene	JSP.1
23	28469737	28473407	-0.792882	gene	BOLA-N
23	28494894	28495226	-0.792882	gene	LOC100295296
23	28563086	28563133	-0.792882	exon	TRIM26
23	28604638	28604868	-0.792882	exon	TRIM15
23	28613833	28622421	-0.792882	gene	TRIM10
23	28625428	28638869	-0.792882	gene	TRIM40
23	28665990	28666406	-0.792882	exon	TRIM31
23	28701546	28701741	-0.792882	exon	LOC504845
23	28707258	28710379	-0.792882	gene	PPP1R11
23	28714464	28717896	-0.792882	gene	ZNRD1
23	28735237	28735309	-0.792882	exon	ZFP57
23	28739331	28750000	-0.792882	gene	MOG
23	28522453	28529006	-0.792882	gene	LOC619014
23	28530978	28543292	-0.792882	gene	LOC100337432
17	66827051	66828139	-0.792953	gene	CMKLR1
17	66862813	66862977	-0.792953	exon	WSCD2
17	67172039	67174358	-0.792953	gene	LOC100139063
17	67223359	67223512	-0.792953	exon	PIWIL3
18	36307771	36307905	-0.79347	exon	TMCO7
18	36364156	36365835	-0.79347	gene	LOC511683
18	36449383	36450606	-0.79347	exon	HAS3
18	36458138	36469867	-0.79347	gene	DERPC
18	36469931	36469983	-0.79347	exon	CIRH1A
18	36510905	36511511	-0.79347	exon	SNTB2
18	36526354	36529835	-0.79347	gene	LOC100336200
18	36584633	36584781	-0.79347	exon	VPS4A
18	36598367	36600273	-0.79347	gene	LOC788473
18	36600487	36600951	-0.79347	exon	COG8
18	36607628	36610400	-0.79347	gene	NIP7
18	36611036	36616277	-0.79347	gene	TMED6
18	36629501	36629587	-0.79347	exon	TERF2
18	36674604	36674789	-0.79347	exon	CYB5B
18	36788793	36788865	-0.79347	exon	NFAT5
29	33255163	33256128	-0.793566	exon	BARX2
29	33553054	33553119	-0.793566	exon	JAM3
29	33614473	33618760	-0.793566	gene	LOC100295312
29	33679906	33679947	-0.793566	exon	IGSF9B
29	33601487	33611660	-0.793566	gene	LOC786057
3	73111654	73112082	-0.793688	exon	NEGR1
1	95101634	95103129	-0.793889	exon	SCAND3
1	95125675	95134631	-0.793889	gene	GPX5
1	95159026	95166530	-0.793889	gene	GPX6
1	95192947	95193882	-0.793889	gene	LOC527195
1	95201065	95206791	-0.793889	gene	ZSCAN23
1	95481616	95481723	-0.793889	exon	ECT2
1	95585589	95585806	-0.793889	exon	NCEH1
1	94987030	94987410	-0.793889	gene	LOC781410
5	23348068	23348506	-0.794567	exon	NUDT4
5	23373573	23373819	-0.794567	exon	UBE2N
5	23393829	23394921	-0.794567	gene	LOC100138103
5	23426161	23426209	-0.794567	exon	MRPL42
8	82901828	82901888	-0.795182	exon	LOC531757
8	83008954	83009024	-0.795182	gene	MIR2475
8	83009615	83009674	-0.795182	gene	MIR23B
8	83009823	83009919	-0.795182	gene	MIR27B
8	83010377	83010444	-0.795182	gene	MIR24-1
8	83030934	83031140	-0.795182	exon	FANCC
8	83236244	83239690	-0.795182	gene	LOC785608
8	83246653	83246834	-0.795182	exon	TSPY
8	83250527	83253558	-0.795182	gene	LOC100336570
20	61721818	61721930	-0.795496	exon	CTNND2
17	13286959	13287117	-0.79572	exon	OTUD4
17	13335822	13335933	-0.79572	exon	ABCE1
17	13364489	13364944	-0.79572	exon	ANAPC10
14	36912900	36913021	-0.796331	exon	EYA1
10	61405962	61406140	-0.796447	exon	LOC100336681
10	61503726	61504310	-0.796447	exon	SHC4
10	61556468	61557103	-0.796447	gene	LOC613512
10	61591976	61593731	-0.796447	gene	EID1
10	61659510	61659596	-0.796447	exon	LOC536117
10	61798953	61799040	-0.796447	exon	LOC100336391
10	61804768	61806593	-0.796447	gene	LOC781271
10	61312010	61312123	-0.796447	exon	COPS2
14	12326999	12332531	-0.79649	gene	LOC100299192
6	108427970	108427979	-0.796566	exon	ZFYVE28
6	108490181	108490392	-0.796566	exon	MXD4
6	108508717	108508746	-0.796566	exon	HAUS3
6	108696531	108696670	-0.796566	exon	POLN
6	108716997	108720061	-0.796566	gene	LOC614317
6	108729415	108729704	-0.796566	exon	GPI7
6	108818296	108818811	-0.796566	exon	PDE6B
6	108851270	108852806	-0.796566	gene	ATP5I
6	108863596	108863733	-0.796566	exon	LOC511117
6	108898926	108899070	-0.796566	exon	PCGF3
6	108804877	108806754	-0.796566	gene	LOC615694
6	28650001	28650717	-0.797137	gene	LOC782977
6	28690969	28691970	-0.797137	gene	LOC100296243
1	68419827	68420954	-0.797217	exon	ADCY5
13	8244914	8244943	-0.797287	exon	MACROD2
25	24049011	24051060	-0.797614	exon	LOC100296463
25	24618749	24619569	-0.797772	gene	LOC100138496
25	24935976	24936443	-0.797772	CDS	C25H16orf82
8	47260397	47260471	-0.798508	exon	TRPM3
8	47259539	47259634	-0.798508	gene	MIR204
8	47218114	47219494	-0.798508	gene	LOC100337103
8	47457548	47509337	-0.798508	gene	LOC100141206
21	32813977	32814170	-0.799129	exon	LOC786652
21	32948720	32949010	-0.799129	gene	LOC100295516
21	33083549	33083647	-0.799129	exon	HMG20A
21	33292507	33294360	-0.799129	CDS	LINGO1
8	7414945	7415070	-0.799369	exon	CTSB
8	7436170	7436298	-0.799369	exon	FDFT1
8	7470935	7471075	-0.799369	exon	NEIL2
8	7487234	7487400	-0.799369	exon	GATA4
8	7526942	7533323	-0.799369	gene	LOC100140088
8	7667067	7667213	-0.799369	exon	BLK
8	7734139	7734273	-0.799369	exon	C8H8orf13
8	7797035	7797077	-0.799369	exon	TDH
8	7845541	7845714	-0.799369	exon	MTMR9
9	24101556	24101666	-0.79969	exon	LOC535392
9	24113327	24113510	-0.79969	exon	LOC100140348
9	24230295	24230326	-0.79969	exon	ECHDC1
9	24273353	24275059	-0.79969	exon	RNF146
9	24364563	24365792	-0.79969	gene	RSPO3
9	24489459	24489556	-0.79969	exon	LOC100337123
9	24529808	24539708	-0.79969	gene	LOC524129
18	60961015	60961183	-0.799729	exon	ZNF679
18	60973809	60976329	-0.799729	gene	LOC100336493
18	61027589	61027673	-0.799729	exon	ZNF331
18	61045887	61046289	-0.799729	exon	LOC504861
18	61078946	61079084	-0.799729	exon	NLRP12
18	61145844	61145922	-0.799729	gene	MIR292
18	61185954	61192418	-0.799729	gene	LOC789229
18	61209402	61209579	-0.799729	exon	MGC139164
18	61227625	61232066	-0.799729	gene	LOC506868
18	61236563	61241262	-0.799729	gene	LOC504704
18	61252960	61258470	-0.799729	gene	LOC615600
18	61267959	61273883	-0.799729	gene	LOC515600
18	61286189	61286267	-0.799729	exon	LOC100336576
18	61317193	61317594	-0.799729	exon	MGC157082
18	61327740	61341283	-0.799729	gene	LOC100336600
18	61362408	61368312	-0.799729	gene	LOC513941
18	61379105	61379196	-0.799729	exon	LOC511982
18	61410299	61417473	-0.799729	gene	LOC527385
18	60978206	61002873	-0.799729	gene	LOC100139104
18	61422093	61450000	-0.799729	gene	LOC785919
18	60914081	60914095	-0.799729	exon	LOC100336431
18	60934079	60934613	-0.799729	gene	LOC788405
18	60946259	60947952	-0.799729	gene	LOC100336461
18	60918141	60937149	-0.799729	gene	LOC100336448
15	29101554	29102604	-0.800647	exon	IL10RA
15	29193491	29193726	-0.800647	exon	TMPRSS4
15	29257443	29261065	-0.800647	exon	SCN4B
15	29293873	29294039	-0.800647	exon	SCN2B
15	29324238	29324376	-0.800647	exon	AMICA1
15	29359595	29359761	-0.800647	exon	MPZL3
15	29378622	29389165	-0.800647	gene	MPZL2
15	29441567	29441611	-0.800647	exon	CD3E
15	29458015	29458146	-0.800647	exon	CD3D
15	29462572	29474078	-0.800647	gene	CD3G
15	29476822	29476864	-0.800647	exon	UBE4A
15	29522011	29522093	-0.800647	exon	ATP5L
16	4101348	4101889	-0.800852	exon	SRGAP2
16	4110123	4110217	-0.800852	exon	IKBKE
16	4144349	4144820	-0.800852	exon	RASSF5
16	4222974	4223148	-0.800852	exon	LGTN
16	4274967	4275159	-0.800852	exon	DYRK3
16	4306502	4306732	-0.800852	exon	MAPKAPK2
16	4402474	4406412	-0.800852	gene	IL10
16	4478919	4484323	-0.800852	gene	IL19
16	4503584	4503601	-0.800852	exon	IL20
16	4512757	4516238	-0.800852	gene	LOC787998
16	4537220	4537382	-0.800852	exon	PIGR
16	4565546	4565894	-0.800852	exon	LOC100297408
16	4586477	4586621	-0.800852	exon	FAIM3
15	84004247	84005182	-0.801055	gene	LOC512441
15	84007598	84008311	-0.801055	gene	LOC616011
15	84019173	84020108	-0.801055	gene	LOC514071
15	84031353	84032288	-0.801055	gene	LOC788587
15	84047761	84048699	-0.801055	gene	LOC530068
15	84061205	84062128	-0.801055	exon	LOC788627
15	84074993	84075928	-0.801055	gene	LOC514366
15	84088596	84089531	-0.801055	gene	LOC514367
15	84114201	84115270	-0.801055	exon	OSBP
15	84162584	84162675	-0.801055	exon	PATL1
15	84237705	84238634	-0.801055	gene	LOC788711
15	84257636	84262089	-0.801055	gene	LOC788721
15	84278445	84278447	-0.801055	start_codon	LOC527077
15	84289812	84291508	-0.801055	gene	LOC100337011
15	84312814	84312897	-0.801055	exon	STX3
15	84347028	84351272	-0.801055	gene	MRPL16
15	84375239	84375420	-0.801055	exon	GIF
15	84391879	84392062	-0.801055	exon	TCN1
15	84427064	84434956	-0.801055	gene	OOSP1
15	84497142	84500000	-0.801055	gene	MS4A2
15	84463781	84484295	-0.801055	gene	LOC100335441
3	6975847	6976013	-0.801318	exon	UHMK1
10	65551801	65551988	-0.801483	exon	DUOX2
10	65583987	65584105	-0.801483	exon	SORD
10	65655780	65657656	-0.801483	gene	LOC100138078
10	65747190	65747567	-0.801483	gene	LOC613752
10	65781143	65781277	-0.801483	exon	FERMT2
10	65774870	65778727	-0.801483	gene	LOC100297328
10	65905385	65908003	-0.801483	exon	DDHD1
10	65645482	65652457	-0.801483	gene	LOC100297246
9	67961166	67962189	-0.801763	gene	LOC100296406
9	67950001	67958833	-0.801763	gene	LOC783321
7	13450083	13450182	-0.801813	exon	CACNA1A
7	13543659	13545435	-0.801813	gene	IER2
7	13548971	13549017	-0.801813	exon	LOC100297567
7	13548241	13548367	-0.801813	exon	STX10
7	13554143	13559771	-0.801813	gene	NACC1
7	13572842	13581968	-0.801813	gene	TRMT1
7	13585511	13587648	-0.801813	gene	LYL1
7	13596640	13596731	-0.801813	exon	NFIX
7	13721214	13723685	-0.801813	gene	GADD45GIP1
7	13728481	13728642	-0.801813	exon	RAD23A
7	13731958	13735788	-0.801813	gene	CALR
7	13741743	13741935	-0.801813	exon	FARSA
7	13755277	13755324	-0.801813	exon	SYCE2
7	13771152	13777950	-0.801813	gene	GCDH
7	13785087	13789393	-0.801813	gene	KLF1
7	13790587	13793001	-0.801813	gene	DNASE2
7	13794713	13794900	-0.801813	exon	MAST1
7	13805489	13805674	-0.801813	gene	LOC784207
7	13826163	13826331	-0.801813	exon	RTBDN
7	13837386	13844314	-0.801813	gene	RNASEH2A
7	13845843	13848479	-0.801813	gene	PRDX2
7	13851114	13852933	-0.801813	gene	JUNB
7	13864094	13874722	-0.801813	gene	HOOK2
7	13877336	13882819	-0.801813	gene	BEST2
7	13893226	13893373	-0.801813	exon	ASNA1
7	13896310	13899367	-0.801813	gene	C7H19ORF43
7	13904158	13904235	-0.801813	exon	TNPO2
7	13922169	13922643	-0.801813	exon	FBXW9
7	13927960	13928266	-0.801813	gene	LOC529425
7	13931315	13935225	-0.801813	gene	DHPS
7	13935136	13939754	-0.801813	gene	WDR83
7	13940092	13940149	-0.801813	exon	C7H19orf56
12	6212204	6214961	-0.802098	gene	LOC100299483
15	10808006	10833031	-0.802188	gene	LOC100138161
4	105673845	105673884	-0.802631	exon	AGK
4	105756537	105756675	-0.802631	exon	LOC506984
4	105810983	105811327	-0.802631	exon	WEE2
4	105842748	105853468	-0.802631	gene	SSBP1
4	105874500	105875450	-0.802631	gene	TAS2R3
4	105887871	105888761	-0.802631	gene	TAS2R4
4	105899673	105900550	-0.802631	gene	LOC787666
4	105909791	105915720	-0.802631	gene	PRSS37
4	105915466	105915491	-0.802631	exon	PRSS1
4	105964259	105965150	-0.802631	gene	LOC787707
4	105980661	105981605	-0.802631	gene	LOC509207
4	106023102	106024046	-0.802631	gene	LOC787760
4	106035533	106036477	-0.802631	gene	LOC787774
4	106050918	106051862	-0.802631	gene	LOC519161
4	106069256	106069315	-0.802631	exon	CLEC5A
4	106103038	106104045	-0.802631	gene	TAS2R38
4	106123753	106123879	-0.802631	exon	LOC100336421
13	26772494	26772661	-0.802666	exon	MYO3A
13	26937402	26937489	-0.802666	exon	GAD2
13	27028160	27031641	-0.802666	gene	GJD4
13	27056507	27058756	-0.802666	gene	FZD8
3	104402103	104402292	-0.803014	exon	RIMKLA
3	104477699	104477851	-0.803014	exon	FOXJ3
3	104603562	104603703	-0.803014	exon	GUCA2A
3	104610960	104611146	-0.803014	exon	GUCA2B
15	66763965	66764177	-0.803428	exon	PAMR1
15	66929568	66931383	-0.803428	gene	LOC100297910
15	66987987	66988852	-0.803428	exon	TRIM44
10	58666447	58666591	-0.803962	exon	TMOD2
10	58731531	58731816	-0.803962	exon	LYSMD2
10	58748954	58749553	-0.803962	exon	SCG3
10	58822417	58822686	-0.803962	gene	LOC782641
10	58841647	58841733	-0.803962	exon	DMXL2
10	59064566	59065957	-0.803962	gene	LOC782491
10	59080379	59080529	-0.803962	exon	GLDN
19	33673396	33673464	-0.804104	exon	ZNF286A
19	33693651	33693699	-0.804104	exon	ZNF624
4	77300872	77301198	-0.804196	exon	CCM2
4	77302891	77303938	-0.804196	exon	LOC100140586
4	77311273	77314351	-0.804196	gene	LOC100174927
4	77317227	77317321	-0.804196	exon	MYO1G
4	77365884	77366798	-0.804196	gene	LOC504276
4	77389293	77389359	-0.804196	exon	H2AFV
4	77409433	77413143	-0.804196	gene	PPIA
4	77431854	77441756	-0.804196	gene	ZMIZ2
4	77463312	77463384	-0.804196	exon	OGDH
4	77540033	77543698	-0.804196	gene	TMED4
4	77546489	77555844	-0.804196	gene	DDX56
4	77572132	77572185	-0.804196	exon	NPC1L1
4	77598538	77598759	-0.804196	exon	NUDCD3
4	77681458	77687984	-0.804196	gene	LOC100296763
4	77706698	77706818	-0.804196	exon	CAMK2B
1	110163847	110164020	-0.804312	exon	RSRC1
1	110277782	110278127	-0.804312	exon	SHOX2
8	105501856	105502576	-0.804738	exon	ATP6V1G1
8	105510825	105510919	-0.804738	exon	C8H9orf91
8	105724859	105725757	-0.804738	exon	TNFSF15
8	105844822	105844893	-0.804738	exon	TNFSF8
8	105970249	105970412	-0.804738	exon	TNC
20	60933153	60935360	-0.805141	gene	LOC781723
11	19252833	19253024	-0.805306	exon	VIT
11	19340189	19340296	-0.805306	exon	STRN
11	19462109	19462862	-0.805306	exon	HEATR5B
11	19564811	19578680	-0.805306	gene	CCDC75
11	19593055	19593183	-0.805306	exon	EIF2AK2
11	19643623	19643735	-0.805306	exon	SULT6B1
11	19660109	19660170	-0.805306	exon	CEBPZ
11	19683131	19683241	-0.805306	exon	C11H2orf56
11	19707483	19707750	-0.805306	exon	PRKD3
19	44910428	44910493	-0.805684	exon	GPATCH8
11	59750314	59750474	-0.80578	exon	LOC100294981
11	59767828	59767984	-0.80578	exon	AHSA2
11	59795943	59796022	-0.80578	exon	USP34
11	60079691	60079819	-0.80578	exon	XPO1
23	28775569	28775653	-0.806371	exon	GABBR1
23	28813919	28815049	-0.806371	exon	LOC786987
23	28855479	28855826	-0.806371	gene	LOC786194
23	28863423	28864246	-0.806371	gene	LOC517912
23	28873222	28875583	-0.806371	gene	UBD
23	28889174	28890127	-0.806371	gene	LOC506486
23	28902965	28903903	-0.806371	gene	LOC538947
23	28921680	28925097	-0.806371	gene	LOC528254
23	28950029	28950031	-0.806371	stop_codon	LOC100300211
23	28955606	28956565	-0.806371	gene	LOC523768
23	28967933	28968892	-0.806371	gene	LOC523769
23	28984421	28985380	-0.806371	gene	LOC523389
23	28985386	28993017	-0.806371	gene	LOC786846
23	29004625	29005551	-0.806371	gene	LOC785910
23	29008133	29010037	-0.806371	gene	LOC100300439
23	29011965	29012891	-0.806371	gene	LOC785884
23	29018812	29019807	-0.806371	gene	LOC785858
23	29023531	29024457	-0.806371	gene	LOC785832
23	29032406	29032408	-0.806371	stop_codon	LOC785811
23	29038753	29039682	-0.806371	gene	LOC785779
23	29050298	29051225	-0.806371	gene	LOC785747
23	29061825	29062766	-0.806371	gene	LOC789690
23	29071805	29072731	-0.806371	gene	LOC616306
23	29078898	29079824	-0.806371	gene	LOC785712
23	29083625	29084550	-0.806371	gene	LOC785672
23	29092562	29093488	-0.806371	gene	LOC785639
23	29096543	29097448	-0.806371	gene	LOC785616
9	26640741	26640863	-0.806476	exon	RNF217
9	26641774	26643357	-0.806476	gene	LOC787402
9	26694438	26694519	-0.806476	exon	NKAIN2
27	32683065	32685824	-0.807385	gene	ZNF703
27	32706246	32711054	-0.807385	gene	LOC782543
27	32721072	32721108	-0.807385	exon	ERLIN2
27	32746963	32747079	-0.807385	exon	PROSC
27	32793137	32799014	-0.807385	gene	GPR124
27	32799190	32800476	-0.807385	exon	ZFP36L2
27	32831773	32831881	-0.807385	exon	RAB11FIP1
27	32885370	32890975	-0.807385	gene	GOT1L1
27	32912524	32913181	-0.807385	exon	ADRB3
27	32951594	32951754	-0.807385	exon	EIF4EBP1
27	32989774	32989972	-0.807385	exon	ASH2L
27	33016929	33024353	-0.807385	gene	STAR
27	33046027	33046142	-0.807385	exon	LSM1
4	84628019	84628687	-0.807415	gene	LOC512673
4	84662876	84663551	-0.807415	gene	LOC786533
4	84678937	84733519	-0.807415	gene	LOC100139485
4	29124581	29124707	-0.807867	exon	ITGB8
4	29045450	29122848	-0.807867	gene	LOC100138363
1	36712168	36712246	-0.80866	exon	LOC100295593
1	36715183	36715347	-0.80866	exon	EPHA3
3	119457253	119468091	-0.809448	gene	LOC100336606
3	119477202	119477397	-0.809448	exon	LOC100336476
3	119633966	119634308	-0.809448	exon	NDUFA10
3	119799055	119799057	-0.809448	stop_codon	LOC618817
3	119810308	119811246	-0.809448	gene	LOC515090
3	119842344	119843306	-0.809448	gene	LOC613418
20	8803854	8804333	-0.809448	gene	LOC404073
20	9075831	9075833	-0.809448	start_codon	ZNF366
20	9190753	9190827	-0.809448	exon	PTCD2
20	9211237	9211319	-0.809448	exon	MRPS27
3	85136520	85137051	-0.809881	exon	NFIA
17	42810729	42810896	-0.810273	exon	GRIA2
17	42970698	42970763	-0.810273	gene	MIR2321
17	42996912	42999356	-0.810273	exon	GLRB
18	55803984	55809104	-0.810309	gene	MAMSTR
18	55816221	55816874	-0.810309	exon	RASIP1
18	55824922	55827887	-0.810309	gene	IZUMO1
18	55828930	55832447	-0.810309	gene	FUT1
18	55834675	55836133	-0.810309	gene	FGF21
18	55868308	55868418	-0.810309	exon	BCAT2
18	55879666	55879770	-0.810309	exon	HSD17B14
18	55900692	55900750	-0.810309	exon	PLEKHA4
18	55925891	55929296	-0.810309	gene	PPP1R15A
18	55933933	55934235	-0.810309	exon	TULP2
18	55939163	55939175	-0.810309	exon	NUCB1
18	55964768	55964889	-0.810309	exon	DHDH
18	55985202	55989210	-0.810309	gene	BAX
18	55992910	55994744	-0.810309	gene	FTL
18	56000321	56000447	-0.810309	exon	GYS1
18	56013297	56013328	-0.810309	exon	RUVBL2
18	56026310	56027284	-0.810309	gene	LHB
18	56028657	56030625	-0.810309	gene	LOC100139191
18	56032289	56033229	-0.810309	exon	NTF4
18	56042622	56042772	-0.810309	exon	KCNA7
18	56058668	56058828	-0.810309	exon	SNRNP70
18	56081111	56081162	-0.810309	exon	LIN7B
18	56090692	56090931	-0.810309	exon	PPFIA3
18	56107441	56111943	-0.810309	gene	HRC
18	56112394	56112445	-0.810309	exon	LOC100295930
18	56177634	56177820	-0.810309	exon	LOC785907
18	56208019	56208417	-0.810309	exon	LOC785933
18	56228352	56228538	-0.810309	exon	SLC6A16
18	56261437	56262086	-0.810309	gene	LOC785326
18	56276469	56276644	-0.810309	exon	CD37
18	56293878	56294115	-0.810309	exon	TEAD2
18	56285098	56285175	-0.810309	gene	MIR2330
18	56296919	56300000	-0.810309	gene	DKKL1
20	48874612	48874769	-0.810491	exon	CDH10
9	15199664	15199837	-0.81093	exon	FILIP1
9	15453771	15453822	-0.81093	exon	SENP6
9	15602800	15605476	-0.81093	gene	LOC100295848
9	15639156	15639399	-0.81093	exon	MYO6
4	106314876	106314990	-0.811863	exon	LOC519952
4	106332948	106339084	-0.811863	gene	TRYX3
4	106348150	106348303	-0.811863	exon	LOC780846
4	106217409	106308890	-0.811863	gene	LOC100296901
3	111380891	111381997	-0.812052	exon	DLGAP3
3	111426912	111426986	-0.812052	exon	C3H1ORF212
3	111481702	111483760	-0.812052	gene	GJA4
3	111498262	111498704	-0.812052	exon	GJB3
3	111519878	111522551	-0.812052	gene	GJB4
3	111523846	111525037	-0.812052	exon	GJB5
3	111524611	111525671	-0.812052	gene	LOC100296560
5	105950012	105950141	-0.813546	exon	LOC531276
5	106002455	106002613	-0.813546	exon	LOC100336690
5	106014610	106014623	-0.813546	exon	C5H12ORF4
5	106031322	106032617	-0.813546	gene	LOC100336701
5	106068702	106069871	-0.813546	exon	RAD51AP1
5	106089117	106089294	-0.813546	exon	LOC100336724
5	106103585	106104880	-0.813546	gene	LOC100336013
5	106157909	106158254	-0.813546	exon	FGF6
5	106208179	106216757	-0.813546	gene	FGF23
5	106232441	106232478	-0.813546	exon	TIGAR
5	106263610	106263758	-0.813546	exon	CCND2
5	106248787	106250351	-0.813546	gene	USP15
2	33459444	33461083	-0.813889	gene	LOC100139266
16	60651033	60651353	-0.814012	gene	LOC786967
16	60751260	60751412	-0.814012	exon	SEC16B
16	60833846	60835584	-0.814012	exon	LOC100299281
16	60915450	60915651	-0.814012	exon	RASAL2
6	107658083	107658317	-0.814212	exon	LOC614978
6	107674813	107674975	-0.814212	exon	SLC6A4
6	107675830	107675896	-0.814212	gene	MIR2451
6	107740185	107740257	-0.814212	gene	MIR2450A
6	107740455	107740527	-0.814212	gene	MIR2450B
6	107741098	107741169	-0.814212	gene	MIR2450C
6	107854484	107854621	-0.814212	exon	GRK4
6	107907118	107907386	-0.814212	exon	NOP14
6	107924384	107928268	-0.814212	gene	MFSD10
6	107935636	107935792	-0.814212	exon	ADD1
6	108024781	108034628	-0.814212	gene	SH3BP2
6	108048560	108048857	-0.814212	exon	LOC100336382
6	108089598	108090010	-0.814212	gene	LOC100297559
2	30503211	30503361	-0.814962	exon	TTC21B
2	30642215	30642729	-0.814962	exon	GALNT3
2	30716351	30717500	-0.814962	exon	CSRNP3
2	30997623	30997745	-0.814962	exon	SCN2A
2	30817992	30818752	-0.814962	gene	LOC787863
25	14350014	14351930	-0.814971	exon	LOC782821
25	14469280	14469458	-0.814971	exon	ABCC1
25	14580757	14580915	-0.814971	exon	LOC100337270
25	14646662	14646890	-0.814971	exon	LOC515570
25	14380363	14440189	-0.814971	gene	LOC785130
29	33755352	33760892	-0.815114	gene	SPATA19
9	72661107	72661268	-0.815278	exon	EYA4
9	73063429	73066402	-0.815278	gene	TCF21
9	73110668	73110796	-0.815278	exon	TBPL1
9	72600001	72615525	-0.815278	gene	LOC100139915
20	42415336	42415419	-0.815365	exon	CDH6
23	8414337	8414740	-0.815614	exon	NUDT3
23	8427049	8427458	-0.815614	gene	LOC100296311
23	8435305	8435360	-0.815614	exon	RPS10
23	8469769	8469896	-0.815614	exon	PACSIN1
23	8544300	8544758	-0.815614	exon	SPDEF
23	8591962	8592177	-0.815614	exon	C6orf106
23	8730908	8730997	-0.815614	exon	SNRPC
23	8774674	8774699	-0.815614	exon	UHRF1BP1
23	8830513	8830609	-0.815614	exon	TAF11
23	8838316	8838524	-0.815614	exon	ANKS1A
13	57102914	57102992	-0.81575	exon	CDH26
13	57115090	57116235	-0.81575	gene	LOC538877
13	57120666	57122211	-0.81575	gene	PPP1R3D
13	57136891	57136914	-0.81575	exon	SYCP2
13	57212814	57212875	-0.81575	exon	PHACTR3
13	57571331	57571838	-0.81575	exon	EDN3
10	80965358	80968180	-0.816162	exon	ZFP36L1
10	81017716	81018297	-0.816162	gene	LOC785827
10	81033241	81033391	-0.816162	exon	ACTN1
10	81191936	81196605	-0.816162	exon	DCAF5
10	81344977	81345330	-0.816162	exon	EXD2
10	81386156	81386490	-0.816162	exon	LOC785964
10	81396104	81396410	-0.816162	exon	GALNTL1
20	17581127	17581188	-0.81638	exon	BAG1
20	17841574	17841709	-0.81638	exon	ZSWIM6
21	32715008	32715109	-0.816419	exon	TSPAN3
21	32669559	32669659	-0.816419	exon	PSTPIP1
18	29001519	29006521	-0.817296	gene	LOC100138373
20	55661184	55662245	-0.817913	gene	LOC516790
20	55749804	55751131	-0.817913	gene	LOC100140832
20	55752614	55753240	-0.817913	gene	LOC615245
20	55884758	55885294	-0.817913	gene	LOC781249
20	55967807	55968473	-0.817913	CDS	BASP1
15	77512078	77512259	-0.818099	exon	ARHGAP1
15	77516535	77521982	-0.818099	gene	ZNF408
15	77518295	77524078	-0.818099	gene	LOC100336386
15	77527606	77528674	-0.818099	gene	LOC781101
15	77530565	77544935	-0.818099	gene	F2
15	77554973	77555152	-0.818099	exon	CKAP5
15	77643815	77643889	-0.818099	gene	MIR2319A
15	77643817	77643887	-0.818099	gene	MIR2319B
15	77675816	77675960	-0.818099	exon	LRP4
15	77719615	77720542	-0.818099	gene	LOC100299117
15	77746836	77756115	-0.818099	gene	LOC509617
15	77761705	77762599	-0.818099	gene	LOC100138571
15	77788164	77789097	-0.818099	exon	LOC617614
15	77811529	77812485	-0.818099	gene	LOC509025
15	77827124	77828050	-0.818099	gene	LOC100138331
15	77768810	77776443	-0.818099	gene	LOC789326
15	77949747	77965339	-0.818099	gene	LOC100336492
7	75923808	75923959	-0.819542	exon	GABRG2
29	32963357	32963443	-0.819974	exon	LOC506260
11	93563470	93564411	-0.819988	gene	LOC514546
11	93584334	93585269	-0.819988	gene	LOC505451
11	93593230	93594171	-0.819988	gene	LOC514505
11	93599013	93599947	-0.819988	gene	LOC100300911
11	93609988	93610929	-0.819988	gene	LOC510571
11	93617046	93618040	-0.819988	gene	LOC510570
11	93638723	93639658	-0.819988	gene	LOC506633
11	93646016	93647113	-0.819988	gene	LOC617333
11	93655028	93655969	-0.819988	gene	LOC509891
11	93670177	93671118	-0.819988	gene	LOC508604
11	93678033	93678974	-0.819988	gene	LOC539172
11	93691849	93692790	-0.819988	gene	LOC504501
11	93702914	93703858	-0.819988	gene	LOC527248
11	93709957	93710884	-0.819988	gene	LOC617762
11	93716873	93717850	-0.819988	gene	LOC513584
11	93730259	93731992	-0.819988	gene	LOC619026
11	93742434	93743378	-0.819988	gene	LOC538946
11	93751118	93752059	-0.819988	gene	LOC529516
11	93765538	93765540	-0.819988	stop_codon	LOC507745
11	93787089	93788021	-0.819988	gene	LOC514342
11	93797556	93797558	-0.819988	start_codon	LOC785392
11	93808260	93809237	-0.819988	gene	LOC505295
11	93835535	93836470	-0.819988	gene	LOC504570
11	93853101	93854024	-0.819988	gene	LOC786689
11	93867457	93868392	-0.819988	gene	LOC786664
11	93885145	93886086	-0.819988	gene	LOC786610
11	93900519	93901448	-0.819988	gene	LOC786596
11	93907407	93908339	-0.819988	gene	LOC786573
11	93923345	93924283	-0.819988	gene	LOC786747
11	93927186	93927978	-0.819988	gene	LOC783142
11	93932949	93936637	-0.819988	gene	LOC525818
11	93960722	93961684	-0.819988	gene	LOC507721
11	93969256	93970206	-0.819988	gene	LOC522171
11	93984108	93991685	-0.819988	gene	PDCL
11	94010160	94010529	-0.819988	exon	RC3H2
11	93501816	93502757	-0.819988	gene	LOC787249
11	93547299	93548239	-0.819988	gene	LOC504475
11	93450001	93450830	-0.819988	gene	LOC613397
11	93459896	93460837	-0.819988	gene	LOC787209
11	93475187	93476128	-0.819988	gene	LOC510731
11	93491427	93493448	-0.819988	gene	LOC787273
11	93401560	93402154	-0.819988	exon	LOC100297996
11	93422743	93423675	-0.819988	gene	LOC615153
11	93432339	93433094	-0.819988	gene	LOC615170
11	93367804	93368733	-0.819988	gene	LOC618396
11	93397900	93398829	-0.819988	gene	LOC100337234
11	93304997	93305941	-0.819988	gene	LOC511741
11	93313586	93314530	-0.819988	gene	LOC515482
11	93324163	93325092	-0.819988	gene	LOC100337506
11	93326725	93327654	-0.819988	gene	LOC509074
11	93339271	93339273	-0.819988	start_codon	LOC509073
11	93346999	93347943	-0.819988	gene	LOC787415
8	70751000	70751235	-0.821095	exon	PEBP4
8	70804358	70804555	-0.821095	exon	RHOBTB2
8	70837377	70837465	-0.821095	exon	LOC785867
8	70861990	70867781	-0.821095	gene	LOC100335599
8	70893163	70893282	-0.821095	exon	LOC613985
8	70936164	70936181	-0.821095	exon	LOC784541
8	71085502	71086941	-0.821095	gene	LOC100335989
8	71117218	71118033	-0.821095	exon	MGC139169
8	71147052	71148969	-0.821095	gene	LOC786331
8	71150255	71150450	-0.821095	exon	LOC100336666
8	71177822	71177917	-0.821095	exon	LOC781763
8	71197375	71200176	-0.821095	gene	LOC100336692
8	71228581	71231039	-0.821095	gene	CHMP7
8	71234633	71235345	-0.821095	gene	LOC100294742
27	32417466	32417963	-0.821112	exon	LOC782215
3	121258710	121258734	-0.821953	exon	GAL3ST2
3	121271987	121274330	-0.821953	gene	NEU4
3	121286868	121287227	-0.821953	exon	PDCD1
3	121300209	121300229	-0.821953	exon	LOC511818
3	121398874	121402043	-0.821953	gene	LOC783988
3	121404690	121404693	-0.821953	exon	LOC789329
17	36448388	36448477	-0.822765	exon	LOC782754
17	36566054	36566821	-0.822765	exon	TRPC3
9	91531129	91533160	-0.8232	gene	LOC616595
9	91750713	91752264	-0.8232	gene	LOC510904
3	95066828	95066901	-0.824951	exon	NRD1
3	95124325	95124460	-0.824951	exon	OSBPL9
3	95389092	95389133	-0.824951	exon	EPS15
3	95401611	95402147	-0.824951	gene	LOC783467
3	95045041	95045116	-0.824951	gene	MIR761
16	8241722	8242921	-0.825813	gene	LOC786393
16	8562949	8563778	-0.825813	gene	LOC100295318
16	8563781	8565223	-0.825813	gene	LOC100295278
11	86064827	86064913	-0.826044	exon	LPIN1
11	86183802	86191433	-0.826044	gene	NTSR2
11	86184045	86189701	-0.826044	gene	LOC100297562
11	86210439	86210600	-0.826044	exon	GREB1
11	86346274	86346658	-0.826044	exon	E2F6
11	86501577	86501658	-0.826044	exon	ROCK2
17	38326306	38327234	-0.82614	gene	LOC512119
29	32860723	32861454	-0.826679	gene	LOC506261
15	62799410	62799790	-0.826938	gene	LOC520044
15	62869597	62869849	-0.826938	exon	DCDC1
15	62935666	62935714	-0.826938	exon	DNAJC24
15	63042022	63042148	-0.826938	exon	IMMP1L
15	63093255	63093512	-0.826938	exon	ELP4
15	63061630	63071676	-0.826938	gene	LOC100296038
19	39508857	39508934	-0.827016	exon	NPEPPS
19	39603003	39603085	-0.827016	exon	MRPL45
19	39611302	39614027	-0.827016	gene	POMGNT2P
19	39611445	39613415	-0.827016	gene	LOC100335594
19	39626283	39631310	-0.827016	exon	GPR179
19	39648073	39648848	-0.827016	exon	SOCS4
19	39726495	39726576	-0.827016	exon	ARHGAP23
19	39793473	39793619	-0.827016	exon	SRCIN1
19	39912109	39913248	-0.827016	gene	LOC100296460
19	39938325	39938433	-0.827016	exon	MLLT6
19	39961385	39964283	-0.827016	gene	CISD3
19	39964765	39969793	-0.827016	gene	PCGF2
19	39964933	39965567	-0.827016	gene	PTTG1
19	39980435	39989906	-0.827016	gene	PSMB3
19	39999678	39999716	-0.827016	exon	PIP4K2B
9	99011002	99011117	-0.827343	exon	PARK2
16	24215429	24215488	-0.827397	exon	LOC538357
16	24159384	24159917	-0.827397	gene	LOC524431
22	25460261	25460263	-0.827737	start_codon	LOC516682
13	54217016	54217202	-0.82777	exon	MYT1
13	54247557	54248212	-0.82777	gene	NPBWR2
13	54253982	54260099	-0.82777	gene	LOC100296381
13	54264581	54266440	-0.82777	gene	LOC613917
13	54270412	54276001	-0.82777	gene	RGS19
13	54278803	54278939	-0.82777	exon	TCEA2
13	54295529	54295860	-0.82777	exon	SOX18
13	54304259	54306604	-0.82777	gene	LOC789034
13	54312769	54312902	-0.82777	exon	PRPF6
13	54345094	54345184	-0.82777	exon	SAMD10
13	54353925	54359471	-0.82777	gene	LOC614014
13	54362734	54373972	-0.82777	gene	UCKL1
13	54385479	54385596	-0.82777	exon	DNAJC5
13	54411451	54427367	-0.82777	gene	TPD52L2
13	54428989	54430673	-0.82777	gene	C13H20orf135
13	54471017	54471953	-0.82777	exon	ZBTB46
13	54502120	54505128	-0.82777	gene	LOC511523
13	54505284	54509246	-0.82777	gene	LOC100140162
13	54519404	54519454	-0.82777	exon	ZGPAT
13	54518670	54518696	-0.82777	exon	RTEL1
13	54519582	54525755	-0.82777	gene	ARFRP1
13	54526442	54527951	-0.82777	gene	TNFRSF6B
13	54529823	54531001	-0.82777	gene	LOC100336694
13	54545159	54546745	-0.82777	gene	LOC100336708
13	54550376	54550456	-0.82777	exon	STMN3
13	54573252	54573382	-0.82777	exon	GMEB2
13	54587431	54590029	-0.82777	gene	C13H20orf195
13	54591299	54591301	-0.82777	start_codon	SRMS
13	54597555	54606206	-0.82777	gene	PTK6
13	54607896	54609543	-0.82777	gene	PPDPF
13	54623917	54623942	-0.82777	exon	EEF1A2
13	54655515	54655695	-0.82777	exon	KCNQ2
28	35558570	35564904	-0.8279	gene	LOC100137885
28	35571270	35571525	-0.8279	gene	LOC100296280
28	35591896	35591977	-0.8279	exon	CGN1
28	35668986	35678630	-0.8279	gene	CL46
28	35690887	35700101	-0.8279	gene	LOC100336522
28	35713329	35713496	-0.8279	exon	CL43
28	35738935	35748305	-0.8279	gene	LOC786916
28	35814587	35814657	-0.8279	exon	SFTPD
28	35840848	35846070	-0.8279	gene	MBL-A
28	35850663	35854765	-0.8279	gene	SFTPA1B
28	35879649	35879761	-0.8279	exon	MAT1A
28	35928880	35928933	-0.8279	exon	DYDC1
28	35953579	35958222	-0.8279	gene	DYDC2
28	36008547	36008760	-0.8279	exon	C28H10orf58
28	35629740	35638809	-0.8279	gene	LOC790183
28	35550001	35554964	-0.8279	gene	LOC100296204
16	51700582	51700680	-0.827966	exon	MORN1
16	51769043	51769162	-0.827966	exon	SKI
16	51841819	51846449	-0.827966	gene	C16H1orf86
16	51846977	51848479	-0.827966	exon	LOC100295590
16	51854860	51854946	-0.827966	exon	PRKCZ
16	51968826	51968938	-0.827966	exon	GABRD
16	52023631	52023682	-0.827966	exon	LOC617386
16	52083731	52083781	-0.827966	exon	TMEM52
16	52086276	52087650	-0.827966	gene	LOC617412
16	52106960	52107172	-0.827966	exon	GNB1
9	45853725	45853838	-0.828297	exon	HACE1
9	45960854	45966694	-0.828297	gene	LOC100296284
9	46185782	46187168	-0.828297	gene	LOC785087
18	45950001	45950073	-0.829598	exon	GRAMD1A
18	45960622	45970523	-0.829598	gene	SCN1B
18	45971859	45972006	-0.829598	exon	HPN
18	46033469	46033506	-0.829598	exon	FXYD3
18	46040472	46049240	-0.829598	gene	LGI4
18	46053083	46053197	-0.829598	exon	FXYD1
18	46067001	46067193	-0.829598	exon	FXYD5
18	46125199	46130449	-0.829598	gene	TMEM162
18	46155526	46163317	-0.829598	gene	LSR
18	46164778	46164816	-0.829598	exon	USF2
18	46177091	46178538	-0.829598	gene	HAMP
18	46184360	46184375	-0.829598	exon	MAG
18	46201053	46201339	-0.829598	exon	LOC100336426
18	46228138	46228171	-0.829598	exon	CD22
18	46243828	46244730	-0.829598	gene	FFAR1
18	46244900	46249752	-0.829598	gene	FFAR3
18	46277634	46278602	-0.829598	gene	LOC618169
18	46312168	46314341	-0.829598	gene	FFAR2
18	46342479	46345912	-0.829598	gene	KRTDAP
18	46358553	46363204	-0.829598	gene	SBSN
18	46370903	46381860	-0.829598	gene	DMKN
18	46385387	46394270	-0.829598	gene	GAPDHS
18	46394495	46396382	-0.829598	gene	TMEM147
18	46398917	46399340	-0.829598	exon	ATP4A
18	46408259	46410990	-0.829598	gene	LOC100336502
18	46432182	46432184	-0.829598	stop_codon	LOC786928
18	46445030	46446039	-0.829598	gene	LOC100297622
18	46263114	46273513	-0.829598	gene	LOC789198
10	93417338	93417567	-0.829607	exon	TSHR
10	93632780	93632855	-0.829607	exon	GTF2A1
3	12252104	12252942	-0.830256	gene	LOC781123
3	12265775	12267068	-0.830256	gene	MANBAP1
3	12318199	12318356	-0.830256	exon	LOC781667
3	12546984	12547118	-0.830256	exon	CD5L
3	12615413	12615514	-0.830256	exon	FCRL1
3	12673698	12673854	-0.830256	exon	FCRL3
3	12463738	12489236	-0.830256	gene	LOC531264
3	12663742	12672373	-0.830256	gene	LOC100139110
3	12169412	12169430	-0.830256	exon	LOC782367
3	12172312	12172590	-0.830256	exon	LOC788175
3	12188722	12189000	-0.830256	exon	LOC512286
3	12109652	12117323	-0.830256	gene	CD1D
3	12064852	12066370	-0.830256	gene	LOC100137933
3	12036140	12039070	-0.830256	gene	LOC782529
3	12024558	12027158	-0.830256	gene	LOC784479
8	15159560	15159636	-0.831298	gene	MIR873
8	15183224	15183304	-0.831298	gene	MIR876
5	68979090	68979173	-0.832146	exon	LOC783379
5	69039869	69040996	-0.832146	exon	APPL2
5	69161772	69162056	-0.832146	exon	LOC100270756
19	58426800	58427020	-0.832613	exon	LOC100336619
19	58620257	58621297	-0.832613	CDS	CDC42EP4
19	58649086	58649155	-0.832613	exon	LOC790064
19	58631078	58642197	-0.832613	gene	LOC790056
15	73440854	73441430	-0.834114	exon	LOC100298518
15	73715019	73717039	-0.834114	gene	LOC100297619
15	73717045	73717839	-0.834114	gene	LOC100297662
10	29774276	29774363	-0.834923	exon	FMN1
10	30038588	30039968	-0.834923	gene	GREM1
10	30077155	30077532	-0.834923	exon	SCG5
10	30145371	30145535	-0.834923	exon	ARHGAP11A
9	33570729	33570731	-0.835117	start_codon	NUS1
9	33595871	33597292	-0.835117	exon	NEPN
9	33628715	33629247	-0.835117	exon	GOPC
9	33698415	33698455	-0.835117	exon	LOC100298760
9	33804519	33804641	-0.835117	exon	LOC100336768
9	33941837	33947630	-0.835117	gene	VGLL2
11	78024444	78024654	-0.835195	exon	APOB
11	78168945	78169001	-0.835195	exon	C2orf43
11	78187306	78188157	-0.835195	gene	LOC100140436
11	78218856	78228940	-0.835195	gene	LOC100139743
11	78270223	78274248	-0.835195	gene	GDF7
11	78277227	78277252	-0.835195	exon	HS1BP3
11	78464205	78466417	-0.835195	gene	RHOB
28	44754165	44754287	-0.835803	exon	ALOX5
28	44819689	44820675	-0.835803	gene	LOC520012
28	44833888	44834832	-0.835803	gene	LOC618139
28	44858572	44858574	-0.835803	start_codon	LOC100298658
28	44925708	44927696	-0.835803	gene	ZNF22
28	44940862	44941048	-0.835803	exon	RASSF4
28	44952355	44953779	-0.835803	gene	C28H10ORF10
28	44980841	44981806	-0.835803	gene	LOC521142
28	45002289	45003251	-0.835803	gene	LOC615400
28	45037872	45037938	-0.835803	exon	TMEM72
28	45127535	45136603	-0.835803	gene	LOC100141042
28	44990053	44990979	-0.835803	gene	LOC785231
20	9791657	9793744	-0.835918	gene	CARTPT
20	9944551	9944755	-0.835918	exon	BDP1
20	9843462	9919737	-0.835918	gene	LOC783065
5	74722048	74722078	-0.837281	exon	LOC531557
5	74733930	74742420	-0.837281	gene	LOC788275
5	74819177	74819216	-0.837281	exon	LOC518495
5	74855247	74856111	-0.837281	exon	LOC788334
5	74875936	74881404	-0.837281	gene	LOC524576
5	74920047	74922096	-0.837281	gene	LOC788358
5	74935713	74935751	-0.837281	exon	LOC510193
5	74961958	74972024	-0.837281	gene	LOC100140950
5	74974807	74986756	-0.837281	gene	APOL3
5	74997819	75003221	-0.837281	gene	LOC527460
5	75029600	75038411	-0.837281	gene	LOC619179
5	75103924	75104028	-0.837281	exon	MYH9
5	74743145	74761393	-0.837281	gene	LOC788286
5	74799986	74810021	-0.837281	gene	LOC788299
2	89750471	89750558	-0.838062	exon	LOC518393
2	89783382	89783435	-0.838062	exon	LOC531699
2	89886674	89886805	-0.838062	exon	BZW1
2	89920585	89925167	-0.838062	gene	CLK1
2	89936309	89946402	-0.838062	gene	PPIL3
2	89948477	89963538	-0.838062	gene	NIF3L1
2	89980774	89980883	-0.838062	exon	ORC2L
2	89997920	90005371	-0.838062	gene	LOC100297611
2	90029177	90029264	-0.838062	exon	LOC533324
2	90077970	90078012	-0.838062	exon	NDUFB3
2	90089577	90090701	-0.838062	gene	LOC784139
2	90139395	90139712	-0.838062	exon	CFLAR
4	56366863	56367040	-0.838081	exon	LOC538658
4	56459731	56460059	-0.838081	exon	TMEM168
4	56547059	56548605	-0.838081	gene	LOC786584
4	56603196	56604785	-0.838081	gene	LOC100139306
4	56629791	56629800	-0.838081	exon	DOCK4
19	58659933	58660181	-0.838975	exon	MGC128049
19	58686608	58686764	-0.838975	exon	COG1
19	58718134	58719240	-0.838975	gene	SSTR2
19	58779399	58779444	-0.838975	exon	SLC39A11
16	52452537	52456578	-0.839101	gene	LOC506102
16	52464841	52464868	-0.839101	exon	SDF4
16	52467020	52468865	-0.839101	gene	B3GALT6
16	52484468	52487312	-0.839101	gene	TNFRSF4
16	52492065	52492218	-0.839101	exon	TNFRSF18
16	52520089	52520172	-0.839101	gene	MIR429
16	52521324	52521409	-0.839101	gene	MIR200A
16	52521992	52522050	-0.839101	gene	MIR200B
16	52559793	52559850	-0.839101	exon	LOC100336837
16	52569141	52571011	-0.839101	gene	LOC100336849
16	52574318	52574451	-0.839101	exon	GLTPD1
16	52576606	52587050	-0.839101	gene	CPSF3L
16	52586830	52589671	-0.839101	gene	PUSL1
16	52593585	52599620	-0.839101	gene	SCNN1D
16	52608301	52608359	-0.839101	exon	ACAP3
16	52642160	52651239	-0.839101	gene	LOC509263
16	52656951	52657700	-0.839101	gene	LOC100301430
16	52658619	52671523	-0.839101	gene	LOC526769
16	52674443	52674445	-0.839101	stop_codon	AGRN
16	52714627	52715654	-0.839101	gene	ISG15
16	52724740	52725748	-0.839101	gene	HES4
16	52742637	52748240	-0.839101	gene	C16H1orf170
16	52748704	52755937	-0.839101	gene	PLEKHN1
16	52756766	52762408	-0.839101	gene	KLHL17
16	52763919	52763959	-0.839101	exon	NOC2L
16	52788632	52788682	-0.839101	exon	SAMD11
16	52870416	52870530	-0.839101	exon	LOC512915
16	52884842	52885321	-0.839101	exon	SPEN
16	52499838	52516641	-0.839101	gene	LOC100336825
16	52400001	52402984	-0.839101	gene	AURKAIP1
16	52424102	52428457	-0.839101	gene	MXRA8
16	52431328	52441228	-0.839101	gene	DVL1
16	52441615	52441633	-0.839101	exon	UBE2J2
28	44502333	44502395	-0.840701	exon	LOC513740
28	44545580	44545661	-0.840701	exon	ANUBL1
28	44612704	44612791	-0.840701	exon	2024-03-08
14	66242247	66242494	-0.8412	exon	RNF19A
14	66321916	66322080	-0.8412	exon	SPAG1
14	66411561	66415833	-0.8412	gene	POLR2K
14	66421516	66434635	-0.8412	gene	FBXO43
14	66447887	66447998	-0.8412	exon	LOC100296275
14	66472638	66472652	-0.8412	exon	RGS22
3	119869634	119870614	-0.841567	gene	LOC782152
3	119879390	119880175	-0.841567	gene	LOC782114
3	119906880	119907830	-0.841567	gene	LOC615009
3	119926504	119927451	-0.841567	gene	LOC782255
3	119949611	119950549	-0.841567	gene	LOC618660
3	119975689	119979214	-0.841567	gene	LOC782190
3	119912809	119923715	-0.841567	gene	LOC100141012
6	93866000	93867384	-0.842335	gene	LOC100139130
6	93941975	93942980	-0.842335	gene	LOC100137799
6	93988624	93990801	-0.842335	gene	LOC784433
5	64333251	64335072	-0.842808	gene	LOC100300928
5	64417415	64417608	-0.842808	exon	UHRF1BP1L
5	64510374	64510517	-0.842808	exon	ACTR6
14	75397723	75397758	-0.844863	exon	SLC26A7
14	74850001	74864157	-0.844863	gene	LOC100297570
26	4858601	4858615	-0.845163	exon	PCDH15
23	26726417	26726626	-0.845727	exon	TSBP
23	26796850	26796870	-0.845727	exon	LOC615242
23	26913709	26915163	-0.845727	gene	LOC100138858
23	26917424	26917450	-0.845727	exon	BTN3A2
23	26931617	26931626	-0.845727	exon	LOC786065
23	26973191	26973257	-0.845727	exon	LOC536128
23	27000656	27000697	-0.845727	exon	GPSM3
23	27003269	27007368	-0.845727	gene	PBX2
23	27008844	27011946	-0.845727	gene	AGER
23	27012066	27014380	-0.845727	gene	RNF5
23	27021354	27021562	-0.845727	exon	AGPAT1
23	27024473	27027205	-0.845727	gene	EGFL8
23	27033250	27033333	-0.845727	exon	PPT2
23	27038200	27041582	-0.845727	gene	NG5
23	27055778	27057360	-0.845727	gene	FKBPL
23	27057896	27057978	-0.845727	exon	ATF6B
23	27083669	27085905	-0.845727	gene	LOC100337499
23	27098657	27099058	-0.845727	exon	TNXB
23	27152089	27152189	-0.845727	exon	LOC781663
23	27165175	27168100	-0.845727	gene	CYP21
23	27169401	27172568	-0.845727	gene	CYP21A2
23	27180837	27180935	-0.845727	exon	C4A
23	27197602	27200000	-0.845727	gene	STK19
15	63356618	63356716	-0.847806	exon	PAX6
7	13954085	13954260	-0.848468	exon	MAN2B1
6	52146849	52148866	-0.850333	gene	LOC784827
6	52435880	52439132	-0.850333	gene	LOC100140971
6	52439145	52441100	-0.850333	gene	LOC100140278
7	85222951	85224296	-0.850433	exon	TMEM167A
7	85233615	85233685	-0.850433	gene	MIR2463
7	85267807	85267881	-0.850433	exon	XRCC4
15	13987152	13987895	-0.850828	gene	PPP1R14C
15	14117304	14119612	-0.850828	gene	JRKL
15	14120305	14120384	-0.850828	exon	CCDC82
15	14156346	14157081	-0.850828	exon	MAML2
10	54865591	54866159	-0.851506	exon	PRTG
10	54865902	54866207	-0.851506	exon	PYGO1
10	54903454	54903636	-0.851506	exon	DYX1C1
10	54981195	54981725	-0.851506	exon	LOC100297185
10	55001792	55001835	-0.851506	exon	CCPG1
10	55017684	55017778	-0.851506	gene	MIR628
10	55032143	55032323	-0.851506	exon	PIGB
10	55053947	55057064	-0.851506	gene	LOC788201
10	55134044	55134221	-0.851506	exon	RAB27A
10	55165842	55179464	-0.851506	gene	RSL24D1
24	288552	289493	-0.852129	gene	LOC783097
24	298080	298985	-0.852129	gene	LOC783135
24	314067	320049	-0.852129	gene	LOC100337172
24	321935	324339	-0.852129	gene	LOC618582
24	335593	336543	-0.852129	gene	LOC100301465
24	348216	349141	-0.852129	gene	LOC788429
24	369070	371293	-0.852129	gene	LOC100298725
24	383812	384745	-0.852129	gene	LOC788455
24	392046	392994	-0.852129	gene	LOC788445
24	402201	403135	-0.852129	gene	LOC515622
24	421051	422220	-0.852129	gene	LOC789929
24	429565	430509	-0.852129	gene	LOC518218
24	477735	478667	-0.852129	gene	LOC789936
24	503256	504174	-0.852129	gene	LOC788494
24	510102	511034	-0.852129	gene	LOC529511
24	520730	521668	-0.852129	gene	LOC788466
24	534246	535180	-0.852129	gene	LOC789633
24	215555	254625	-0.852129	gene	LOC100139111
24	439247	443675	-0.852129	gene	LOC789923
24	582652	582883	-0.852129	exon	PARD6G
4	57080015	57080051	-0.853062	exon	IMMP2L
5	112202179	112202350	-0.85377	exon	ADSL
5	112226838	112226893	-0.85377	exon	SGSM3
5	112260975	112262308	-0.85377	exon	MKL1
5	112366950	112367027	-0.85377	gene	MIR2439
5	112510411	112513886	-0.85377	gene	MCHR1
5	112573174	112573290	-0.85377	exon	SLC25A17
5	112622910	112622994	-0.85377	exon	ST13
5	112636715	112636778	-0.85377	exon	XPNPEP3
5	112641847	112642911	-0.85377	gene	DNAJB7
5	112685002	112685099	-0.85377	exon	RBX1
5	112286611	112431044	-0.85377	gene	LOC100297175
23	7550188	7550309	-0.853807	exon	SYNGAP1
23	7568876	7568938	-0.853807	exon	ZBTB9
5	81582317	81583432	-0.855172	exon	LOC100297903
5	81749595	81749702	-0.855172	exon	CCDC91
6	107575518	107576936	-0.855589	CDS	DRD5
19	33727236	33727638	-0.856414	exon	ZNF287
19	33778359	33778738	-0.856414	exon	LOC509555
19	33832542	33832778	-0.856414	exon	TRPV2
19	33841782	33842035	-0.856414	exon	LOC100296593
8	9612256	9612335	-0.856699	exon	HMBOX1
8	9692513	9692582	-0.856699	exon	INTS9
8	9843612	9843740	-0.856699	exon	EXTL3
8	10009754	10009987	-0.856699	exon	FZD3
8	10095870	10095941	-0.856699	exon	FBXO16
2	88248733	88249194	-0.856825	exon	SATB2
15	72466675	72478869	-0.856991	gene	C8H9orf30
19	41434018	41434067	-0.857697	exon	CCR7
19	41500388	41500468	-0.857697	exon	SMARCE1
19	41515659	41517014	-0.857697	exon	KRT222
19	41557543	41561919	-0.857697	gene	KRT24
19	41600541	41608312	-0.857697	gene	KRT25
19	41618442	41624587	-0.857697	gene	KRT26
19	41636793	41637275	-0.857697	exon	KRT27
19	41646439	41646656	-0.857697	exon	KRT10
19	41712396	41712478	-0.857697	exon	KRT12
19	41729420	41729502	-0.857697	exon	LOC100337186
19	41724075	41724161	-0.857697	exon	KRT20
19	41778918	41779079	-0.857697	exon	KRT23
19	41818680	41825663	-0.857697	gene	KRT39
19	41834728	41841840	-0.857697	gene	KRT40
19	41845806	41846512	-0.857697	gene	KRTAP3-3
19	41853596	41854291	-0.857697	gene	LOC100294937
19	41866610	41867216	-0.857697	gene	KRTAP3-1
19	41827202	41832678	-0.857697	gene	LOC788342
14	31715043	31715264	-0.85899	exon	ARMC1
3	42891831	42893051	-0.859044	exon	GPR88
3	42940348	42940463	-0.859044	exon	CDC14A
3	43084892	43085413	-0.859044	gene	LOC614789
3	43137018	43137610	-0.859044	gene	LOC539878
3	43171064	43171122	-0.859044	exon	RTCD1
3	43189905	43189965	-0.859044	exon	DBT
3	43241238	43242911	-0.859044	gene	LOC531899
3	43251251	43251300	-0.859044	exon	LRRC39
3	43286251	43286297	-0.859044	exon	CCDC76
3	43291333	43291495	-0.859044	exon	SASS6
3	43335077	43335240	-0.859044	exon	HIAT1
23	27206817	27213528	-0.859672	gene	DOM3Z
23	27212429	27212659	-0.859672	exon	LOC100139548
23	27219377	27225119	-0.859672	gene	RDBP
23	27229851	27230024	-0.859672	exon	CFB
23	27231726	27243367	-0.859672	gene	C2
15	29622643	29623547	-0.859849	gene	LOC784741
15	29667707	29667776	-0.859849	exon	MLL
15	29720790	29725203	-0.859849	gene	TTC36
15	29725506	29729853	-0.859849	gene	TMEM25
15	29733827	29733887	-0.859849	exon	C15H11orf60
15	29754474	29754617	-0.859849	exon	ARCN1
15	29788843	29789084	-0.859849	exon	PHLDB1
15	29793204	29795653	-0.859849	gene	LOC100297270
15	29837812	29849676	-0.859849	gene	TREH
15	29898722	29898844	-0.859849	exon	DDX6
10	59227895	59228038	-0.860201	exon	CYP19A1
10	59305357	59305448	-0.860201	exon	LOC503858
4	77806826	77806926	-0.860904	exon	YKT6
4	77820949	77821392	-0.860904	exon	GCK
4	77859073	77862354	-0.860904	gene	MYL7
4	77873883	77881765	-0.860904	gene	POLD2
4	77888778	77888840	-0.860904	exon	AEBP1
4	77910509	77918761	-0.860904	gene	POLM
4	23690048	23690130	-0.861937	exon	TMEM195
4	23943514	23944926	-0.861937	exon	MEOX2
4	23964012	23964186	-0.861937	exon	LOC100294868
1	140863258	140863405	-0.862362	exon	BRWD1
1	140906949	140913324	-0.862362	gene	HMGN1
1	140923413	140933074	-0.862362	gene	SETMAR
1	140944009	140944113	-0.862362	exon	WRB
1	140981217	140981301	-0.862362	exon	LCA5L
1	141029792	141029940	-0.862362	exon	SH3BGR
1	141270105	141271040	-0.862362	gene	B3GALT5
1	141349902	141350000	-0.862362	exon	IGSF5
13	64059688	64059823	-0.862706	exon	EIF2S2
13	64213312	64213474	-0.862706	exon	ASIP
13	64258556	64274274	-0.862706	gene	AHCY
13	64357862	64357900	-0.862706	exon	ITCH
13	64372529	64372531	-0.862706	stop_codon	LOC782136
13	64466198	64466248	-0.862706	exon	DYNLRB1
13	64497254	64498905	-0.862706	gene	MAP1LC3A
13	64499110	64499540	-0.862706	exon	PIGU
13	64035538	64035802	-0.862706	exon	RALY
5	31221228	31221388	-0.863965	exon	CCNT1
5	31266940	31266970	-0.863965	exon	C5H12orf41
5	31283919	31283992	-0.863965	gene	MIR1291
2	89699629	89699997	-0.864738	gene	LOC529311
6	108908170	108910747	-0.865177	gene	LOC100336761
6	108930119	108930692	-0.865177	gene	UPK3A
6	108997958	108998151	-0.865177	exon	GAK
3	43414671	43414825	-0.865718	exon	SLC35A3
3	43514407	43514504	-0.865718	exon	AGL
3	43585742	43586146	-0.865718	exon	LOC100336664
5	74544719	74545124	-0.865807	exon	RBM9
5	74625474	74625553	-0.865807	exon	LOC521214
5	74640399	74640478	-0.865807	exon	LOC786352
5	74673523	74673588	-0.865807	exon	LOC515697
1	116241607	116241681	-0.866731	exon	MBNL1
5	112106219	112106306	-0.867501	exon	TNRC6B
4	106358112	106362513	-0.868138	gene	LOC780933
4	106385299	106389768	-0.868138	gene	LOC615026
21	14138517	14138894	-0.868553	exon	LOC100337442
21	13573054	13573235	-0.868553	gene	LOC100297782
1	139786933	139787031	-0.869038	exon	LOC100336933
1	139880639	139880859	-0.869038	exon	MRPL3
1	139909277	139911369	-0.869038	gene	LOC100335910
1	140044682	140046219	-0.869038	gene	NUDT16
1	140061176	140061467	-0.869038	exon	NEK11
11	91304483	91305752	-0.869604	gene	LOC784581
22	25103356	25103483	-0.871737	exon	CNTN6
1	135258556	135258803	-0.872488	exon	EPHB1
1	75871828	75872026	-0.873895	exon	FGF12
18	54753334	54753387	-0.874286	exon	C5AR1
18	54777175	54781921	-0.874286	gene	GPR77
18	54786976	54787710	-0.874286	exon	DHX34
18	54825681	54836604	-0.874286	gene	MEIS3
18	54853503	54853505	-0.874286	stop_codon	SLC8A2
18	54890327	54898858	-0.874286	gene	KPTN
18	54916783	54916862	-0.874286	exon	NAPA
18	54934641	54935315	-0.874286	exon	ZNF541
18	55040037	55040103	-0.874286	exon	LOC531868
18	55071168	55071626	-0.874286	exon	EHD2
18	55089143	55097796	-0.874286	gene	GLTSCR2
18	55112228	55112552	-0.874286	exon	SEPW1
18	55125747	55127443	-0.874286	gene	LOC781602
18	55145744	55145790	-0.874286	exon	CRX
18	55167191	55168803	-0.874286	gene	LOC100295227
18	55180734	55180860	-0.874286	exon	SULT2A1
9	87158385	87158644	-0.874596	exon	UST
20	55351895	55353707	-0.874865	gene	LOC784462
2	99906719	99906851	-0.875301	exon	ERBB4
2	100306471	100307061	-0.875301	gene	UBL4A
23	17150001	17151446	-0.875775	gene	RSPH9
23	17151843	17152254	-0.875775	exon	MRPS18A
23	17256017	17256459	-0.875775	exon	VEGFA
23	17595700	17596091	-0.875775	exon	TCTE1
23	17610448	17610537	-0.875775	exon	LOC100337465
23	17645297	17645299	-0.875775	stop_codon	MRPL14
8	66592011	66592181	-0.875799	exon	LOC100337183
13	39202456	39202501	-0.876374	exon	SLC24A3
18	44952053	44952211	-0.876625	exon	LOC617808
18	44979578	44979780	-0.876625	exon	GPI
18	45005627	45005630	-0.876625	exon	PDCD2L
18	45036920	45037076	-0.876625	exon	UBA2
18	45073965	45074290	-0.876625	gene	LOC100297544
18	45076482	45076560	-0.876625	exon	WTIP
18	45161780	45162954	-0.876625	gene	LOC100140567
18	45248796	45249420	-0.876625	gene	LOC100298523
18	45337427	45339636	-0.876625	gene	LOC785756
18	45102783	45109237	-0.876625	gene	LOC100138304
13	13247746	13248003	-0.876743	exon	CUGBP2
16	309342	310274	-0.87676	gene	LOC787745
16	322411	323342	-0.87676	gene	LOC787723
16	353945	354883	-0.87676	gene	LOC524282
16	378644	379583	-0.87676	gene	LOC787667
16	382649	383626	-0.87676	gene	LOC787642
16	393274	394219	-0.87676	gene	LOC787620
16	394634	406754	-0.87676	gene	LOC787605
16	413639	417498	-0.87676	gene	LOC787592
16	424692	425641	-0.87676	gene	LOC787575
16	439537	440794	-0.87676	gene	LOC787560
16	458954	460213	-0.87676	gene	LOC787541
16	477560	478508	-0.87676	gene	LOC100139016
16	519685	519866	-0.87676	exon	TMEM183A
16	553235	553468	-0.87676	exon	PPFIA4
16	596916	599757	-0.87676	gene	MYOG
16	622952	623131	-0.87676	gene	LOC100301020
16	625615	625810	-0.87676	gene	LOC100300976
16	625858	626630	-0.87676	gene	LOC100300934
16	677913	679703	-0.87676	gene	LOC100140718
16	718146	719004	-0.87676	exon	ADORA1
16	760055	768350	-0.87676	gene	MYBPH
16	771323	781451	-0.87676	gene	CHI3L1
16	330530	350480	-0.87676	gene	LOC787708
4	120643022	120674153	-0.878053	gene	LOC790134
4	120560996	120607693	-0.878053	gene	LOC100138518
4	407814	409215	-0.878185	exon	VSTM2A
6	75189268	75190334	-0.880359	gene	LOC100297376
8	47014218	47015071	-0.882037	exon	LOC100337068
19	43600001	43601634	-0.88245	exon	G6PC
19	43635373	43644586	-0.88245	transcript	AARSD1
19	43653717	43663058	-0.88245	gene	RUNDC1
19	43669376	43671678	-0.88245	gene	RPL27
19	43673503	43673687	-0.88245	exon	IFI35
19	43687403	43694870	-0.88245	gene	VAT1
19	43696266	43700032	-0.88245	gene	RND2
19	43728682	43728759	-0.88245	exon	BRCA1
19	43785335	43785424	-0.88245	exon	NBR1
19	43813981	43820827	-0.88245	gene	TMEM106A
19	43828608	43829211	-0.88245	gene	SNRPE
19	43830498	43832547	-0.88245	gene	LOC789527
19	43945992	43947909	-0.88245	gene	ARL4D
19	44035970	44036197	-0.88245	exon	DHX8
19	44072590	44072858	-0.88245	exon	ETV4
1	10956301	10956603	-0.883117	gene	LOC783459
1	11083493	11161306	-0.883117	gene	LOC100139931
5	115850001	115851139	-0.883999	gene	LDOC1L
5	116021730	116021843	-0.883999	exon	PRR5
5	116128789	116128811	-0.883999	exon	PHF21B
5	116316367	116316789	-0.883999	exon	NUP50
5	116347341	116347503	-0.883999	exon	LOC100138505
5	116348276	116348340	-0.883999	gene	MIR1249
5	117259865	117259884	-0.884052	exon	LOC100337019
5	117632959	117633091	-0.884052	exon	LOC100336846
5	117650285	117650346	-0.884052	exon	TTC38
5	117677522	117677541	-0.884052	exon	GTSE1
5	117705016	117718189	-0.884052	gene	LOC100336691
5	117719278	117725432	-0.884052	gene	LOC538935
5	117743264	117743390	-0.884052	exon	TRMU
20	5512172	5512344	-0.884202	exon	CPEB4
20	5534176	5534589	-0.884202	gene	LOC613880
20	5608645	5608953	-0.884202	exon	LOC100295594
20	5656110	5656274	-0.884202	exon	NSG2
20	5669838	5671459	-0.884202	gene	LOC782443
20	5686172	5686563	-0.884202	gene	LOC100335532
20	5400001	5410676	-0.884202	gene	LOC783392
25	18539756	18539956	-0.884999	exon	ACSM4
25	18566252	18570516	-0.884999	gene	THUMPD1
25	18597406	18597533	-0.884999	exon	ACSM3
25	18658923	18659011	-0.884999	exon	ERI2
25	18672641	18673025	-0.884999	exon	MGC134577
25	18741225	18741297	-0.884999	gene	MIR2384-2
25	18742944	18742946	-0.884999	stop_codon	DCUN1D3
25	18772361	18773718	-0.884999	gene	LOC520470
25	18826142	18835488	-0.884999	gene	LYRM1
11	85205522	85208009	-0.885181	exon	TRIB2
13	38812533	38812646	-0.885333	exon	C13H20ORF12
13	38841092	38841271	-0.885333	exon	POLR3F
13	38861859	38861901	-0.885333	exon	RBBP9
13	38870266	38870296	-0.885333	exon	SEC23B
13	38901785	38903730	-0.885333	gene	LOC100295268
13	38908874	38909719	-0.885333	gene	LOC100300738
13	38909550	38909676	-0.885333	exon	DTD1
13	38980068	38981088	-0.885333	gene	LOC784446
13	39015341	39016054	-0.885333	gene	C13H20orf79
8	9153380	9153464	-0.885463	gene	MIR124A-1
8	9214582	9221394	-0.885463	gene	LOC783528
8	9276111	9276184	-0.885463	exon	KIF13B
8	9488279	9499873	-0.885463	gene	LOC100295263
4	87250951	87251095	-0.887303	exon	PTPRZ1
4	87307242	87307337	-0.887303	exon	AASS
4	87411298	87412261	-0.887303	gene	LOC100294792
4	87500577	87503583	-0.887303	gene	FEZF1
4	87522149	87523112	-0.887303	exon	CADPS2
11	67860041	67860162	-0.887623	exon	AAK1
11	68070487	68070513	-0.887623	exon	ANXA4
11	68149829	68150308	-0.887623	exon	GMCL1
11	68215016	68222915	-0.887623	gene	SNRNP27
11	68232862	68232934	-0.887623	exon	MXD1
11	68275547	68277306	-0.887623	gene	LOC538522
11	67975029	68054656	-0.887623	gene	LOC787229
15	29918346	29945434	-0.892322	gene	LOC788036
7	101200001	101204960	-0.892904	gene	LOC100141279
9	91352115	91352182	-0.893818	gene	MIR2480
9	91313852	91315426	-0.893818	gene	LOC789941
9	91333414	91334321	-0.893818	gene	LOC616500
9	91305401	91310540	-0.893818	gene	LOC100141272
9	91250001	91250339	-0.893818	gene	LOC100296224
9	91260134	91261044	-0.893818	gene	LOC789961
9	91273150	91274246	-0.893818	gene	LOC100298280
9	91291250	91291252	-0.893818	stop_codon	LOC509515
9	91200001	91204692	-0.893818	gene	LOC788337
9	91215765	91216682	-0.893818	gene	LOC511653
9	91233852	91235061	-0.893818	gene	LOC617457
5	53209385	53210355	-0.898591	gene	LOC788961
5	31347861	31349882	-0.899942	gene	LALBA
5	31361085	31365341	-0.899942	gene	LOC786658
5	31389183	31391523	-0.899942	gene	LOC617415
5	31307341	31319656	-0.899942	gene	LOC783895
5	31375131	31380610	-0.899942	gene	LOC100295133
13	57657077	57657237	-0.900001	exon	ZNF831
8	96811854	96812030	-0.900652	exon	LOC100336446
8	96853535	96853687	-0.900652	exon	SLC44A1
8	96964125	96964139	-0.900652	exon	FSD1L
8	97035507	97035611	-0.900652	exon	FKTN
8	97112932	97113249	-0.900652	gene	TAL2
8	97126430	97127407	-0.900652	gene	LOC100300748
8	97151938	97152124	-0.900652	exon	TMEM38B
17	36072731	36072844	-0.901039	exon	ADAD1
17	36142481	36142675	-0.901039	exon	LOC100297914
17	36239817	36239937	-0.901039	exon	LOC534295
7	14014573	14014699	-0.903133	exon	ZNF564
19	41350967	41353190	-0.903257	exon	TNS4
19	41354760	41354980	-0.903257	exon	LOC100294820
2	132206982	132207110	-0.903443	exon	EIF4G3
2	132470750	132470763	-0.903443	exon	HP1BP3
2	132522953	132529468	-0.903443	gene	SH2D5
2	132533707	132533937	-0.903443	exon	KIF17
2	132587724	132587886	-0.903443	exon	DDOST
2	132610794	132610894	-0.903443	exon	PINK1
2	132640227	132640284	-0.903443	exon	CDA
2	99538457	99540331	-0.90347	gene	LOC100138167
2	99058372	99058784	-0.90347	gene	LOC783384
5	17542675	17546891	-0.90368	gene	LOC100296316
5	17207296	17208346	-0.90368	gene	LOC782748
6	23050305	23050396	-0.903924	exon	BDH2
6	23081464	23081487	-0.903924	exon	CD163L1
6	23112412	23115427	-0.903924	gene	LOC100337495
6	23147339	23147504	-0.903924	exon	NHEDC2
6	23187624	23187727	-0.903924	exon	NHEDC1
6	23291572	23291786	-0.903924	exon	CISD2
6	23358308	23358373	-0.903924	exon	UBE2D3P
6	23390302	23390552	-0.903924	exon	MANBA
5	102201500	102202316	-0.903936	gene	LOC786242
5	102245937	102245967	-0.903936	exon	CD163
5	102365054	102365126	-0.903936	exon	LOC751803
5	102467491	102467563	-0.903936	exon	LOC751808
5	102537290	102537415	-0.903936	exon	LOC786060
5	102610184	102610256	-0.903936	exon	LOC100336723
5	102671253	102671325	-0.903936	exon	LOC509416
13	12201055	12201192	-0.904456	exon	CDC123
13	12246303	12246455	-0.904456	exon	NUDT5
13	12269033	12269587	-0.904456	exon	SEC61A2
13	12303773	12303879	-0.904456	exon	DHTKD1
13	12358794	12358911	-0.904456	exon	UPF2
13	12498991	12499243	-0.904456	exon	LOC781700
2	33632946	33633021	-0.904555	exon	KCNH7
22	44018046	44018759	-0.904843	exon	SLMAP
22	44020555	44020666	-0.904843	exon	LOC100295532
22	44077878	44078156	-0.904843	exon	LOC537662
22	44150604	44150905	-0.904843	exon	ARF4
22	44179956	44183679	-0.904843	gene	PDE12
22	44213143	44213532	-0.904843	gene	LOC781609
22	44277966	44279197	-0.904843	gene	LOC100336284
22	44304659	44304909	-0.904843	gene	LOC100295167
22	44384744	44392469	-0.904843	gene	ASB14
22	44400349	44400385	-0.904843	exon	APPL1
22	44449109	44449265	-0.904843	exon	HESX1
22	44485042	44485177	-0.904843	exon	IL17RD
22	43977922	43979582	-0.904843	gene	LOC100300845
3	24900001	24902368	-0.905892	gene	LOC100141072
19	14450347	14450443	-0.907322	exon	HEATR6
19	14514635	14514771	-0.907322	exon	LOC515676
19	14554022	14554025	-0.907322	exon	LOC525415
19	14626320	14627733	-0.907322	gene	LOC100296618
19	14653460	14655028	-0.907322	gene	CCL4
19	14662232	14663224	-0.907322	gene	LOC532807
19	14673970	14675481	-0.907322	gene	CCL3
19	14702294	14703961	-0.907322	gene	LOC616364
19	14714239	14715642	-0.907322	gene	LOC100297044
19	14735465	14742239	-0.907322	gene	LOC504773
19	14759736	14760132	-0.907322	exon	LOC508666
19	14775262	14775424	-0.907322	exon	CCL14
19	14781918	14786966	-0.907322	gene	CCL16
19	14823470	14823599	-0.907322	exon	CCL5
19	14834532	14834619	-0.907322	exon	LOC616772
19	14858564	14858603	-0.907322	exon	TAF15
13	43507344	43508180	-0.908715	gene	CALML5
13	43532034	43532096	-0.908715	exon	NET1
13	43605579	43610262	-0.908715	gene	UCN3
13	43628176	43629274	-0.908715	exon	TUBAL3
13	43662523	43662600	-0.908715	exon	LOC782061
13	43692748	43692915	-0.908715	exon	LOC784927
13	43708730	43708812	-0.908715	exon	LOC100336811
13	43760435	43760882	-0.908715	gene	LOC100295425
13	43761295	43761483	-0.908715	exon	LOC100337056
13	43789469	43789552	-0.908715	exon	LOC785762
13	43862405	43874124	-0.908715	gene	LOC514083
13	43892103	43892254	-0.908715	exon	LOC507734
13	43909114	43909116	-0.908715	start_codon	AKR1C3
13	43947633	43957441	-0.908715	gene	AKR1C4
13	43967137	43969082	-0.908715	gene	LOC100139790
13	43973797	43973986	-0.908715	exon	LOC527068
13	43812693	43831923	-0.908715	gene	LOC100335780
13	43833816	43860332	-0.908715	gene	LOC619029
13	43923087	43942752	-0.908715	gene	LOC100140487
13	43493569	43494390	-0.908715	gene	LOC618002
8	96303852	96303900	-0.910477	exon	ABCA1
8	96612028	96612919	-0.910477	gene	LOC785644
8	96634754	96635639	-0.910477	gene	LOC785559
5	95757258	95757341	-0.910831	exon	PLBD1
5	95811677	95811755	-0.910831	exon	ATF7IP
5	96152772	96154863	-0.910831	gene	LOC100139060
19	14904944	14905241	-0.911876	exon	LOC519276
19	14931957	14935460	-0.911876	gene	LOC616835
19	14939572	14939956	-0.911876	exon	GAS2L2
19	14950018	14956393	-0.911876	gene	RASL10B
19	14961339	14961540	-0.911876	exon	AP2B1
28	32295147	32295231	-0.912351	exon	LOC615835
28	32381531	32382170	-0.912351	gene	LOC530965
16	24017745	24018137	-0.914161	gene	LOC781606
16	24128065	24128304	-0.914161	exon	SLC30A10
25	14316971	14317127	-0.914248	exon	MYH11
12	23989790	23989826	-0.914739	exon	TRPC4
12	24241937	24242165	-0.914739	exon	POSTN
9	39259227	39259895	-0.916291	exon	FYN
9	39309710	39310542	-0.916291	exon	TRAF3IP2
9	39352089	39352800	-0.916291	exon	LOC784866
9	39398246	39398784	-0.916291	gene	RPL23A
9	39407610	39407748	-0.916291	exon	REV3L
9	39618705	39627076	-0.916291	gene	LOC539486
9	39647514	39647743	-0.916291	exon	SLC16A10
19	53978216	53984772	-0.916291	gene	C1QTNF1
1	139702481	139702570	-0.917915	exon	CPNE4
12	706735	708412	-0.920398	gene	LOC789867
14	20600001	20606770	-0.921354	gene	LOC529047
14	20633331	20639303	-0.921354	gene	LOC100297500
14	20738814	20740407	-0.921354	gene	CEBPD
14	20740961	20741265	-0.921354	exon	LOC512910
14	21033276	21034329	-0.921354	gene	H3F3C
14	21052789	21052969	-0.921354	exon	PRKDC
3	110604436	110604459	-0.924659	exon	CLSPN
3	110646532	110650987	-0.924659	gene	LOC618155
3	110720283	110720446	-0.924659	exon	PSMB2
3	110787743	110787967	-0.924659	exon	NCDN
3	110796520	110796658	-0.924659	exon	LOC784489
3	110913993	110914122	-0.924659	exon	ZMYM4
3	111030066	111030977	-0.924659	gene	LOC618220
3	110762359	110777361	-0.924659	gene	LOC525824
3	19652666	19653114	-0.925313	exon	PIP5K1A
3	19666793	19666966	-0.925313	exon	VPS72
3	19679350	19683836	-0.925313	gene	TMOD4
3	19684360	19686905	-0.925313	gene	SCNM1
3	19687360	19687927	-0.925313	exon	LYSMD1
3	19695881	19698696	-0.925313	gene	TNFAIP8L2
3	19717292	19717739	-0.925313	exon	SEMA6C
3	19741533	19741663	-0.925313	exon	GABPB1
3	19762895	19767967	-0.925313	gene	MLLT11
3	19768810	19768934	-0.925313	exon	CDC42SE1
3	19777074	19779223	-0.925313	gene	LOC614476
3	19779459	19787707	-0.925313	gene	BNIPL
3	19788206	19790064	-0.925313	exon	PRUNE
3	19808483	19817754	-0.925313	gene	LOC505719
3	19824286	19824365	-0.925313	exon	ANXA9
3	19835017	19835075	-0.925313	exon	LASS2
3	19856789	19856918	-0.925313	exon	SETDB1
3	19956086	19956200	-0.925313	exon	ARNT
3	19994998	19995127	-0.925313	exon	CTSK
3	20017109	20017441	-0.925313	gene	LOC787895
3	20024302	20024365	-0.925313	exon	CTSS
3	20059126	20059204	-0.925313	exon	HORMAD1
3	20082069	20082257	-0.925313	exon	GOLPH3L
3	20087543	20087857	-0.925313	gene	LOC100336304
3	20116180	20116644	-0.925313	gene	LOC100139249
3	20141822	20147754	-0.925313	gene	ENSA
3	19926799	19947865	-0.925313	gene	LOC100335243
3	19600001	19607517	-0.925313	gene	PSMD4
3	19550843	19551727	-0.925313	exon	PI4KB
3	19552536	19560565	-0.925313	gene	ZNF687
18	45830100	45831072	-0.926762	gene	LOC789043
18	45852255	45853125	-0.926762	gene	LOC789050
18	45890809	45890931	-0.926762	exon	LOC519314
18	45907629	45907967	-0.926762	CDS	LOC100297240
3	120005184	120006101	-0.92722	gene	LOC519073
3	120029454	120030402	-0.92722	gene	LOC523582
3	120036970	120037920	-0.92722	gene	LOC615000
3	120055031	120055981	-0.92722	gene	LOC789457
3	120060371	120060414	-0.92722	exon	LOC530175
3	120080139	120081089	-0.92722	gene	LOC617467
13	41053211	41053449	-0.927414	exon	LOC787396
13	41104463	41107079	-0.927414	gene	NKX2-2
13	41140153	41140155	-0.927414	start_codon	LOC614124
13	41248125	41248345	-0.927414	exon	PAX1
3	110542188	110542372	-0.927548	exon	EIF2C4
3	110472833	110472992	-0.927548	exon	EIF2C1
18	18284108	18284308	-0.92887	exon	ZNF423
18	18468648	18470478	-0.92887	gene	LOC786252
18	18539431	18539584	-0.92887	exon	TMEM188
18	18568735	18569015	-0.92887	exon	HEATR3
16	52989919	52998276	-0.931558	gene	MCFD2
1	140737629	140737735	-0.931899	exon	PSMG1
1	140809018	140809670	-0.931899	gene	LOC613664
3	6908772	6908965	-0.93282	exon	UAP1
10	81525053	81525173	-0.937857	exon	ERH
10	81533907	81534682	-0.937857	exon	SLC39A9
20	10018767	10022547	-0.939425	gene	SERF1A
20	10034953	10035021	-0.939425	exon	SMN1
6	52007407	52009280	-0.940324	exon	PCDH7
9	67364662	67364933	-0.94117	exon	PTPRK
4	70414251	70414318	-0.94291	gene	MIR148A
22	16100029	16100157	-0.943942	exon	ANO10
22	16310518	16310784	-0.943942	exon	C22H3ORF23
22	16353183	16357979	-0.943942	gene	LOC782599
22	16360723	16361139	-0.943942	gene	LOC784786
22	16378619	16378668	-0.943942	exon	ZNF445
22	16415882	16416304	-0.943942	exon	ZNF197
22	16494296	16494328	-0.943942	exon	ZNF35
22	16247929	16308333	-0.943942	gene	LOC100296400
22	16383286	16411752	-0.943942	gene	LOC100337260
6	35008571	35010340	-0.946238	gene	FARSB
6	35100697	35101787	-0.946238	exon	LOC616908
13	21772259	21772470	-0.946806	exon	PLXDC2
19	8783295	8789511	-0.9488	gene	LOC100336462
19	8789640	8790536	-0.9488	gene	LOC781808
19	8718748	8718902	-0.9488	exon	MSI2
11	59697037	59697997	-0.951189	gene	LOC100138036
6	119209430	119209545	-0.951265	exon	LOC618227
6	119314725	119314764	-0.951265	exon	LOC100300032
6	119388904	119389174	-0.951265	exon	LOC100336523
6	119453975	119454649	-0.951265	exon	ACOX3
28	12498192	12498418	-0.955114	exon	CHRM3
20	33351745	33351883	-0.956685	exon	C6
20	33455667	33455694	-0.956685	exon	HEATR7B2
20	33552724	33552908	-0.956685	exon	C7
20	33650915	33651463	-0.956685	exon	CARD6
20	33667206	33667235	-0.956685	exon	RPL37
20	33688303	33688417	-0.956685	exon	PRKAA1
20	33721890	33722018	-0.956685	exon	TTC33
20	33762478	33764410	-0.956685	exon	PTGER4
18	4183790	4209542	-0.956851	gene	LOC100337002
19	43400710	43400888	-0.959281	exon	EZH1
19	43441583	43443429	-0.959281	gene	RAMP2
19	43446967	43447061	-0.959281	exon	VPS25
19	43468381	43469490	-0.959281	gene	CCDC56
19	43481805	43481954	-0.959281	exon	BECN1
19	43500061	43505920	-0.959281	gene	LOC100336105
19	43508614	43513732	-0.959281	gene	LOC100336082
19	43514369	43514371	-0.959281	start_codon	AOC3
19	43528921	43531708	-0.959281	gene	LOC100336124
19	43550515	43551970	-0.959281	gene	LOC100137745
19	43555808	43559786	-0.959281	gene	SAO
19	43562655	43564447	-0.959281	exon	LOC100138645
19	43527203	43549707	-0.959281	gene	LOC539069
14	24717243	24717303	-0.960333	exon	TMEM68
14	24747192	24747482	-0.960333	exon	TGS1
14	24872638	24872769	-0.960333	exon	LYN
14	24955076	24956324	-0.960333	gene	RPS20
14	24975783	24977096	-0.960333	gene	MOS
14	25007291	25009296	-0.960333	gene	PLAG1
14	25052885	25058781	-0.960333	gene	CHCHD7
14	25113323	25113454	-0.960333	exon	SDR16C5
7	14053439	14053523	-0.962928	exon	LOC784148
7	14095963	14100000	-0.962928	gene	LOC100140908
13	54008910	54009998	-0.963438	gene	LOC786039
13	54024613	54025592	-0.963438	gene	LOC788903
13	54047559	54048023	-0.963438	gene	LOC615706
13	54063354	54063553	-0.963438	exon	GINS1
13	54132405	54132576	-0.963438	exon	PCMTD2
28	30766413	30766927	-0.964022	gene	LOC784523
28	30807519	30807627	-0.964022	exon	LOC100296075
28	30822015	30822635	-0.964022	exon	MYST4
28	30855851	30855935	-0.964022	gene	MIR584-3
28	31013861	31014091	-0.964022	exon	DUPD1
28	31046963	31047136	-0.964022	exon	DUSP13
28	31058903	31059076	-0.964022	exon	SAMD8
28	31154552	31154645	-0.964022	exon	VDAC2
28	31170965	31173042	-0.964022	gene	COMTD1
28	31244063	31250000	-0.964022	gene	LOC508976
28	30700405	30700491	-0.964022	exon	ADK
16	24795633	24795656	-0.965081	exon	MARK1
5	95726014	95727672	-0.966471	gene	LOC504273
13	32708010	32708182	-0.966843	exon	SLC39A12
13	33005028	33005078	-0.966843	exon	CACNB2
27	9792004	9792548	-0.96739	gene	LOC100297259
13	70066184	70069566	-0.968612	gene	MAFB
13	70160938	70161511	-0.968612	exon	LOC100296892
8	74882556	74882653	-0.969995	exon	PPP2R2A
8	74924184	74924344	-0.969995	exon	BNIP3L
4	66156198	66156434	-0.970134	exon	GARS
4	66204846	66205108	-0.970134	exon	GGCT
4	66275926	66276126	-0.970134	exon	NOD1
4	66346471	66346546	-0.970134	gene	MIR2419
4	66366342	66366421	-0.970134	exon	ZNRF2
4	66454540	66455589	-0.970134	gene	LOC100294775
4	66491895	66492326	-0.970134	gene	LOC100297385
4	66610954	66616265	-0.970134	exon	LOC615685
10	93172628	93172687	-0.972886	exon	LOC529746
5	103415413	103415727	-0.97548	exon	LOC751804
5	103461624	103461665	-0.97548	exon	LOC100137765
5	103508578	103511994	-0.97548	gene	LOC100139350
5	103546108	103546270	-0.97548	exon	PEX5
5	103575932	103576168	-0.97548	gene	LOC100295630
5	103590589	103590815	-0.97548	exon	CLSTN3
5	103613062	103613142	-0.97548	exon	CRABP1
5	103634595	103644571	-0.97548	gene	C1RL
5	103650357	103655798	-0.97548	gene	LOC786586
5	103681135	103690195	-0.97548	gene	LOC507706
5	103703795	103704543	-0.97548	gene	LOC783686
5	103737161	103737218	-0.97548	exon	C1R
5	103775555	103775680	-0.97548	exon	C1S
5	103841290	103841397	-0.97548	exon	LPCAT3
5	103847443	103853163	-0.97548	gene	EMG1
5	103853322	103857865	-0.97548	gene	PHB2
5	103859005	103859094	-0.97548	gene	MIR141
5	103859436	103859500	-0.97548	gene	MIR200C
5	103862679	103872171	-0.97548	gene	PTPN6
5	103878771	103880611	-0.97548	gene	C5H12ORF57
5	103881477	103890158	-0.97548	gene	ATN1
5	103882433	103889124	-0.97548	gene	LOC100296370
5	103899877	103900000	-0.97548	gene	ENO2
3	15009727	15010228	-0.975651	exon	GON4L
3	15032420	15033379	-0.975651	gene	LOC784055
3	15093504	15097679	-0.975651	gene	MSTO1
3	15118199	15118321	-0.975651	exon	DAP3
3	15176831	15177250	-0.975651	exon	ASH1L
3	15355686	15361633	-0.975651	gene	RUSC1
3	15367996	15368084	-0.975651	exon	FDPS
3	15399755	15399851	-0.975651	exon	PKLR
3	15414872	15415301	-0.975651	exon	HCN3
3	15432100	15432273	-0.975651	exon	SCAMP3
3	15437682	15443017	-0.975651	gene	LOC100300734
3	15445102	15445250	-0.975651	exon	GBA
6	107452093	107452270	-0.98008	exon	LYAR
6	107477962	107478094	-0.98008	exon	TMEM128
6	107505447	107505858	-0.98008	exon	OTOP1
6	107423186	107423259	-0.98008	exon	ZBTB49
4	66055966	66056056	-0.980829	exon	CRHR2
6	47404579	47404674	-0.981825	exon	RBPJ
18	44853567	44854330	-0.982381	exon	LSM14A
18	44857022	44866473	-0.982381	gene	LOC100297504
1	134360497	134360600	-0.983783	exon	PPP2R3A
1	69105208	69105274	-0.987187	exon	KALRN
2	6101524	6101741	-0.987527	gene	LOC100335775
2	6112963	6113008	-0.987527	exon	MGC128040
2	6213566	6220196	-0.987527	gene	MSTN
2	6344223	6345468	-0.987527	gene	LOC100335795
2	6346410	6353449	-0.987527	gene	LOC100335809
2	6404704	6405189	-0.987527	exon	PMS1
2	6511310	6511441	-0.987527	exon	ORMDL1
2	6531464	6531582	-0.987527	exon	OSGEPL1
2	6544589	6596238	-0.987527	gene	LOC100140244
16	61326456	61336778	-0.989718	gene	LOC530749
11	94072877	94074965	-0.993804	gene	ZBTB6
11	94081217	94092093	-0.993804	gene	ZBTB26
11	94102998	94103082	-0.993804	exon	RABGAP1
11	94188119	94190302	-0.993804	gene	GPR21
11	94221968	94222447	-0.993804	gene	RPL21
11	94288975	94289098	-0.993804	exon	STRBP
11	94529998	94530253	-0.993804	exon	DENND1A
11	94215851	94230063	-0.993804	gene	LOC100300415
11	94501988	94523379	-0.993804	gene	LOC786516
19	41303709	41303806	-0.994189	exon	TOP2A
19	41326678	41327269	-0.994189	exon	IGFBP4
13	23555655	23556028	-0.995601	gene	LOC100298874
13	23709228	23713074	-0.995601	gene	BMI1
13	23728842	23728985	-0.995601	exon	SPAG6
13	23741431	23743810	-0.995601	gene	COMMD3
13	23903976	23904079	-0.995601	exon	PIP4K2A
5	31407113	31407275	-0.998675	exon	LOC526630
5	31446415	31449390	-0.998675	gene	LOC614370
10	81593974	81594122	-0.999083	exon	LOC100141172
17	53770213	53770282	-0.999733	gene	MIR2322
17	53968916	53971058	-0.999733	gene	ZNF664
17	54003920	54003949	-0.999733	exon	CCDC92
17	54214266	54214453	-0.999733	exon	ATP6V0A2
17	54211901	54211966	-0.999733	gene	MIR1721
24	44008158	44009048	-1.0001	CDS	MC2R
24	44291752	44294458	-1.0001	gene	LOC100299139
24	43950130	43950265	-1.0001	exon	RNMT
24	43983880	43984857	-1.0001	gene	MC5R
26	2850433	2850510	-1.00528	exon	ZWINT
18	3462169	3462253	-1.01032	exon	CNTNAP4
26	35006215	35006266	-1.0117	exon	VWA2
26	35059062	35059207	-1.0117	exon	AFAP1L2
8	71269195	71269317	-1.01254	exon	R3HCC1
8	71285606	71285742	-1.01254	exon	LOXL2
8	71431981	71432040	-1.01254	exon	ENTPD4
8	71542981	71543322	-1.01254	exon	SLC25A37
23	34536289	34536470	-1.01345	exon	PRP1
23	34536289	34536470	-1.01345	exon	LOC751563
23	34579296	34579403	-1.01345	exon	LOC100298767
23	34635020	34635199	-1.01345	exon	PRP2
23	34698325	34698506	-1.01345	exon	PRP14
23	34719327	34731151	-1.01345	gene	PRP9
23	34762827	34764348	-1.01345	gene	LOC100297031
23	34812251	34812432	-1.01345	exon	PRP-VII
23	34864081	34864188	-1.01345	exon	LOC751562
23	34864081	34864188	-1.01345	exon	PRP3
23	34667011	34678330	-1.01345	gene	LOC100336962
23	34745564	34756726	-1.01345	gene	LOC615210
23	34944270	34958502	-1.01345	gene	LOC787975
23	34484851	34485032	-1.01345	exon	PRP6
23	34436269	34436450	-1.01345	exon	PRP8
20	10416007	10416055	-1.01491	exon	CENPH
20	10433441	10433599	-1.01491	exon	CCNB1
20	10468742	10468829	-1.01491	exon	SLC30A5
22	35189249	35189313	-1.0183	exon	SLC25A26
15	19619434	19620030	-1.01913	gene	LOC617737
15	19867891	19877437	-1.01913	gene	LOC786394
16	5667099	5667265	-1.01924	exon	LOC514121
16	5724479	5724648	-1.01924	exon	LOC509867
16	5766642	5767048	-1.01924	exon	LOC100337312
16	5902716	5907403	-1.01924	gene	LOC100335511
16	5920331	5920513	-1.01924	exon	LOC781004
16	6038115	6039157	-1.01924	gene	LOC790886
16	6052920	6053099	-1.01924	exon	CFH
27	33051377	33051696	-1.02732	exon	BAG4
27	33067149	33072112	-1.02732	gene	PPAPDC1B
27	33110521	33110751	-1.02732	exon	DDHD2
27	33144491	33144583	-1.02732	CDS	LOC782022
18	55750001	55751080	-1.02884	gene	NTN5
18	55753309	55753416	-1.02884	exon	SEC1
18	55786904	55786906	-1.02884	start_codon	FUT2
18	55704289	55704456	-1.02884	exon	LOC100299475
18	55701226	55701975	-1.02884	gene	SPACA4
18	55710191	55713956	-1.02884	gene	RPL18
18	55714250	55721415	-1.02884	gene	SPHK2
18	55722335	55729578	-1.02884	gene	DBP
18	55730117	55736497	-1.02884	gene	CA11
18	55660425	55660542	-1.02884	exon	SULT2B1
4	91586730	91587665	-1.03212	exon	GRM8
6	30063545	30063547	-1.04125	stop_codon	PDHA2
16	53004496	53005546	-1.04491	gene	LOC789035
16	53033167	53033284	-1.04491	exon	FBLIM1
16	53066917	53067334	-1.04491	exon	TMEM82
16	53069568	53074055	-1.04491	gene	SLC25A34
16	53083447	53083675	-1.04491	exon	PLEKHM2
16	53131205	53133087	-1.04491	exon	DDI2
5	70454544	70454638	-1.04882	exon	RIC8B
5	70573524	70573697	-1.04882	exon	C5H12orf23
5	70596405	70597866	-1.04882	exon	MTERFD3
5	70614380	70614520	-1.04882	exon	CRY1
5	70748713	70756238	-1.04882	gene	LOC100140117
5	70910366	70911250	-1.04882	gene	LOC784294
13	51702831	51702873	-1.05066	exon	RNF24
13	51740448	51740573	-1.05066	exon	LOC535933
[truncated: 660 more rows]
