# Supplementary material for: Genetic Comparison and Selection of Reproductive and Growth-Related Traits in Qinchuan Cattle and Two Belgian Cattle Breeds
Source: Animals (Basel). 2025 Feb 19;15(4):608. doi: 10.3390/ani15040608 (PMC11851807; doi:10.3390/ani15040608)
Supplement: Supplementary file 1 [file animals-15-00608-s001.zip › animals-3424771-supplementary/Supplementary Material S4.xls]

## Sheet: up_PI
14	45279167	45279590	27.5	exon	MRPS28
14	45505177	45505225	27.5	exon	TPD52
14	45658720	45659307	27.5	gene	LOC100138499
6	119209430	119209545	21.0714	exon	LOC618227
6	119314725	119314764	21.0714	exon	LOC100300032
6	119388904	119389174	21.0714	exon	LOC100336523
6	119453975	119454649	21.0714	exon	ACOX3
1	107575688	107576169	17.8065	exon	PPM1L
1	107620969	107623612	17.8065	gene	LOC100140558
1	107645328	107646282	17.8065	gene	LOC784297
1	107687596	107688263	17.8065	gene	ARL14
1	107774353	107774421	17.8065	exon	KPNA4
1	107879883	107879943	17.8065	exon	TRIM59
2	99538457	99540331	14.0807	gene	LOC100138167
2	99660620	99661065	14.0807	exon	ERBB4
5	46144223	46145803	12.0856	gene	LOC100336487
5	46319212	46333943	12.0856	gene	LOC514916
20	14421749	14422188	11.2913	exon	CWC27
20	14459348	14459920	11.2913	gene	LOC784354
20	14682226	14682413	11.2913	exon	SFRS12IP1
20	14723557	14723756	11.2913	exon	LOC515994
20	14836400	14837419	11.2913	exon	RGS7BP
3	9101458	9101742	9.69543	exon	SLAMF1
3	9198203	9198297	9.69543	exon	CD84
3	9272182	9272325	9.69543	exon	SLAMF6
3	9386141	9386372	9.69543	exon	VANGL2
3	9442357	9442758	9.69543	gene	NHLH1
3	9453297	9453530	9.69543	exon	NCSTN
3	9468431	9468545	9.69543	exon	COPA
3	9517705	9517786	9.69543	exon	PEX19
3	9574437	9576298	9.69543	gene	DCAF8
3	9582074	9582247	9.69543	exon	PEA15
3	9598664	9598748	9.69543	exon	CASQ1
3	9371595	9372444	9.69543	gene	LOC787875
3	9050833	9051096	9.39086	exon	CD48
3	8950353	8950469	8.97253	exon	LOC100138271
3	8951908	8953889	8.97253	gene	ORF1
3	8966078	8968970	8.97253	gene	LOC100139781
3	8977430	8977762	8.97253	exon	SLAMF7
3	8921567	8927252	8.97253	gene	C3H1orf88
3	8902598	8913142	8.97253	gene	LOC100336790
3	8855126	8855449	8.97253	exon	LY9
3	8879270	8879377	8.97253	exon	SLAMF9
3	8821220	8821558	8.97253	exon	CD244
3	8769939	8771529	8.97253	gene	LOC788736
3	8773023	8778316	8.97253	gene	LOC524533
9	13002488	13002753	6.68067	exon	LOC100337502
9	13154530	13154964	6.68067	exon	LOC782472
9	13189168	13189405	6.68067	exon	MTO1
9	13233080	13235993	6.68067	gene	EEF1A1
9	13276982	13278719	6.68067	gene	LOC100295264
9	13316895	13316985	6.68067	exon	SLC17A5
9	13421249	13421322	6.68067	exon	CD109
9	12969181	12970905	6.68067	gene	LOC616454
9	12981372	12982550	6.68067	gene	OOEP
9	12852331	12852462	6.68067	exon	KCNQ5
9	12872582	12873354	6.68067	gene	LOC100295140
7	51979408	51979599	6.62252	exon	SIL1
7	52218128	52218184	6.62252	exon	MATR3
7	52252774	52252921	6.62252	exon	PAIP2
7	52281151	52281239	6.62252	exon	SLC23A1
7	52285862	52287943	6.62252	gene	PACAP
7	52290536	52293633	6.62252	gene	LOC785007
7	52295960	52296062	6.62252	exon	SPATA24
7	52313512	52313684	6.62252	exon	DNAJC18
7	52346573	52346669	6.62252	exon	ECSCR
7	52361793	52363207	6.62252	exon	TMEM173
7	52414547	52415057	6.62252	exon	UBE2D2
7	51869586	51869791	6.62252	exon	CTNNA1
7	51803639	51805906	6.62252	exon	LRRTM2
7	51819625	51819705	6.62252	exon	LOC100337182
14	45718153	45718471	6.37306	gene	LOC100295528
3	1373	3243	6.01987	gene	LOC100141162
3	4504	5585	6.01987	gene	LOC787668
3	16406	21765	6.01987	gene	LOC787644
3	27469	29417	6.01987	gene	LOC100296497
3	37930	39327	6.01987	gene	LOC100336903
3	95332	96264	6.01987	gene	LOC100335782
3	111967	113808	6.01987	gene	LOC100140467
3	148930	153422	6.01987	gene	LOC787305
3	162435	163364	6.01987	gene	LOC787328
3	195880	195990	6.01987	exon	LOC790004
3	256838	257029	6.01987	exon	TBX19
3	339960	340046	6.01987	exon	SFT2D2
3	406187	406282	6.01987	exon	TIPRL
3	474847	474888	6.01987	exon	GPR161
3	30181	32825	6.01987	gene	LOC100296360
2	91026978	91027317	5.90717	exon	LOC614993
2	91155252	91156072	5.90717	exon	SUMO1
2	91203326	91203589	5.90717	exon	NOP58
2	91370424	91370493	5.90717	exon	BMPR2
2	91475468	91475639	5.90717	exon	ALS2CR13
2	90987008	90989214	5.90717	gene	FZD7
6	75189268	75190334	5.84475	gene	LOC100297376
14	36626620	36627377	4.15011	gene	LOC783431
14	36912900	36913021	4.15011	exon	EYA1
14	36500001	36500402	4.15011	exon	LOC100300765
14	36470581	36470764	4.15011	exon	LACTB2
29	5301566	5304301	3.86093	gene	LOC787870
29	5309503	5313019	3.86093	gene	LOC100297112
29	5317084	5324554	3.86093	gene	LOC100337411
29	5324979	5325171	3.86093	exon	LOC100337425
29	5358590	5363749	3.86093	gene	TRIM49
29	5408412	5416666	3.86093	gene	LOC100139381
29	5432885	5434136	3.86093	gene	LOC529778
29	5463365	5468104	3.86093	gene	LOC788345
29	5468382	5468668	3.86093	exon	LOC100337492
29	5494432	5503166	3.86093	gene	LOC100336397
29	5510288	5511523	3.86093	gene	LOC100140569
29	5536300	5537570	3.86093	gene	LOC100138009
29	5546906	5549520	3.86093	gene	LOC788427
29	5558460	5568680	3.86093	gene	LOC100337032
29	5615911	5618337	3.86093	gene	LOC786425
29	5649914	5649991	3.86093	exon	LOC100336475
29	5720284	5721555	3.86093	gene	LOC523762
29	5740406	5741074	3.86093	gene	LOC100295387
29	5748317	5748727	3.86093	exon	LOC786377
29	5780912	5781007	3.86093	exon	TRIM43
29	5384704	5406787	3.86093	gene	LOC521981
29	5683523	5712834	3.86093	gene	LOC100336489
14	24610013	24610958	3.86056	exon	XKR4
14	24717243	24717303	3.86056	exon	TMEM68
14	24747192	24747482	3.86056	exon	TGS1
14	24872638	24872769	3.86056	exon	LYN
14	24955076	24956324	3.86056	gene	RPS20
14	24975783	24977096	3.86056	gene	MOS
14	25007291	25009296	3.86056	gene	PLAG1
14	25052885	25058781	3.86056	gene	CHCHD7
9	7903560	7905241	3.70861	exon	LOC781070
9	7914953	7915063	3.70861	exon	BAI3
20	14254733	14254937	3.63144	exon	ADAMTS6
3	35428058	35428380	3.34653	exon	VAV3
7	112510327	112511679	3.27203	gene	LOC100141074
7	112524961	112525658	3.27203	gene	LOC785136
1	107917364	107917528	3.21552	exon	SMC4
1	107923236	107923328	3.21552	gene	MIR16B
1	107923379	107923476	3.21552	gene	MIR15B
1	107936923	107937085	3.21552	exon	IFT80
20	15075201	15075429	3.07692	exon	RNF180
20	15213924	15214005	3.07692	gene	MIR320
13	11400123	11400229	3.06878	exon	LOC100337293
13	11543628	11544214	3.06878	exon	LOC509875
13	11642132	11642782	3.06878	gene	LOC784287
13	11729324	11729812	3.06878	exon	CAMK1D
13	11657429	11728617	3.06878	gene	LOC100294849
21	45519651	45522303	3.0566	gene	CFL2
21	45607528	45607826	3.0566	exon	LOC100337139
21	45708493	45708614	3.0566	exon	MGC142695
21	45732643	45732778	3.0566	exon	SRP54
21	45767404	45767959	3.0566	gene	LOC781608
21	45777967	45778021	3.0566	exon	FAM177A1
21	45804223	45804355	3.0566	exon	PPP2R3C
21	45820622	45820665	3.0566	exon	LOC532995
21	45974822	45974960	3.0566	exon	PSMA6
21	45465525	45465540	3.0566	exon	SNX6
21	45486926	45487607	3.0566	gene	LOC781374
3	9616414	9616550	3.02766	exon	ATP1A4
3	9648544	9648645	3.02766	exon	ATP1A2
16	12483071	12483752	2.96846	gene	LOC789615
16	12645249	12645390	2.96846	exon	CDC73
16	12657116	12661447	2.96846	gene	LOC780986
16	12685801	12688467	2.96846	exon	B3GALT2
16	12762910	12763101	2.96846	exon	GLRX2
16	12792375	12792973	2.96846	exon	TROVE2
16	12806690	12806902	2.96846	exon	UCHL5
16	12544470	12585794	2.96846	gene	LOC613660
5	58050316	58051242	2.90657	gene	LOC615284
5	58067212	58068156	2.90657	gene	LOC618816
5	58113693	58113730	2.90657	exon	LOC506139
5	58161352	58162287	2.90657	gene	LOC526713
5	58207648	58208574	2.90657	gene	LOC510046
5	58220612	58223337	2.90657	gene	LOC782730
5	58230291	58231226	2.90657	gene	LOC529303
5	58240981	58241902	2.90657	gene	LOC782659
5	58260957	58260959	2.90657	stop_codon	LOC782624
5	58275378	58275400	2.90657	exon	LOC782591
5	58370254	58371249	2.90657	gene	LOC100140445
5	58419457	58420410	2.90657	gene	LOC782430
5	58431402	58435872	2.90657	gene	LOC782374
5	58450945	58451880	2.90657	gene	LOC782338
5	58463843	58464841	2.90657	gene	LOC782296
5	58478249	58480017	2.90657	gene	LOC782220
5	58505172	58506103	2.90657	gene	LOC100299274
5	58512430	58513368	2.90657	gene	LOC787401
5	58528976	58529930	2.90657	gene	LOC787422
5	58540317	58541324	2.90657	gene	LOC787442
5	58130097	58131028	2.90657	gene	LOC100337212
5	58397986	58415761	2.90657	gene	LOC782474
5	58474196	58475126	2.90657	gene	LOC782256
5	58294224	58329305	2.90657	gene	LOC782550
5	58000001	58000852	2.90657	gene	LOC515967
5	58013486	58013710	2.90657	gene	LOC781350
2	83405175	83412760	2.80675	gene	LOC100138726
2	82928223	82928444	2.80675	gene	LOC100295962
5	35158005	35158163	2.80508	exon	ANO6
5	35174130	35175215	2.80508	gene	LOC784769
5	35473720	35474440	2.80508	exon	DBX2
5	51991217	51991322	2.80226	exon	LOC100297656
5	52137555	52138198	2.80226	gene	LOC784865
1	94276997	94277402	2.79597	gene	LOC614506
18	60662724	60664194	2.79026	gene	LOC782961
18	60695652	60696510	2.79026	gene	LOC788268
18	60703686	60712110	2.79026	gene	LOC788928
18	60749139	60749837	2.79026	exon	LOC100139359
18	60794963	60795080	2.79026	exon	ZNF208
18	60813847	60813973	2.79026	exon	LOC100336208
18	60854614	60854918	2.79026	gene	LOC100296721
18	60865794	60866391	2.79026	exon	LOC100140452
18	60891836	60892772	2.79026	gene	LOC100336418
18	60898286	60899239	2.79026	exon	LOC100336431
18	60934079	60934613	2.79026	gene	LOC788405
18	60946259	60947952	2.79026	gene	LOC100336461
18	60961015	60961183	2.79026	exon	ZNF679
18	60973809	60976329	2.79026	gene	LOC100336493
18	61027589	61027673	2.79026	exon	ZNF331
18	61045887	61046289	2.79026	exon	LOC504861
18	61078946	61079084	2.79026	exon	NLRP12
18	61145844	61145922	2.79026	gene	MIR292
18	60652389	60681562	2.79026	gene	LOC100337403
18	60828777	60846476	2.79026	gene	LOC100138191
18	60918141	60937149	2.79026	gene	LOC100336448
18	60978206	61002873	2.79026	gene	LOC100139104
18	60600001	60601078	2.79026	exon	LOC785286
18	60622037	60623142	2.79026	gene	LOC100337365
18	60632596	60633330	2.79026	exon	ZNF85
18	60550001	60553041	2.79026	gene	LOC616720
18	60577952	60586348	2.79026	gene	LOC786224
16	43941188	43941272	2.68304	exon	PEX14
16	43994268	44004668	2.68304	gene	DFFA
16	44011278	44012877	2.68304	gene	CORT
16	44020005	44020071	2.68304	exon	APITD1
16	44054988	44055053	2.68304	exon	PGD
16	44086275	44086420	2.68304	exon	LOC100337161
16	44216862	44220313	2.68304	gene	LOC781542
16	44265681	44265855	2.68304	exon	UBE4B
22	675775	677104	2.53181	exon	ECOP
22	703822	703894	2.53181	exon	LANCL2
22	899187	899333	2.53181	exon	EGFR
22	1114693	1119947	2.53181	gene	LOC100296108
19	27953738	27955396	2.43646	gene	SAT2
19	27955573	27960099	2.43646	gene	SHBG
19	27974161	27978470	2.43646	gene	ATP1B2
19	27985494	27997841	2.43646	gene	TP53
19	27998930	27999476	2.43646	exon	WRAP53
19	28012504	28012999	2.43646	exon	EFNB3
19	28027092	28027248	2.43646	exon	DNAH2
19	28147259	28147395	2.43646	exon	LOC100140276
19	28156792	28157771	2.43646	gene	TMEM88
19	28158378	28159905	2.43646	gene	MGC133554
19	28159741	28161366	2.43646	gene	LOC507171
19	28184866	28184892	2.43646	exon	CHD3
19	28186254	28186916	2.43646	exon	LOC100138708
19	28214104	28220774	2.43646	gene	KCNAB3
19	28221789	28223283	2.43646	gene	TRAPPC1
19	28223872	28224697	2.43646	exon	CNTROB
19	28274099	28274206	2.43646	exon	GUCY2D
19	28306791	28306937	2.43646	exon	ALOX15B
19	28329831	28341331	2.43646	gene	ALOX12B
19	28376444	28376539	2.43646	exon	HES7
19	28392792	28393393	2.43646	exon	PER1
19	28409426	28409584	2.43646	exon	VAMP2
19	28422865	28423639	2.43646	gene	LOC512248
19	28432863	28435112	2.43646	gene	TMEM107
19	28443496	28445326	2.43646	gene	C19H17orf59
19	28447633	28450000	2.43646	gene	AURKB
19	28317103	28329700	2.43646	gene	LOC617613
19	28351723	28372036	2.43646	gene	ALOXE3
19	27902840	27902918	2.43646	exon	TNFSF13
19	27906586	27914530	2.43646	gene	SENP3
19	27915413	27915449	2.43646	exon	EIF4A1
19	27921927	27923983	2.43646	gene	CD68
19	27925701	27929096	2.43646	gene	MPDU1
19	27929104	27930911	2.43646	gene	SOX15
19	27934382	27934604	2.43646	exon	FXR2
19	27800141	27800312	2.43646	exon	POLR2A
19	27812287	27815343	2.43646	gene	LOC100337330
19	27751729	27751921	2.43646	exon	FGF11
19	27757183	27766382	2.43646	gene	CHRNB1
19	27769639	27769641	2.43646	stop_codon	ZBTB4
19	27784052	27785626	2.43646	gene	AMAC1L3
19	27700502	27700665	2.43646	exon	TNK1
19	27706379	27710913	2.43646	gene	PLSCR3
19	27714469	27715619	2.43646	gene	C19H17orf61
19	27722492	27727210	2.43646	gene	LOC100337038
19	27727805	27733393	2.43646	gene	NLGN2
19	27733908	27735192	2.43646	gene	SPEM1
19	27747547	27749622	2.43646	gene	TMEM102
19	27650001	27653258	2.43646	gene	EIF5A
19	27653444	27656067	2.43646	gene	GPS2
19	27656328	27668154	2.43646	gene	NEURL4
19	27669268	27672493	2.43646	gene	LOC508096
19	27673004	27684649	2.43646	gene	ACAP1
19	27685379	27688137	2.43646	gene	KCTD11
19	27688399	27688567	2.43646	exon	TMEM95
19	27600001	27602468	2.43646	gene	C19H17ORF81
19	27602592	27604817	2.43646	gene	CLDN7
19	27616613	27622203	2.43646	gene	SLC2A4
19	27623262	27623346	2.43646	exon	YBX2
3	8702534	8703641	2.39569	gene	LOC100138220
3	8724919	8724930	2.39569	exon	LOC100300695
3	8745941	8746980	2.39569	gene	LOC100138115
3	8654481	8655698	2.39569	gene	LOC100141062
3	8683241	8683276	2.39569	exon	ITLN2
3	8693217	8698320	2.39569	gene	LOC790169
3	8650001	8651115	2.39569	gene	LOC100336682
2	48412322	48412431	2.37785	exon	ACVR2A
2	48505741	48506213	2.37785	gene	LOC100295122
2	48559523	48560570	2.37785	gene	LOC100139975
2	48700794	48702761	2.37785	gene	LOC100138658
7	52505097	52505136	2.3753	exon	CXXC5
16	44432738	44432839	2.30594	exon	RBP7
19	9502265	9502297	2.22727	exon	BZRAP1
19	9527305	9527391	2.22727	gene	MIR142
19	9540308	9546074	2.22727	gene	SUPT4H1
19	9548268	9548990	2.22727	exon	RNF43
19	9619763	9619833	2.22727	exon	LOC784069
19	9682750	9682904	2.22727	exon	MTMR4
19	9699124	9699225	2.22727	exon	SEPT4
19	9715986	9721263	2.22727	gene	LOC616486
19	9723003	9724511	2.22727	gene	LOC100139480
19	9736809	9737239	2.22727	gene	LOC100297075
19	9747133	9747210	2.22727	exon	TEX14
19	9851553	9852100	2.22727	gene	MGC137055
19	9887799	9892865	2.22727	gene	RAD51C
19	9891613	9892158	2.22727	gene	TDGF1
16	43815307	43815795	2.22508	exon	CASZ1
7	51153752	51153826	2.2236	exon	NME5
7	51199189	51199403	2.2236	exon	BRD8
7	51214237	51214296	2.2236	exon	KIF20A
7	51227424	51227577	2.2236	exon	CDC23
7	51278942	51280873	2.2236	gene	GFRA3
7	51313474	51314392	2.2236	exon	CDC25C
7	51349485	51358859	2.2236	gene	FAM53C
7	51349701	51349770	2.2236	gene	MIR2459
7	51411292	51411765	2.2236	gene	LOC784359
7	51421165	51427159	2.2236	gene	REEP2
7	51438972	51441815	2.2236	gene	EGR1
7	51477660	51477835	2.2236	exon	ETF1
7	51509976	51510203	2.2236	exon	HSPA9
2	91566324	91566578	2.2109	exon	LOC538992
7	92872311	92873366	2.20779	gene	LOC789955
7	93020812	93020865	2.20779	exon	LOC507513
7	93240415	93241284	2.20779	exon	ARRDC3
7	51067638	51067829	2.18586	exon	LOC540987
7	51126579	51131523	2.18586	gene	WNT8A
6	96346732	96348663	2.18381	exon	ANTXR2
6	96650285	96657178	2.18381	gene	PRDM8
16	44455586	44463007	2.16187	gene	NMNAT1
16	44481149	44481284	2.16187	exon	LOC100337372
8	107773204	107773392	2.15842	exon	ASTN2
16	18739864	18741884	2.15415	gene	LOC100336822
10	75900001	75902666	2.1517	gene	LOC783427
10	75919499	75921086	2.1517	gene	LOC783478
10	75953652	75953919	2.1517	exon	PPP2R5E
10	76151136	76152446	2.1517	exon	WDR89
10	76248673	76251113	2.1517	exon	SGPP1
10	76362023	76362135	2.1517	exon	SYNE2
10	76383153	76384024	2.1517	gene	LOC100301070
10	75852121	75852179	2.1517	exon	RHOJ
10	75890928	75894743	2.1517	gene	LOC539408
12	25867608	25867727	2.14592	exon	NBEA
12	25999848	26000924	2.14592	CDS	MAB21L1
29	8306071	8306147	2.14176	exon	TMEM135
29	8121687	8122321	2.14176	gene	LOC781969
1	56282946	56283014	2.14013	exon	LOC534360
28	32832206	32832400	2.13725	exon	KCNMA1
29	27368218	27368242	2.13365	exon	LOC100300342
29	27380907	27381822	2.13365	exon	LOC100301231
29	27404118	27404885	2.13365	gene	LOC100301279
29	27417461	27418392	2.13365	gene	LOC100336420
29	27421363	27422297	2.13365	gene	LOC782155
29	27435069	27435287	2.13365	exon	LOC781828
29	27458122	27459055	2.13365	gene	LOC781797
29	27465832	27466825	2.13365	gene	LOC781746
29	27486311	27487243	2.13365	gene	LOC781666
29	27498635	27499567	2.13365	gene	LOC781627
29	27523131	27524063	2.13365	gene	LOC781509
29	27535796	27536725	2.13365	gene	LOC531816
29	27561063	27562130	2.13365	gene	LOC506960
29	27566358	27567304	2.13365	gene	LOC781398
29	27570025	27573346	2.13365	gene	TMEM225
29	27615864	27616803	2.13365	gene	LOC781359
29	27637623	27638763	2.13365	gene	LOC781277
29	27648733	27649671	2.13365	gene	LOC509323
29	27662392	27663335	2.13365	gene	LOC614419
29	27673051	27673986	2.13365	gene	LOC100139052
29	27693146	27694087	2.13365	gene	LOC521903
29	27717527	27718453	2.13365	gene	LOC516940
29	27723576	27724508	2.13365	gene	LOC782297
29	27730880	27731811	2.13365	gene	LOC782257
29	27736823	27737749	2.13365	gene	LOC782221
29	27750649	27751581	2.13365	gene	LOC782191
29	27770678	27770680	2.13365	start_codon	LOC787625
29	27780286	27781220	2.13365	gene	LOC100141288
29	27786854	27786856	2.13365	stop_codon	LOC510984
29	27820502	27821434	2.13365	gene	LOC787694
29	27837610	27838499	2.13365	gene	LOC781383
29	27845519	27846516	2.13365	gene	LOC514864
29	27475422	27476347	2.13365	gene	LOC781706
29	27508286	27513695	2.13365	gene	LOC781589
29	27622831	27629154	2.13365	gene	LOC781319
29	27704862	27705788	2.13365	gene	LOC782375
29	27656041	27656977	2.13365	gene	LOC512722
29	27300298	27302243	2.13365	gene	LOC505660
29	27312782	27316535	2.13365	gene	LOC781901
29	27330050	27331735	2.13365	gene	LOC532490
29	27338089	27339246	2.13365	gene	LOC788328
12	18716650	18717380	2.12025	gene	LOC525149
12	18844597	18844695	2.12025	exon	FNDC3A
12	18952755	18955392	2.12025	gene	LOC788867
12	18962899	18963091	2.12025	exon	CDADC1
12	19014241	19016547	2.12025	exon	CAB39L
5	56652266	56653348	2.11302	gene	LOC100294755
5	56655700	56655767	2.11302	gene	MIR2431
5	56658048	56671162	2.11302	gene	STAT6
5	56677756	56677995	2.11302	exon	NAB2
5	56683093	56683671	2.11302	gene	LOC100336976
5	56697177	56697303	2.11302	exon	TMEM194A
5	56712797	56713012	2.11302	exon	MYO1A
5	56744605	56748242	2.11302	gene	TAC3
5	56763173	56767203	2.11302	gene	ZBTB39
5	56773335	56778499	2.11302	gene	GPR182
5	56781663	56782200	2.11302	gene	LOC100295935
5	56795820	56800444	2.11302	gene	LOC522844
5	56822599	56827389	2.11302	gene	LOC100139075
5	56863815	56864034	2.11302	exon	RDH16
5	56870885	56874963	2.11302	gene	LOC100139961
5	56877709	56878067	2.11302	exon	SDR9C7
5	56931818	56932151	2.11302	gene	LOC100294910
5	56946448	56946779	2.11302	exon	LOC100138638
5	57013025	57013283	2.11302	exon	HSD17B6
5	57042277	57042379	2.11302	exon	PRIM1
5	57063071	57063101	2.11302	exon	NACA
5	57086325	57087665	2.11302	gene	LOC784846
5	57091367	57091563	2.11302	exon	PTGES3
5	57119917	57125290	2.11302	gene	ATP5B
5	57121853	57121918	2.11302	gene	MIR677
5	57132351	57132471	2.11302	exon	BAZ2A
5	56831851	56863543	2.11302	gene	LOC100295977
14	36404974	36405090	2.10643	exon	TRAM1
16	44541239	44541352	2.08714	exon	CTNNBIP1
5	78286242	78286849	2.08475	gene	LOC782092
5	78314233	78314295	2.08475	exon	LOC510651
5	78505043	78507977	2.08475	gene	LOC100137780
5	78552287	78552397	2.08475	exon	AMN1
5	78647085	78655646	2.08475	gene	LOC530461
13	61612683	61615456	2.06954	gene	DEFB124
13	61619569	61619629	2.06954	exon	REM1
13	61644664	61644962	2.06954	exon	HM13
13	61726125	61727284	2.06954	gene	ID1
13	61745510	61750870	2.06954	gene	LOC618339
13	61768334	61768468	2.06954	CDS	BCL2L1
13	61831821	61832092	2.06954	exon	TPX2
13	61900820	61900878	2.06954	exon	MYLK2
13	61924321	61925629	2.06954	gene	FOXS1
13	61930774	61930912	2.06954	exon	LOC618409
13	61947703	61947785	2.06954	exon	DUSP15
13	61958825	61958923	2.06954	exon	TTLL9
13	62013242	62013317	2.06954	exon	PDRG1
13	62030345	62030928	2.06954	exon	XKR7
13	62068569	62068598	2.06954	exon	LOC525479
15	968400	969332	2.06122	gene	LOC532486
15	992064	992999	2.06122	gene	LOC100139475
15	1084804	1086692	2.06122	gene	LOC100139021
15	1087365	1088294	2.06122	gene	LOC515790
15	1102052	1102595	2.06122	gene	LOC100337084
15	1107709	1108604	2.06122	gene	LOC786445
15	1123512	1124441	2.06122	gene	LOC786467
15	1138759	1139688	2.06122	gene	LOC508315
15	1174969	1175901	2.06122	gene	LOC786506
15	1198239	1199173	2.06122	gene	LOC786525
15	1207685	1208639	2.06122	gene	LOC529299
15	1242488	1243589	2.06122	gene	LOC787524
15	1252663	1255598	2.06122	gene	LOC100300218
15	1272684	1274025	2.06122	gene	LOC100300262
15	1295475	1296403	2.06122	gene	LOC100300302
15	1046942	1049583	2.06122	gene	LOC786395
15	905560	906477	2.06122	gene	LOC522410
15	910362	911185	2.06122	gene	LOC100295569
15	920980	921881	2.06122	gene	LOC517325
15	942331	943257	2.06122	gene	LOC530524
15	858973	859896	2.06122	gene	LOC524538
15	875329	876238	2.06122	gene	LOC788875
15	882547	883468	2.06122	gene	LOC788868
15	885626	886312	2.06122	gene	LOC788855
15	811471	812397	2.06122	gene	LOC618523
15	840114	841004	2.06122	gene	LOC531237
15	756458	757386	2.06122	gene	LOC781089
15	767421	767480	2.06122	exon	LOC510722
15	781231	782132	2.06122	gene	LOC100336038
16	42614307	42614470	2.03521	exon	PLOD1
16	42648162	42653791	2.03521	gene	KIAA2013
16	42700409	42701796	2.03521	gene	NPPB
16	42712138	42712257	2.03521	exon	NPPA
16	42728220	42728346	2.03521	exon	CLCN6
16	42750520	42750536	2.03521	exon	MTHFR
16	42765503	42767965	2.03521	gene	LOC100336252
16	42809527	42809632	2.03521	exon	AGTRAP
16	42840313	42841358	2.03521	exon	LOC506110
16	42876001	42876114	2.03521	exon	MAD2L2
16	42889891	42890076	2.03521	exon	FBXO6
16	42901486	42905539	2.03521	gene	FBXO44
16	42906700	42907117	2.03521	exon	FBXO2
16	43039911	43040024	2.03521	exon	PTCHD2
16	42564454	42564650	2.03521	exon	MFN2
16	42502465	42502469	2.03521	exon	TNFRSF8
16	42537919	42548110	2.03521	gene	MIIP
16	44573572	44573646	2.02914	exon	CLSTN1
16	44678947	44679090	2.02914	exon	PIK3CD
8	41293373	41293442	2.00844	exon	RFX3
8	41000001	41119852	2.00844	gene	LOC100336561
8	41129409	41246940	2.00844	gene	LOC100335699
24	44008158	44009048	2	CDS	MC2R
24	44291752	44294458	2	gene	LOC100299139
24	43950130	43950265	2	exon	RNMT
24	43983880	43984857	2	gene	MC5R
11	56493377	56501714	1.98468	gene	LOC100138733
11	56528811	56531769	1.98468	gene	REG3G
11	56639963	56642386	1.98468	gene	REG3A
23	52050985	52051128	1.97996	exon	IRF4
23	52099816	52099987	1.97996	exon	LOC787471
23	52288936	52289881	1.97996	gene	LOC100336531
23	52335397	52336132	1.97996	gene	LOC100336541
23	52380455	52388973	1.97996	gene	LOC781404
23	52397483	52398420	1.97996	gene	LOC613394
23	52415209	52416152	1.97996	gene	LOC532311
23	52431758	52432741	1.97996	gene	LOC100138976
23	52444476	52444478	1.97996	stop_codon	LOC781516
23	52494699	52495637	1.97996	gene	LOC781932
23	52504148	52505054	1.97996	gene	LOC781967
23	52006184	52006239	1.97996	exon	EXOC2
2	84866436	84866766	1.97285	exon	DNAH7
2	85081724	85081772	1.97285	exon	STK17B
2	85136811	85137390	1.97285	exon	HECW2
5	13756351	13756910	1.97147	gene	LOC781108
12	41391038	41414686	1.96838	gene	LOC100139846
1	76706150	76706248	1.96471	exon	OSTN
1	76743929	76750425	1.96471	gene	LOC614619
1	76844273	76849374	1.96471	gene	LOC100336196
1	76850454	76850775	1.96471	exon	LOC100139788
1	77035495	77037254	1.96471	gene	LOC782776
1	77092232	77092699	1.96471	gene	LOC100299317
1	76666304	76666406	1.96471	exon	UTS2D
1	83603543	83603612	1.96269	exon	DVL3
1	83623320	83623444	1.96269	exon	EIF2B5
1	83641894	83653007	1.96269	gene	HTR3E
1	83676971	83683796	1.96269	gene	HTR3C
1	83721589	83721755	1.96269	exon	LOC532114
1	83736248	83736280	1.96269	exon	ABCC5
1	83846164	83846619	1.96269	gene	LOC504858
1	83860274	83860400	1.96269	exon	PARL
1	83918061	83918443	1.96269	exon	MAP6D1
1	83934818	83934897	1.96269	exon	YEATS2
1	83985339	83985685	1.96269	gene	LOC782704
1	84033102	84033104	1.96269	start_codon	RPS6
1	84062774	84063254	1.96269	exon	KLHL24
1	83702211	83710416	1.96269	gene	LOC786154
1	83819541	83820582	1.96269	gene	LOC783608
1	83836515	83850367	1.96269	gene	LOC782787
1	83550001	83557613	1.96269	gene	VWA5B2
1	83574412	83574500	1.96269	exon	ABCF3
1	83589841	83589957	1.96269	exon	AP2M1
1	83500856	83501035	1.96269	exon	PSMD2
1	83509065	83509160	1.96269	exon	ECE2
1	83531113	83533268	1.96269	gene	CAMK2N2
1	83540706	83540913	1.96269	exon	ALG3
1	83546862	83546947	1.96269	gene	MIR1224
1	83450276	83450409	1.96269	exon	CLCN2
1	83457838	83458898	1.96269	exon	MGC139309
1	83476134	83476370	1.96269	exon	EIF4GI
9	42854330	42854475	1.9604	exon	SCML4
9	42923995	42925944	1.9604	exon	SOBP
9	43099804	43100315	1.9604	exon	PDSS2
3	8623765	8623871	1.9562	exon	LOC786046
3	8638117	8639330	1.9562	gene	LOC100336668
6	56817518	56820318	1.94615	gene	LOC781670
16	28767325	28768104	1.92982	gene	LOC785251
16	28772360	28772373	1.92982	exon	LOC516576
16	29159786	29159977	1.92982	exon	LBR
16	29245337	29245415	1.92982	exon	ENAH
12	66292146	66292651	1.9204	exon	GPC5
1	76624189	76624452	1.91561	exon	CCDC50
16	43258248	43268580	1.90955	gene	UBIAD1
16	43275756	43275917	1.90955	exon	MTOR
16	43328466	43334550	1.90955	gene	ANGPTL7
22	26112090	26112269	1.90854	exon	CHL1
7	92835153	92835269	1.90535	exon	GPR98
9	47224237	47224631	1.90132	gene	LOC783945
16	43403640	43403764	1.88525	exon	EXOSC10
16	43445483	43449541	1.88525	gene	SRM
16	43463116	43463120	1.88525	exon	MASP2
16	43482383	43482553	1.88525	exon	TARDBP
19	9453022	9453182	1.87023	exon	LPO
19	9473001	9484176	1.87023	gene	MPO
23	2451706	2455999	1.86667	gene	LOC100138918
23	2483274	2483342	1.86667	exon	PRIM2
7	51001395	51001507	1.8662	exon	PKD2L2
7	50952514	50952563	1.8662	exon	MYOT
7	50813377	50816509	1.8662	gene	HNRNPA0
7	50816544	50819390	1.8662	gene	LOC100295088
7	50847132	50849169	1.8662	gene	LOC783556
7	50756857	50756963	1.8662	exon	KLHL3
10	801060	801173	1.86614	exon	MCC
10	980642	980793	1.86614	exon	DCP2
10	1043713	1043897	1.86614	exon	REEP5
10	1102147	1110236	1.86614	gene	SRP19
10	1126619	1126833	1.86614	exon	APC
14	46349186	46349282	1.86381	exon	PAG1
14	46644559	46644687	1.86381	exon	FABP5
2	122862964	122863064	1.8615	exon	ZCCHC17
2	122889872	122890045	1.8615	exon	SNRNP40
2	122974406	122974487	1.8615	exon	NKAIN1
2	123070708	123070794	1.8615	exon	PUM1
2	123209186	123209397	1.8615	exon	SDC3
5	120776794	120780157	1.85289	gene	LOC531175
5	120829034	120829169	1.85289	exon	LOC100336626
5	120908148	120912213	1.85289	gene	ZBED4
5	120928978	120929313	1.85289	exon	ALG12
5	120924134	120924922	1.85289	gene	LOC100300263
5	120933369	120940337	1.85289	gene	CRELD2
5	120970011	120973250	1.85289	gene	LOC100336651
5	120995602	120995708	1.85289	exon	LOC100336471
5	121036561	121043068	1.85289	gene	LOC100336488
5	121046956	121047266	1.85289	gene	LOC100296194
5	121059542	121059670	1.85289	exon	LOC100336501
5	121056950	121056965	1.85289	exon	MLC1
5	121092978	121093067	1.85289	exon	LOC100336514
5	121099143	121099239	1.85289	exon	MOV10L1
5	93693961	93693998	1.84314	exon	LMO3
5	93623043	93693680	1.84314	gene	LOC100297629
6	38991847	38992112	1.84231	exon	LCORL
3	117584073	117584188	1.83168	exon	MLPH
3	117645912	117646680	1.83168	gene	PRLH
3	117651526	117652210	1.83168	exon	LOC616956
3	117707634	117707822	1.83168	exon	LRRFIP1
3	117880750	117880822	1.83168	exon	RBM44
3	117913716	117913820	1.83168	exon	RAMP1
3	117987246	117987321	1.83168	exon	UBE2F
3	118043316	118043447	1.83168	exon	SCLY
8	40950239	40950421	1.82857	exon	LOC524909
8	40878226	40878299	1.82857	gene	MIR2470
6	39537415	39550000	1.81447	gene	LOC782905
18	62098102	62098192	1.81416	gene	MIR935
18	62106778	62107108	1.81416	exon	CACNG6
18	62158397	62158432	1.81416	exon	VSTM1
18	62224633	62224803	1.81416	exon	NLRP9
18	62259970	62260878	1.81416	gene	BOSTAUV1R424
18	62269445	62270353	1.81416	gene	BOSTAUV1R425
18	62284551	62287846	1.81416	gene	BOSTAUV1R-PS421
18	62289971	62290010	1.81416	exon	BOSTAUV1R426
18	62316245	62324320	1.81416	gene	EPN1
18	62327714	62340671	1.81416	gene	U2AF2
18	62342039	62345590	1.81416	gene	CCDC106
18	62346829	62348205	1.81416	gene	ZNF581
18	62350858	62353359	1.81416	gene	ZNF580
18	62371838	62371922	1.81416	exon	ZNF784
18	62377329	62380939	1.81416	gene	LOC100139577
18	62388930	62389996	1.81416	exon	ZNF524
18	62393201	62397564	1.81416	gene	FIZ1
18	62406977	62408659	1.81416	gene	ZNF579
18	62427045	62431737	1.81416	gene	LOC789661
18	62435432	62438887	1.81416	gene	SBK2
18	62460860	62471100	1.81416	gene	LOC530828
18	62473922	62474435	1.81416	exon	NAT14
18	62475322	62481823	1.81416	gene	ZNF628
18	62502067	62502133	1.81416	exon	ISOC2
18	62514859	62515538	1.81416	exon	LOC789726
18	62537351	62537589	1.81416	exon	UBE2S
18	62547219	62549950	1.81416	gene	RPL28
18	62050114	62066932	1.81416	gene	CACNG7
18	62274910	62275779	1.81416	gene	LOC100336049
18	62303442	62313687	1.81416	gene	BOSTAUV1R-PS422
21	7009841	7012112	1.8087	gene	MGC155141
21	7054364	7054490	1.8087	exon	MEF2A
21	7411025	7411318	1.8087	exon	LRRC28
4	76606178	76606255	1.79953	gene	MIR2420
8	107650001	107656814	1.79924	gene	TRIM32
2	125109461	125109543	1.79359	exon	EPB41
2	125219626	125219703	1.79359	exon	OPRD1
2	125294718	125294928	1.79359	exon	YTHDF2
2	125353712	125353849	1.79359	exon	GMEB1
2	125394311	125394385	1.79359	exon	TAF12
2	125426086	125427413	1.79359	gene	RAB42
2	125434927	125435633	1.79359	exon	LOC100174923
2	125450877	125451008	1.79359	exon	TRNAU1AP
2	125468089	125468639	1.79359	exon	SNHG3-RCC1
2	125517712	125517767	1.79359	exon	PHACTR4
13	12201055	12201192	1.79091	exon	CDC123
13	12246303	12246455	1.79091	exon	NUDT5
13	12269033	12269587	1.79091	exon	SEC61A2
13	12303773	12303879	1.79091	exon	DHTKD1
19	64036867	64044770	1.78652	gene	LOC781120
1	108018931	108019581	1.7839	gene	LOC781058
1	1822539	1827637	1.78261	gene	LOC539695
1	2029406	2029737	1.78261	exon	C1H21orf62
1	2067051	2067408	1.78261	exon	GCFC
1	2109219	2109342	1.78261	exon	SYNJ1
1	2204895	2205261	1.78261	exon	C1H21ORF59
1	2258669	2259680	1.78261	exon	C1H21ORF63
1	1776499	1777299	1.78261	gene	OLIG1
23	39660085	39660274	1.7619	exon	CAP2
23	39844714	39844837	1.7619	exon	RBM24
23	39884004	39884069	1.7619	gene	MIR2325B
2	90815698	90815729	1.75287	exon	CDK15
2	90701411	90701507	1.75287	exon	ALS2
2	90650001	90653225	1.75287	gene	LOC784680
12	32082251	32084367	1.7448	gene	LOC784599
12	32240366	32240487	1.7448	exon	FLT3
12	32300110	32300314	1.7448	exon	PRHOXNB
12	32317635	32322821	1.7448	gene	CDX2
12	32352254	32357227	1.7448	gene	PDX1
12	32437633	32437662	1.7448	exon	GSX1
12	31950001	31952372	1.7448	gene	LOC790037
12	31920526	31920675	1.7448	exon	PAN3
12	31850533	31850535	1.7448	stop_codon	FLT1
3	117506278	117506800	1.74183	gene	LOC513039
21	45366129	45366246	1.73966	exon	EAPP
11	40548044	40548188	1.73369	exon	VRK2
5	46724916	46725011	1.72973	exon	CAND1
3	118074855	118075148	1.72798	exon	ESPNL
3	118107075	118112080	1.72798	gene	LOC100337336
3	118115723	118120600	1.72798	gene	KLHL30
3	118122670	118122840	1.72798	exon	LOC100138523
3	118144848	118144941	1.72798	exon	ILKAP
9	13660703	13661063	1.72414	gene	LOC100294729
13	15675640	15676672	1.72345	gene	LOC100140189
16	53451843	53452113	1.7224	exon	FHAD1
16	53534181	53538875	1.7224	gene	TMEM51
16	53655185	53655416	1.7224	exon	LOC100298347
8	29353418	29353654	1.71821	exon	FREM1
8	29522480	29522986	1.71821	exon	CER1
8	29553187	29553306	1.71821	exon	ZDHHC21
5	58564611	58569247	1.71028	gene	LOC787474
5	58587831	58588757	1.71028	gene	LOC787502
5	58594062	58598558	1.71028	gene	LOC787518
5	26650694	26650812	1.70988	exon	ATF7
5	26679264	26680063	1.70988	gene	NPFF
5	26681522	26686845	1.70988	gene	TARBP2
5	26695587	26701885	1.70988	gene	MAP3K12
5	26702494	26702915	1.70988	exon	PCBP2
5	26730147	26733390	1.70988	gene	PRR13
5	26740115	26741515	1.70988	gene	LOC100140356
5	26753286	26753871	1.70988	exon	AMHR2
5	26771340	26771342	1.70988	stop_codon	SP1
5	26848177	26848220	1.70988	exon	SP7
5	26862074	26862268	1.70988	exon	AAAS
5	26878373	26885790	1.70988	gene	C12orf10
5	26890110	26890186	1.70988	exon	PFDN5
5	26901888	26902016	1.70988	exon	ESPL1
5	26919413	26921681	1.70988	gene	MFSD5
5	26935718	26935931	1.70988	exon	RARG
5	26958461	26958479	1.70988	exon	ITGB7
5	26981905	26982054	1.70988	exon	ZNF740
5	26985269	26985324	1.70988	exon	LOC516241
5	27033312	27033447	1.70988	exon	SOAT2
5	27044008	27047853	1.70988	gene	IGFBP6
5	27054221	27054303	1.70988	exon	SPRYD3
5	27068594	27082523	1.70988	gene	TENC1
5	27095710	27095938	1.70988	exon	EIF4B
8	87891326	87893185	1.70526	gene	NFIL3
8	87946780	87947048	1.70526	exon	AUH
8	88081848	88083519	1.70526	gene	LOC614732
9	47461006	47461795	1.70423	gene	LOC100297714
18	20300699	20300797	1.70414	exon	LOC516179
7	81396271	81396510	1.70103	gene	LOC100138086
21	58402935	58403899	1.69209	gene	LOC100139785
21	58404640	58407261	1.69209	gene	MGC137894
21	58409210	58415214	1.69209	gene	LOC100296267
21	58416947	58424787	1.69209	gene	C21H14orf142
21	58424917	58425095	1.69209	exon	UBR7
21	58454563	58456564	1.69209	exon	BTBD7
21	58568301	58569643	1.69209	gene	LOC100300759
21	58678263	58678323	1.69209	exon	LOC537528
21	58308826	58308850	1.69209	exon	ITPK1
6	46355300	46355734	1.68976	exon	PI4K2B
6	46415049	46415196	1.68976	exon	ZCCHC4
6	46471813	46472117	1.68976	exon	ANAPC4
6	46724553	46724591	1.68976	exon	SLC34A2
6	46790729	46791346	1.68976	exon	SEL1L3
17	57854464	57854606	1.68975	exon	CIT
17	57999616	58009037	1.68975	gene	PRKAB1
17	58045114	58045254	1.68975	exon	LOC100297703
17	58128187	58128376	1.68975	exon	CCDC60
29	51002655	51002816	1.68512	exon	HCCA2
29	51028452	51030999	1.68512	gene	RASSF7
29	51040414	51040495	1.68512	exon	EPS8L2
29	51042213	51046616	1.68512	gene	TMEM80
29	51047427	51047715	1.68512	exon	DEAF1
29	51051771	51051846	1.68512	gene	MIR2410
29	51068565	51068630	1.68512	exon	BRSK2
29	51095408	51098331	1.68512	gene	LOC100298939
29	51176379	51177632	1.68512	gene	LOC100336649
29	51176388	51177373	1.68512	gene	LOC100297813
29	51177654	51177764	1.68512	exon	ANO9
29	51216521	51221432	1.68512	gene	LOC100336679
29	51265567	51271520	1.68512	gene	SIGIRR
29	51272551	51279442	1.68512	gene	PKP3
29	51297236	51297344	1.68512	exon	LOC100137759
29	51319497	51319594	1.68512	exon	TOLLIP
29	51367009	51368066	1.68512	gene	LOC777594
29	51370234	51370571	1.68512	gene	IFITM1
29	51376969	51377067	1.68512	exon	LOC789503
29	51445068	51445724	1.68512	exon	LOC100298353
29	50900001	50902675	1.68512	gene	CDHR5
29	50903719	50903864	1.68512	exon	IRF7
29	50920400	50920637	1.68512	exon	LOC100126170
29	50850001	50854699	1.68512	gene	PDDC1
29	50856123	50863486	1.68512	gene	TALDO1
15	56238833	56238911	1.67986	exon	UVRAG
15	56392527	56392804	1.67986	exon	WNT11
15	56555102	56555222	1.67986	exon	PRKRIR
15	56633374	56633477	1.67986	exon	LOC540919
15	56572700	56634576	1.67986	gene	LOC787717
16	17541566	17543125	1.67826	gene	LOC100140427
16	17560014	17561000	1.67826	gene	LOC100139735
1	83426997	83427084	1.675	exon	CHRD
1	83429600	83434371	1.675	gene	THPO
1	83437865	83442294	1.675	gene	POLR2H
5	71204561	71204726	1.67262	exon	BTBD11
5	71280815	71281015	1.67262	exon	PWP1
5	71333838	71333987	1.67262	exon	PRDM4
5	71355230	71355736	1.67262	gene	ASCL4
5	71366683	71367788	1.67262	exon	C5H22orf28
5	71395535	71395577	1.67262	exon	BPIL2
5	71448944	71449337	1.67262	exon	FBXO7
5	71479552	71479840	1.67262	exon	SYN3
1	107206136	107206198	1.66803	exon	B3GALNT1
4	9014096	9015481	1.66667	gene	LOC784694
4	9084696	9087277	1.66667	gene	LOC100140466
4	9090055	9092609	1.66667	exon	MTERF
4	9138837	9139096	1.66667	exon	LOC767893
4	9321135	9321233	1.66667	exon	CYP51A1
4	9337931	9338092	1.66667	exon	LOC784825
4	9383484	9383650	1.66667	exon	KRIT1
11	88739565	88750176	1.66234	gene	LOC100141243
11	89097865	89101344	1.66234	gene	LOC100295252
1	58152817	58153198	1.66176	exon	GTPBP8
1	58178841	58178920	1.66176	exon	LOC516064
1	58243269	58244153	1.66176	gene	LOC781156
1	58428032	58428128	1.66176	exon	BOC
1	58473093	58473227	1.66176	exon	WDR52
1	58587936	58588038	1.66176	exon	CCDC52
1	58104356	58104436	1.66176	exon	CD200R1L
1	58053565	58054983	1.66176	gene	LOC100337115
1	58074636	58075212	1.66176	gene	LOC100138991
1	58028542	58028859	1.66176	exon	LOC100335828
22	15250001	15250839	1.66038	gene	LYZL4
22	15280708	15280893	1.66038	exon	VIPR1
22	15334496	15334675	1.66038	exon	SEC22C
22	15402892	15403274	1.66038	exon	LOC100335533
22	15431074	15432548	1.66038	exon	LOC100335506
22	15444470	15445668	1.66038	exon	KBTBD5
22	15452031	15462452	1.66038	gene	LOC100336540
22	15480867	15481025	1.66038	exon	CCDC13
22	15513846	15513960	1.66038	exon	HIGD1D
22	15553531	15561007	1.66038	gene	CCBP2
22	15574311	15577582	1.66038	gene	CYP8B1
22	15644934	15645834	1.66038	exon	LOC100337217
22	15666661	15670177	1.66038	gene	LOC615162
22	15688177	15688363	1.66038	exon	C3orf39
22	15151381	15151459	1.66038	exon	TRAK1
22	15190717	15196325	1.66038	gene	CCK
8	39203714	39203872	1.65297	exon	LOC506005
8	39397925	39398417	1.65297	exon	PDCD1LG2
8	39500521	39500628	1.65297	exon	CD274
8	39532018	39532128	1.65297	exon	C8H9ORF46
8	39603073	39614297	1.65297	gene	INSL6
8	39631342	39632745	1.65297	exon	JAK2
8	39609829	39618682	1.65297	gene	LOC783858
9	102053772	102053927	1.65138	exon	PDE10A
10	35314025	35314142	1.65127	exon	THBS1
10	35351635	35352145	1.65127	exon	FSIP1
10	35566119	35567852	1.65127	exon	GPR176
10	35707666	35707852	1.65127	exon	EIF2AK4
1	55872821	55873868	1.65098	gene	LOC782775
8	28204592	28206152	1.65085	gene	LOC616199
8	28485635	28485859	1.65085	exon	LOC538331
10	78878185	78878214	1.65	exon	C10H14ORF53
10	78906241	78906320	1.65	exon	GPHN
5	58618446	58619384	1.64634	gene	LOC787535
5	58631934	58634037	1.64634	gene	LOC100337489
5	58648949	58649867	1.64634	gene	LOC787558
5	58679166	58680104	1.64634	gene	LOC512580
5	58704746	58705688	1.64634	gene	LOC787601
5	58713445	58715893	1.64634	gene	LOC787617
5	58724695	58725632	1.64634	gene	LOC787640
5	58737219	58739347	1.64634	gene	LOC100138164
5	58744467	58745350	1.64634	gene	LOC100141102
15	56731545	56736525	1.64348	gene	LOC100294985
15	56834097	56834187	1.64348	exon	LRRC32
15	56854596	56898568	1.64348	gene	LOC100295021
16	44790277	44790397	1.64177	exon	TMEM201
16	44809411	44809511	1.64177	exon	SLC25A33
16	44876700	44880168	1.64177	gene	LOC100138337
16	29373677	29378654	1.64138	gene	LOC100336603
16	29258911	29370735	1.64138	gene	LOC100336588
14	23373836	23374373	1.64126	exon	OPRK1
14	23526781	23526894	1.64126	exon	ATP6V1H
14	23584200	23584437	1.64126	exon	RGS20
14	23625128	23625282	1.64126	exon	TCEA1
14	23658400	23658473	1.64126	exon	LYPLA1
14	23675383	23680939	1.64126	gene	MRPL15
14	23737116	23737292	1.64126	gene	LOC100296684
6	35599422	35599542	1.64	exon	LOC616908
2	101527296	101528326	1.63953	exon	IKZF2
9	43409750	43409786	1.63566	exon	BEND3
9	43435672	43446267	1.63566	gene	C9H6ORF203
9	43458014	43460942	1.63566	gene	LOC100137843
9	43492261	43496017	1.63566	gene	MGC127538
9	43523814	43524276	1.63566	gene	LOC614649
5	27171925	27175686	1.63303	gene	KRT18
1	130613078	130613179	1.63121	exon	RBP1
1	130642693	130643416	1.63121	exon	KPNA6
1	130653071	130653119	1.63121	exon	TXLNA
1	130685149	130685299	1.63121	exon	RBP2
1	130765736	130765819	1.63121	exon	COPB2
1	130778631	130792040	1.63121	gene	MRPS22
1	131089308	131090084	1.63121	gene	LOC616668
7	100424425	100424596	1.63025	exon	RGMB
7	100497966	100498062	1.63025	exon	CHD1
29	5283288	5288729	1.62447	gene	LOC787884
2	86410860	86411023	1.62051	exon	COQ10B
2	86441257	86441356	1.62051	exon	HSPD1
2	86449525	86451565	1.62051	gene	HSPE1
2	86464320	86464414	1.62051	exon	MOBKL3
2	86505716	86506042	1.62051	exon	RFTN2
2	86593547	86595790	1.62051	gene	MARS2
2	86630194	86631005	1.62051	exon	BOLL
2	86717862	86718583	1.62051	exon	PLCL1
2	86359794	86359940	1.62051	exon	SF3B1
20	71750291	71750369	1.61964	exon	SLC9A3
20	71775276	71775393	1.61964	exon	EXOC3
20	71817041	71818000	1.61964	exon	AHRR
20	71902356	71905930	1.61964	gene	IgCgamma
20	71924881	71925039	1.61964	exon	PDCD6
20	71941625	71941738	1.61964	exon	SDHA
20	71964291	71964329	1.61964	exon	CCDC127
20	71984463	71989365	1.61964	gene	LRRC14B
23	30852883	30852909	1.61918	exon	LOC100300305
23	30960005	30960040	1.61918	exon	ZNF184
23	30996976	30997083	1.61918	exon	ZNF391
23	31040774	31044230	1.61918	gene	POM121L2
23	31067027	31073582	1.61918	gene	PRSS16
23	31111895	31112327	1.61918	gene	LOC616634
23	31112651	31113028	1.61918	CDS	HIST1H2BK
23	31120660	31121052	1.61918	gene	LOC616611
23	31121342	31127011	1.61918	gene	LOC522960
23	31206277	31206403	1.61918	exon	ZNF322A
23	31235374	31236321	1.61918	gene	LOC515414
23	31250289	31251215	1.61918	gene	LOC514235
23	31260281	31260283	1.61918	start_codon	LOC521167
23	31278371	31281323	1.61918	gene	ABT1
23	31288209	31289941	1.61918	gene	LOC100140664
23	31297993	31299497	1.61918	gene	LOC787939
23	31322595	31324712	1.61918	exon	HMGN4
23	31345373	31348078	1.61918	gene	LOC100336788
21	6903843	6904047	1.61864	exon	ADAMTS17
3	78673079	78673206	1.61755	exon	MIER1
3	78736778	78736945	1.61755	exon	WDR78
3	78756342	78757197	1.61755	gene	LOC518775
3	78849545	78852524	1.61755	gene	INSL5
3	78872534	78872536	1.61755	stop_codon	TCTEX1D1
3	78912746	78912948	1.61755	exon	SGIP1
3	79105961	79106416	1.61755	gene	LOC531196
3	79146422	79147216	1.61755	gene	LOC100138702
6	41487297	41487368	1.61314	exon	SLIT2
6	41545029	41545138	1.61314	gene	MIR218-1
6	41685691	41685806	1.61314	exon	PACRGL
6	41713521	41713628	1.61314	exon	KCNIP4
15	49671530	49672486	1.61261	gene	LOC527918
15	49681262	49682209	1.61261	gene	LOC782373
15	49699759	49700702	1.61261	gene	LOC782428
15	49707277	49708314	1.61261	gene	LOC782473
15	49717723	49718658	1.61261	gene	LOC788815
15	49725472	49735878	1.61261	gene	LOC784313
15	49740027	49740968	1.61261	gene	LOC508595
15	49752408	49753371	1.61261	gene	LOC784379
15	49759849	49760825	1.61261	gene	LOC100337195
15	49771705	49772640	1.61261	gene	LOC511823
15	49788929	49789888	1.61261	gene	LOC785238
15	49804595	49805581	1.61261	gene	LOC785207
15	49822018	49823179	1.61261	gene	LOC785407
15	49833509	49834463	1.61261	gene	LOC616558
15	49903966	49904912	1.61261	gene	LOC617700
15	49911998	49912940	1.61261	gene	LOC785106
15	49922808	49923763	1.61261	exon	LOC785144
15	49960684	49961628	1.61261	gene	LOC784435
15	49971839	49975060	1.61261	gene	LOC784408
15	49988512	49989435	1.61261	gene	LOC784376
15	50008044	50009003	1.61261	gene	LOC100337362
15	50018821	50019780	1.61261	gene	LOC784187
15	50040915	50044117	1.61261	gene	LOC784150
15	50060419	50060607	1.61261	exon	LOC783616
15	50094318	50095256	1.61261	gene	LOC789151
15	50107773	50108729	1.61261	gene	LOC789144
15	50122135	50123113	1.61261	gene	LOC100139436
15	50132966	50133907	1.61261	gene	LOC789134
15	49851335	49891797	1.61261	gene	LOC100337265
15	50031250	50040838	1.61261	gene	LOC100138888
15	50061288	50079577	1.61261	gene	LOC784110
15	49603692	49604729	1.61261	gene	LOC788825
15	49622570	49623568	1.61261	gene	LOC509174
15	49638764	49639732	1.61261	gene	LOC509175
15	49608955	49617301	1.61261	gene	LOC100137850
15	49626704	49633117	1.61261	gene	LOC782254
5	77451573	77451660	1.61157	exon	PKP2
5	77502140	77503010	1.61157	exon	YARS2
5	77526607	77526727	1.61157	exon	DNM1L
5	77560214	77560758	1.61157	gene	LOC781987
5	77608603	77609065	1.61157	exon	FGD4
5	77861496	77861571	1.61157	exon	BICD1
2	57006376	57006466	1.60795	exon	LOC100298057
2	57196748	57213280	1.60795	gene	LOC782142
12	38816158	38818740	1.60775	gene	LOC616995
12	38893793	38894329	1.60775	gene	LOC781035
3	35002843	35002984	1.60714	exon	LOC530689
3	35036216	35036395	1.60714	exon	LOC615258
3	35152469	35152847	1.60714	exon	SLC25A24
29	8669606	8674453	1.60714	gene	FZD4
4	51050728	51050817	1.60577	exon	CFTR
4	51294535	51294658	1.60577	exon	ASZ1
4	51398056	51398438	1.60577	exon	WNT2
13	7695145	7695159	1.60504	exon	SEL1L2
13	7697330	7697620	1.60504	exon	MACROD2
13	8043409	8043411	1.60504	stop_codon	FLRT3
9	6447557	6447635	1.59836	gene	MIR2476
9	6631151	6631330	1.59836	gene	LOC788012
9	6776193	6777134	1.59836	gene	LOC100300749
6	6874055	6874274	1.59804	exon	PDE5A
6	7104683	7108849	1.59804	gene	LOC100337427
6	7145420	7150000	1.59804	gene	LOC615008
6	6568701	6568812	1.59804	exon	LOC100337377
6	6529498	6530631	1.59804	gene	LOC100140002
6	6534863	6535001	1.59804	exon	LOC100337360
6	6462557	6462974	1.59804	exon	LOC100337347
6	6441235	6443655	1.59804	gene	LOC100300933
6	6430708	6439663	1.59804	gene	LOC100337319
11	50878660	50879774	1.59615	gene	LOC100297970
11	51091313	51092117	1.59615	gene	LOC100138037
11	50918936	50937509	1.59615	gene	LOC100138735
11	53464029	53464710	1.59544	gene	LOC100296841
9	42153688	42154868	1.59512	exon	LACE1
9	42351187	42352038	1.59512	gene	RPS4Y2
9	42370448	42370759	1.59512	exon	SNX3
9	42447858	42447945	1.59512	exon	NR2E1
9	42491542	42492230	1.59512	gene	LOC100138055
9	42546053	42546652	1.59512	gene	LOC505856
9	42551625	42552133	1.59512	exon	OSTM1
9	42568709	42569201	1.59512	gene	LOC524507
9	42118056	42118673	1.59512	exon	FOXO3
4	97318804	97319532	1.59483	exon	CHCHD3
3	9695129	9695273	1.59259	exon	IGSF8
3	9705464	9709562	1.59259	gene	KCNJ9
3	9720672	9720802	1.59259	exon	KCNJ10
3	118182614	118184675	1.59252	gene	HES6
3	118191441	118191632	1.59252	exon	LOC100337374
2	101854431	101854557	1.59204	exon	SPAG16
5	57952735	57953673	1.5913	gene	LOC520305
5	57967843	57968778	1.5913	gene	LOC781279
5	57976739	57977649	1.5913	gene	LOC530539
5	57988193	57989099	1.5913	gene	LOC781363
5	57901209	57901211	1.5913	start_codon	METTL7B
5	57934880	57935899	1.5913	gene	LOC520938
5	57854278	57857483	1.5913	gene	CD63
5	57858977	57862779	1.5913	gene	RDH5
5	57863519	57866922	1.5913	gene	BLOC1S1
5	57873912	57874259	1.5913	exon	ITGA7
5	57819507	57819596	1.5913	exon	SARNP
5	57831831	57832228	1.5913	exon	GDF11
2	122814783	122817730	1.59016	gene	SERINC2
2	122824308	122824411	1.59016	exon	LOC100336923
2	122844380	122845666	1.59016	gene	LOC100138993
14	65611740	65611863	1.58621	exon	YWHAZ
14	65816008	65816689	1.58621	exon	PABPC1
14	65898281	65898346	1.58621	exon	SNX31
14	65992659	65992749	1.58621	exon	ANKRD46
8	6649850	6649926	1.58562	exon	HPGD
8	6818691	6818963	1.58562	exon	GLRA3
8	7090575	7092372	1.58562	exon	LOC784116
24	8451014	8451121	1.58562	exon	CCDC102B
24	8667256	8700000	1.58562	gene	LOC781240
14	45824068	45824176	1.57798	exon	ZBTB10
11	71501950	71502049	1.57407	exon	BRE
11	71811584	71811801	1.57407	gene	LOC100336360
11	71827005	71827102	1.57407	exon	RBKS
11	71923198	71923497	1.57407	exon	MRPL33
11	71998562	71998631	1.57407	exon	SLC4A1AP
5	71751415	71751819	1.57297	exon	TIMP3
5	71811181	71811536	1.57297	gene	CHRNA3
3	57285507	57285581	1.57143	exon	HS2ST1
3	57292922	57293089	1.57143	exon	2024-09-15
3	57337908	57338852	1.57143	gene	LOC784606
3	57390491	57391308	1.57143	gene	LOC516127
3	57422246	57422335	1.57143	exon	SH3GLB1
3	57507158	57507258	1.57143	exon	LOC784768
3	57572429	57572529	1.57143	exon	CLCA3P
3	57649900	57650000	1.57143	exon	CLCA4
6	85112414	85112508	1.57052	exon	UBA6
6	85160122	85160341	1.57052	exon	GNRHR
6	85177921	85178082	1.57052	exon	LOC100140490
6	85258875	85259138	1.57052	exon	TMPRSS11D
6	85339539	85339681	1.57052	exon	TMPRSS11A
6	85421186	85421224	1.57052	exon	LOC518437
6	85473854	85474012	1.57052	exon	TMPRSS11F
6	85013014	85013185	1.57052	exon	STAP1
6	57077177	57077311	1.57037	exon	ARAP2
13	61562053	61566096	1.57009	gene	DEFB122A
13	61572837	61577455	1.57009	gene	DEFB122
13	61584483	61584540	1.57009	exon	DEFB123
13	61512846	61512978	1.57009	exon	LOC100336211
13	61523658	61533444	1.57009	gene	DEFB119
1	80596924	80596988	1.56854	exon	MASP1
1	80673151	80673670	1.56854	exon	RTP1
1	80788014	80788569	1.56854	exon	ST6GAL1
1	80940147	80940854	1.56854	gene	LOC508623
1	81006597	81018375	1.56854	gene	ADIPOQ
1	81043610	81043837	1.56854	exon	RFC4
6	38805315	38805496	1.56633	exon	NCAPG
7	72789769	72789842	1.56522	exon	EBF1
7	72858826	72858966	1.56522	exon	RNF145
7	72960644	72960687	1.56522	exon	UBLCP1
7	73006707	73006734	1.56522	exon	IL12B
1	125733499	125739320	1.56522	gene	LOC782677
1	125739758	125740148	1.56522	gene	LOC100297005
1	125868613	125868916	1.56522	exon	LOC509304
27	40134201	40134405	1.56206	exon	LOC616895
27	40235689	40235970	1.56206	gene	LOC100295410
27	40050360	40050454	1.56206	exon	TOP2B
12	66226554	66226637	1.55939	gene	MIR17
12	66226697	66226767	1.55939	gene	MIR18A
12	66226836	66226917	1.55939	gene	MIR19A
12	66227005	66227075	1.55939	gene	MIR20A
12	66227133	66227219	1.55939	gene	MIR19B
12	66227255	66227332	1.55939	gene	MIR92A
2	126350164	126350166	1.55804	start_codon	AHDC1
2	126399312	126399420	1.55804	exon	WASF2
2	126478728	126479720	1.55804	gene	GPR3
2	126490904	126494834	1.55804	gene	CD164L2
2	126506015	126506357	1.55804	exon	MAP3K6
2	126519060	126528383	1.55804	gene	SYTL1
2	126531506	126532572	1.55804	exon	TMEM222
2	126560335	126563700	1.55804	gene	LOC100337303
2	126566199	126566304	1.55804	exon	WDTC1
2	126676550	126677298	1.55804	exon	SLC9A1
2	126732406	126732882	1.55804	gene	LOC790702
2	126799591	126800000	1.55804	gene	FAM46B
2	126499327	126504096	1.55804	gene	LOC782648
3	118208054	118208283	1.55427	exon	PER2
3	118273223	118273345	1.55427	exon	TRAF3IP1
8	88423420	88424037	1.55389	exon	SYK
6	28075090	28075890	1.55372	gene	LOC100301359
6	28373100	28373874	1.55372	gene	LOC782904
6	46975914	46988667	1.55254	gene	LOC615093
8	38551392	38551487	1.55224	exon	GLDC
8	38584003	38584107	1.55224	exon	UHRF2
8	38683642	38684195	1.55224	gene	LOC613788
8	38691394	38692330	1.55224	gene	TPD52L3
8	38731035	38731142	1.55224	exon	IL33
8	38734691	38735551	1.55224	gene	LOC781462
8	38822611	38823577	1.55224	gene	LOC100335804
8	38875407	38875517	1.55224	exon	RANBP6
8	38931041	38931813	1.55224	exon	LOC616937
18	62018419	62024019	1.55224	gene	MYADM
18	62028038	62028437	1.55224	exon	PRKCG
1	1675216	1675527	1.55224	gene	LOC526226
1	1687039	1687490	1.55224	gene	LOC782947
1	1604203	1604371	1.55224	exon	IFNAR2
1	1570114	1570271	1.55224	exon	IL10RB
11	72021273	72021511	1.55134	exon	SUPT7L
11	72038017	72038124	1.55134	exon	GPN1
11	72059707	72060706	1.55134	gene	CCDC121
11	72072845	72072943	1.55134	exon	ZNF512
11	72097704	72102941	1.55134	gene	LOC100141098
11	72163773	72163789	1.55134	exon	FNDC4
11	72223039	72224689	1.55134	gene	KRTCAP3
11	72234236	72234470	1.55134	exon	NRBP1
11	72252676	72252896	1.55134	exon	PPM1G
11	72273637	72277103	1.55134	gene	ZNF513
11	72277210	72282953	1.55134	gene	SNX17
11	72283254	72283297	1.55134	exon	EIF2B4
11	72299297	72299567	1.55134	exon	GTF3C2
11	72315287	72315348	1.55134	exon	MPV17
11	72326391	72326953	1.55134	gene	UCN
11	72332350	72332522	1.55134	exon	TRIM54
11	72351435	72351579	1.55134	exon	DNAJC5G
11	72364682	72364910	1.55134	exon	SLC30A3
11	72384219	72384374	1.55134	exon	CAD
11	72405112	72409446	1.55134	gene	2024-04-03
11	72418186	72425535	1.55134	gene	SLC5A6
11	72470283	72474442	1.55134	gene	TCF23
11	72490794	72492232	1.55134	gene	LOC782932
11	72493261	72497358	1.55134	gene	PREB
11	72498772	72498817	1.55134	exon	ABHD1
11	72149849	72176344	1.55134	gene	LOC100140421
4	17509342	17509769	1.5493	exon	NXPH1
4	17767879	17769399	1.5493	gene	LOC781499
5	82458080	82458273	1.54639	exon	KLHDC5
5	82473981	82474026	1.54639	exon	LOC100297600
5	82486885	82487242	1.54639	exon	MRPS35
5	82512706	82513131	1.54639	gene	LOC781532
5	82539065	82539763	1.54639	gene	REP15
5	82541708	82542528	1.54639	exon	PPFIBP1
5	82652042	82656452	1.54639	gene	LOC767878
5	82675280	82675927	1.54639	gene	LOC781688
5	82785784	82785840	1.54639	exon	LOC782003
8	39058343	39058439	1.54605	exon	MLANA
8	39089603	39090014	1.54605	gene	LOC782565
4	71601845	71601972	1.54545	exon	DFNA5
4	71625584	71625783	1.54545	exon	MPP6
4	72070343	72070423	1.54545	exon	NPY
9	6100001	6176848	1.54502	gene	LOC787979
9	42651150	42651439	1.54245	exon	SEC63
23	30757225	30757609	1.54217	gene	LOC527645
23	30760140	30760837	1.54217	gene	LOC616868
23	30761086	30761577	1.54217	gene	HIST1H2AG
23	30764310	30764720	1.54217	gene	LOC539875
23	30766957	30767350	1.54217	gene	LOC783767
23	30767650	30768030	1.54217	gene	LOC100295221
23	30788153	30788230	1.54217	gene	MIR2379
12	5200001	5200843	1.54037	exon	PCDH17
2	124956594	124956827	1.53968	exon	SFRS4
23	2936081	2936235	1.53585	exon	RAB23
19	63815284	63815512	1.53478	exon	HELZ
21	56802809	56802999	1.5346	exon	SMEK1
21	56883931	56883933	1.5346	start_codon	UTP14A
21	56898428	56898538	1.5346	exon	CATSPERB
21	57080446	57080560	1.5346	exon	TC2N
21	57100831	57101130	1.5346	gene	LOC100140715
12	19111394	19111409	1.53226	exon	SETDB2
15	81858254	81858347	1.532	exon	P2RX3
15	81870607	81870718	1.532	exon	PRG3
15	81951190	81951321	1.532	exon	LOC520402
15	81980946	81981132	1.532	exon	SLC43A3
15	82030660	82030700	1.532	exon	RTN4RL2
15	82064577	82064669	1.532	exon	SLC43A1
15	82106827	82109423	1.532	gene	TIMM10
15	82114216	82114875	1.532	exon	SMTNL1
15	82131945	82132040	1.532	exon	UBE2L6
15	82159474	82159527	1.532	exon	SERPING1
15	82197711	82197799	1.532	gene	MIR130A
15	82200626	82208172	1.532	gene	YPEL4
15	82265071	82268178	1.532	gene	CLP1
15	82283934	82284179	1.532	exon	CTNND1
15	82311117	82312548	1.532	gene	LOC100138732
15	82336096	82336199	1.532	exon	ZDHHC5
15	81934539	81940050	1.532	gene	LOC618912
15	82099121	82100468	1.532	gene	LOC100139144
21	45302732	45303884	1.53165	exon	C21H14orf147
21	45339882	45340793	1.53165	gene	LOC100299201
1	81057776	81064090	1.52975	gene	EIF4A2
1	81060894	81060998	1.52975	gene	MIR1248-1
1	81097629	81099523	1.52975	exon	KNG1
3	16967602	16971446	1.52787	gene	S100A7
3	16982618	16984789	1.52787	gene	LOC618263
3	17086463	17087774	1.52787	gene	LOC786350
3	17137845	17140530	1.52787	gene	LOC786371
3	17146918	17147899	1.52787	gene	S100A8
3	17164142	17165266	1.52787	gene	S100A12
3	17176217	17178919	1.52787	gene	S100A9
3	17186635	17186683	1.52787	exon	PGLYRP4
3	17211667	17211715	1.52787	exon	PGLYRP3
3	17273723	17276325	1.52787	gene	LOR
3	17323180	17325137	1.52787	gene	LOC100296489
3	17335137	17337505	1.52787	gene	LELP1
3	17432732	17434501	1.52787	gene	LOC100300593
4	18058666	18062249	1.52766	gene	LOC100337473
28	17675518	17675604	1.525	exon	C10orf107
28	17500001	17514823	1.525	gene	LOC100296143
19	40068413	40071695	1.52419	gene	LOC616773
19	40074998	40075125	1.52419	exon	RPL23
19	40088375	40088433	1.52419	gene	MIR2341
19	40090995	40091193	1.52419	exon	LASP1
19	40154257	40154365	1.52419	exon	FBXO47
19	40193483	40199718	1.52419	gene	LOC100336071
19	40231616	40231651	1.52419	exon	PLXDC1
19	40298252	40298344	1.52419	exon	CACNB1
19	40327031	40335050	1.52419	gene	LOC100336099
19	40340954	40352870	1.52419	gene	STAC2
19	40385410	40385454	1.52419	exon	FBXL20
19	40395904	40396242	1.52419	gene	LOC613286
19	40500395	40500490	1.52419	exon	MED1
19	40516423	40516496	1.52419	gene	MIR2342
19	40528269	40529362	1.52419	exon	CDK12
19	40318202	40325150	1.52419	gene	LOC787781
19	40353157	40372720	1.52419	gene	LOC525627
7	96272033	96272195	1.52381	exon	LOC617013
7	96354475	96354572	1.52381	exon	ANKRD32
7	96435360	96435457	1.52381	exon	LOC100298968
7	96694032	96694174	1.52381	exon	MCTP1
21	46065546	46068942	1.52361	gene	NFKBIA
12	91050521	91050646	1.52352	exon	CDC16
12	91071286	91071550	1.52352	exon	UPF3A
12	91095178	91104279	1.52352	gene	ZNF828
12	91149273	91150192	1.52352	gene	LOC787906
12	91154729	91155720	1.52352	gene	LOC100336510
4	50857975	50859607	1.52149	exon	LOC530341
7	4465177	4465359	1.52113	exon	KLHL26
7	4507986	4513857	1.52113	gene	TMEM59L
7	4521073	4521078	1.52113	exon	CRLF1
7	4531210	4533855	1.52113	gene	C7H19orf60
7	4535465	4537849	1.52113	gene	UBA52
7	4539076	4546548	1.52113	gene	C7H19orf50
7	4564704	4564713	1.52113	exon	FKBP8
7	4586621	4586755	1.52113	exon	ELL
7	4669453	4672649	1.52113	gene	ISYNA1
7	4680374	4680446	1.52113	exon	SSBP4
7	4704043	4708464	1.52113	gene	LRRC25
7	4711420	4713388	1.52113	gene	GDF15
7	4760644	4764063	1.52113	exon	PGPEP1
7	4780272	4780721	1.52113	gene	LOC100335842
7	4818617	4831166	1.52113	gene	LSM4
7	4859846	4861601	1.52113	gene	JUND
7	4905748	4910673	1.52113	gene	CIST1
7	4927816	4927967	1.52113	exon	PDE4C
7	4944325	4944431	1.52113	exon	RAB3A
7	4816268	4817354	1.52113	gene	LOC785387
7	4875573	4904688	1.52113	gene	LOC100336673
7	4844899	4851458	1.52113	gene	LOC100336660
3	56161893	56180429	1.52048	gene	LOC781124
13	11358632	11358636	1.51927	exon	LOC526041
13	11359005	11362600	1.51927	gene	LOC505099
13	11259344	11260294	1.51927	exon	LOC100298513
5	58751279	58752217	1.51916	gene	LOC787659
5	58757720	58763443	1.51916	gene	LOC100140428
5	58781761	58784035	1.51916	gene	LOC507560
5	58796822	58797877	1.51916	gene	LOC787720
5	58808117	58816303	1.51916	gene	LOC100137742
5	58819170	58820110	1.51916	gene	LOC787741
5	58828007	58828949	1.51916	gene	LOC787757
5	58840401	58841340	1.51916	gene	LOC787787
5	58849277	58850209	1.51916	gene	LOC787797
5	58851590	58862287	1.51916	gene	LOC100137967
5	58883730	58883732	1.51916	stop_codon	LOC613564
5	58906876	58907811	1.51916	gene	LOC100138855
5	58913594	58914526	1.51916	gene	LOC100140205
5	58921575	58922520	1.51916	gene	LOC787833
5	58928011	58928949	1.51916	gene	LOC100138866
5	58939253	58940718	1.51916	gene	LOC787849
5	58951875	58952819	1.51916	gene	LOC787866
5	58960816	58961748	1.51916	gene	LOC100140443
5	58971905	58972837	1.51916	gene	LOC787881
5	58976082	58977044	1.51916	gene	LOC100139062
5	58988025	58996581	1.51916	gene	LOC787913
5	59005227	59010258	1.51916	gene	LOC100138401
5	59019706	59020650	1.51916	gene	LOC787931
5	59033691	59034624	1.51916	gene	LOC100299758
5	59061442	59062380	1.51916	gene	LOC787945
5	59084238	59085528	1.51916	gene	LOC100298274
5	58768640	58775499	1.51916	gene	LOC787689
5	59097073	59100000	1.51916	gene	LOC100139942
17	57701473	57701834	1.51667	exon	LOC786583
7	14913831	14916053	1.51442	gene	LOC787319
7	14932190	14933119	1.51442	gene	LOC514861
7	14944708	14945853	1.51442	gene	LOC615841
7	14947960	14949330	1.51442	gene	LOC781002
7	14999347	15000350	1.51442	gene	LOC790113
7	15028843	15037010	1.51442	gene	LOC530825
7	15044251	15045266	1.51442	gene	LOC509510
7	15063502	15070712	1.51442	gene	LOC787403
7	15091656	15092671	1.51442	gene	LOC787423
7	15124982	15126018	1.51442	gene	LOC516475
7	15142525	15152329	1.51442	gene	LOC787445
7	15168710	15169675	1.51442	gene	LOC784013
7	15189970	15190895	1.51442	gene	LOC783931
7	15204461	15205443	1.51442	gene	LOC521350
7	15276550	15277577	1.51442	gene	LOC783824
7	15288107	15289024	1.51442	gene	LOC514002
7	15292414	15294691	1.51442	gene	LOC514001
7	15302189	15302191	1.51442	stop_codon	ZNF699
7	15324727	15325112	1.51442	exon	LOC100124511
7	15373859	15374817	1.51442	gene	LOC783968
7	14925526	14926639	1.51442	gene	LOC100138196
7	14969550	14977682	1.51442	gene	LOC100299745
7	15051071	15061970	1.51442	gene	LOC787383
7	15213817	15225240	1.51442	gene	LOC783857
5	82253677	82254099	1.51335	exon	PTHLH
5	82260539	82260790	1.51335	gene	COX7ALP1
8	61927885	61929097	1.5121	gene	LOC783319
8	61942616	61942723	1.5121	exon	GRHPR
8	61954947	61957350	1.5121	exon	ZBTB5
8	61998303	61998409	1.5121	exon	POLR1E
8	62028782	62029051	1.5121	exon	FBXO10
8	62079194	62082501	1.5121	gene	TOMM5
8	62198519	62199287	1.5121	gene	LOC100299266
8	62199480	62200199	1.5121	gene	LOC100336702
8	62272064	62272164	1.5121	exon	FRMPD1
8	62326345	62339564	1.5121	gene	RG9MTD3
8	62341238	62345923	1.5121	gene	EXOSC3
8	62347919	62347957	1.5121	exon	LOC514189
8	62368685	62369259	1.5121	exon	DCAF10
8	61865225	61865320	1.5121	exon	ZCCHC7
1	96874624	96874689	1.51064	exon	TNIK
1	97220100	97220156	1.51064	exon	SLC2A2
1	97298668	97300000	1.51064	gene	LOC100139197
3	51230675	51230743	1.50847	exon	RPAP2
3	51281201	51281272	1.50847	exon	GLMN
3	51329396	51329489	1.50847	exon	C3H1orf146
3	51422322	51422402	1.50847	exon	BTBD8
3	51489995	51492031	1.50847	gene	LOC530756
3	51494701	51494703	1.50847	stop_codon	EPHX4
3	51555158	51555264	1.50847	exon	BRDT
23	8978258	8978324	1.50613	exon	ANKS1A
23	9024396	9024616	1.50613	exon	TCP11
23	9133906	9133990	1.50613	exon	SCUBE3
23	9174334	9174824	1.50613	gene	LOC100296384
23	9181368	9181445	1.50613	exon	LOC100300346
23	9237764	9237899	1.50613	exon	DEF6
23	9269515	9269589	1.50613	exon	PPARD
23	9381446	9381876	1.50613	exon	FANCE
23	9391538	9394013	1.50613	gene	RPL10A
23	9404027	9404038	1.50613	exon	TEAD3
23	9437065	9437116	1.50613	exon	TULP1
24	14066132	14066476	1.5042	exon	LOC100296801
24	14182754	14183117	1.5042	exon	PIK3C3
28	41208997	41209202	1.50364	exon	LOC100337106
28	41329055	41329149	1.50364	gene	MIR346
28	41498097	41498304	1.50364	exon	WAPAL
28	41644490	41644633	1.50364	exon	OPN4
17	11606106	11606197	1.50286	exon	TTC29
17	11763067	11763069	1.50286	stop_codon	LOC100336258
17	11830252	11831926	1.50286	gene	POU4F2
17	11923471	11923734	1.50286	exon	SLC10A7
2	64447950	64448023	1.50254	exon	NCKAP5
2	125600540	125600968	1.50137	gene	LOC528794
2	125629834	125630345	1.50137	gene	LOC613756
23	30607405	30608346	1.50128	gene	LOC528373
23	30620727	30621668	1.50128	gene	LOC528374
23	30646721	30647650	1.50128	gene	LOC522315
23	30695956	30696900	1.50128	gene	LOC783002
23	30713382	30718824	1.50128	gene	LOC616776
23	30714046	30714456	1.50128	gene	LOC100294773
23	30715880	30716290	1.50128	gene	LOC616800
23	30724826	30725175	1.50128	gene	LOC517481
23	30726423	30726833	1.50128	gene	LOC616819
23	30728943	30729838	1.50128	gene	LOC527304
23	30730126	30730652	1.50128	gene	LOC529277
23	30730958	30731338	1.50128	gene	LOC782971
23	30737493	30741740	1.50128	gene	HIST1H2BN
23	30741934	30742421	1.50128	gene	LOC614970
23	30747804	30748119	1.50128	gene	LOC528329
23	30685948	30693562	1.50128	gene	LOC783041
2	123350420	123350574	1.49892	exon	LAPTM5
2	123392015	123400000	1.49892	gene	MATN1
4	36628086	36628243	1.49862	exon	LOC537777
6	36087553	36087772	1.49822	exon	MMRN1
1	80502588	80506904	1.49727	gene	RTP4
23	13056693	13057912	1.49541	exon	KCNK5
23	13082433	13082501	1.49541	gene	MIR2377
23	13168903	13169017	1.49541	exon	KCNK17
23	13175051	13181345	1.49541	gene	LOC615960
23	13188406	13484071	1.49541	gene	LOC100139627
8	29106167	29106262	1.49474	exon	TTC39B
2	94500001	94500007	1.49458	exon	NRP2
2	94796434	94797599	1.49458	exon	INO80D
2	94895688	94895822	1.49458	exon	NDUFS1
2	94922839	94926122	1.49458	gene	EEF1B
2	94939889	94941459	1.49458	gene	GPR1
4	13938835	13939032	1.48969	exon	SHFM1
4	13964184	13964211	1.48969	exon	LOC618297
9	65668667	65668823	1.48908	exon	LOC100336390
9	65961216	65962157	1.48908	gene	LOC100296118
6	96723382	96723742	1.48624	exon	FGF5
6	96794834	96795004	1.48624	exon	C6H4orf22
16	39552460	39552591	1.48511	exon	LOC517828
16	39612586	39612705	1.48511	exon	FMO2
16	39666848	39666947	1.48511	exon	FMO1
16	39722590	39722827	1.48511	exon	FMO4
16	39730475	39730766	1.48511	exon	LOC100335743
16	39843494	39843648	1.48511	exon	BAT2L2
16	39957133	39958514	1.48511	exon	MYOC
16	40008009	40008060	1.48511	exon	VAMP4
16	40045561	40045998	1.48511	exon	METTL13
2	95861538	95862168	1.48507	exon	KLF7
2	96254083	96254476	1.48507	gene	LOC786026
2	96296415	96296526	1.48507	exon	CREB1
2	96340576	96349542	1.48507	gene	FAM119A
5	119859348	119859394	1.48377	exon	PLXNB2
5	119879629	119879667	1.48377	exon	LOC100139352
5	119895507	119895709	1.48377	exon	LOC510764
5	119961837	119961944	1.48377	exon	SBF1
5	119998127	119999276	1.48377	gene	ADM2
5	120002292	120004065	1.48377	gene	MIOX
5	120010008	120011629	1.48377	gene	LOC100337462
5	120016649	120020622	1.48377	gene	LMF2
5	120022235	120022307	1.48377	exon	NCAPH2
5	120032225	120034043	1.48377	gene	SCO2
5	120032280	120033433	1.48377	gene	LOC100138428
5	120037867	120039451	1.48377	gene	MGC128071
5	120040684	120041733	1.48377	gene	LOC100141150
5	120061386	120061388	1.48377	start_codon	KLHDC7B
5	120064153	120064389	1.48377	exon	LOC790482
5	120098392	120106718	1.48377	gene	CPT1B
5	120107144	120110706	1.48377	gene	CHKB
5	120127056	120127120	1.48377	exon	MAPK8IP2
5	120152352	120155489	1.48377	gene	ARSA
5	120159307	120159321	1.48377	exon	SHANK3
5	120222144	120222295	1.48377	exon	ACR
5	120246487	120246501	1.48377	exon	RABL2B
5	120230969	120246143	1.48377	gene	LOC100335570
5	119812871	119813611	1.48377	exon	TUBGCP6
5	119816039	119816123	1.48377	exon	HDAC10
5	119821435	119829363	1.48377	gene	MAPK12
5	119831096	119832372	1.48377	exon	MAPK11
4	76705105	76705643	1.48242	exon	IGFBP3
4	76720425	76725309	1.48242	gene	IGFBP1
4	80866408	80867140	1.48198	exon	LOC100125578
10	40752876	40758745	1.48016	gene	LOC100296164
15	82357297	82357553	1.47838	exon	MED19
15	82363844	82372523	1.47838	gene	TMX2
15	82373578	82375217	1.47838	gene	SELH
15	82375831	82377890	1.47838	gene	LOC100298362
15	82413099	82415742	1.47838	gene	LOC784912
15	82429462	82430439	1.47838	gene	LOC784946
15	82449671	82450000	1.47838	gene	LOC614758
5	90847809	90848234	1.47761	gene	LOC100296638
5	90913785	90913971	1.47761	exon	AEBP2
5	91044608	91044726	1.47761	exon	PLEKHA5
5	91104334	91104554	1.47761	gene	LOC100296595
16	39016047	39016528	1.47692	exon	PRRX1
16	39319532	39319586	1.47692	exon	LOC100140934
13	50192894	50194299	1.47668	gene	LOC788294
18	21000001	21001196	1.47561	exon	TOX3
8	62434129	62437420	1.47391	exon	MCART1
5	120500155	120508025	1.4715	gene	LOC618866
11	79487139	79494239	1.4702	gene	OSR1
23	31362435	31366608	1.46959	gene	BTN1A1
23	31367442	31374707	1.46959	gene	BTN2A2
23	31379107	31387483	1.46959	gene	LOC786760
23	31407305	31407331	1.46959	exon	LOC786706
6	56254005	56256470	1.46957	gene	LOC100139530
9	78300001	78326515	1.46893	gene	LOC100296838
10	97457612	97457683	1.46842	gene	MIR2293
8	63509720	63510841	1.46782	gene	FOXE1
8	63550326	63550967	1.46782	exon	C8H9ORF156
8	63569228	63569321	1.46782	exon	HEMGN
8	63617036	63617229	1.46782	exon	LOC100336783
8	63612558	63612847	1.46782	exon	ANP32B
8	63650015	63650226	1.46782	exon	NANS
8	63684305	63684467	1.46782	exon	TRIM14
8	63716324	63716440	1.46782	exon	CORO2A
8	63781151	63781627	1.46782	exon	TBC1D2
8	63846446	63846628	1.46782	exon	GABBR2
28	41657195	41657254	1.46729	exon	LDB3
6	38754417	38755059	1.46707	gene	DCAF16
9	19362605	19363134	1.46535	exon	LOC537291
9	19480889	19480971	1.46535	exon	SH3BGRL2
9	19730467	19731487	1.46535	gene	LOC785440
9	19798713	19801674	1.46535	gene	LOC100141027
9	19847991	19848162	1.46535	exon	ELOVL4
4	40775801	40776002	1.46416	exon	GNAT3
4	41064513	41067242	1.46416	gene	CUL1
4	40614502	40614709	1.46416	exon	CD36
2	48282734	48282818	1.46341	exon	ORC4L
7	110465382	110465588	1.4626	exon	FER
7	110450001	110461049	1.4626	gene	LOC100140403
16	13041913	13045220	1.46207	gene	RGS2
16	13215296	13215462	1.46207	exon	RGS13
16	13314192	13318321	1.46207	gene	RGS1
20	23900204	23900486	1.46178	exon	DHX29
20	23924656	23927113	1.46178	gene	LOC100301247
20	23931160	23931276	1.46178	exon	LOC100301340
20	23962986	23963091	1.46178	gene	MIR449C
20	23967269	23967366	1.46178	gene	MIR449B
20	23967393	23967480	1.46178	gene	MIR449A
20	23975637	23980445	1.46178	gene	GPX8
20	23991717	23991734	1.46178	exon	CDC20B
20	24033746	24034598	1.46178	exon	GZMA
20	24100338	24100488	1.46178	exon	GZMK
20	24131984	24132359	1.46178	exon	ESM1
20	24231607	24231721	1.46178	exon	LOC530348
4	51493461	51493553	1.46154	exon	ST7
15	18573354	18573472	1.46154	exon	EXPH5
15	18644692	18644978	1.46154	exon	DDX10
1	85933425	85933427	1.46061	stop_codon	SOX2
1	85974119	85991959	1.46061	gene	LOC100140727
15	36251187	36251371	1.45806	exon	SMAP
15	36515356	36515411	1.45806	exon	SOX6
15	36200511	36200711	1.45806	exon	PLEKHA7
17	57650001	57651915	1.45799	gene	LOC786648
17	57650556	57650755	1.45799	exon	ACAD10
17	57666850	57668665	1.45799	gene	LOC100140764
19	61185604	61190465	1.45798	exon	KCNJ2
19	61229297	61229571	1.45798	exon	KCNJ16
9	79261117	79261413	1.45714	gene	LOC530283
9	79307703	79308401	1.45714	gene	LOC782043
9	79261879	79266127	1.45714	gene	LOC100137908
15	51504285	51507556	1.45597	gene	LOC785574
15	51507593	51508536	1.45597	gene	LOC100138885
15	51516692	51517636	1.45597	gene	LOC504857
15	51524397	51527561	1.45597	gene	LOC785667
15	51529607	51530191	1.45597	gene	LOC517056
15	51542960	51543857	1.45597	gene	LOC785740
15	51564010	51564594	1.45597	gene	LOC785109
15	51569807	51570391	1.45597	gene	LOC519105
15	51576358	51576360	1.45597	start_codon	LOC618213
15	51587238	51588293	1.45597	gene	LOC785773
15	51616174	51617118	1.45597	gene	LOC506452
15	51621700	51622284	1.45597	gene	LOC785853
15	51639472	51640515	1.45597	gene	LOC100299115
15	51647821	51648405	1.45597	gene	LOC100298880
15	51662933	51663982	1.45597	gene	LOC782157
15	51667478	51669427	1.45597	gene	LOC784088
15	51686256	51686840	1.45597	gene	LOC619140
15	51697479	51698534	1.45597	gene	LOC785808
15	51707756	51707758	1.45597	stop_codon	LOC788363
15	51710856	51711440	1.45597	gene	LOC519104
15	51733363	51734307	1.45597	gene	LOC100299247
15	51778327	51779310	1.45597	gene	LOC525033
15	51796620	51797639	1.45597	gene	LOC618173
15	51805423	51805518	1.45597	exon	RRM1
15	51855146	51855246	1.45597	exon	STIM1
12	91046173	91046251	1.45455	gene	MIR2303
4	8844554	8845042	1.45382	gene	LOC100140224
9	62635556	62635606	1.45339	exon	LOC100299449
9	62765794	62765929	1.45339	exon	SPACA1
7	51683087	51684439	1.45331	gene	LOC100297420
14	45944736	45946385	1.45251	gene	LOC785035
14	45996463	45996560	1.45251	exon	ZNF704
6	46286501	46286752	1.4511	exon	SEPSECS
4	9471570	9471757	1.45105	exon	ANKIB1
4	65677986	65678069	1.45059	exon	ADCYAP1R1
4	65797798	65797927	1.45059	exon	GHRHR
4	65830989	65845186	1.45059	gene	AQP1
4	65878335	65878515	1.45059	exon	MGC151975
4	66002072	66006203	1.45059	gene	INMT
4	66046176	66046268	1.45059	exon	CRHR2
14	23263815	23264810	1.45031	gene	NPBWR1
14	23165336	23165520	1.45031	exon	RB1CC1
6	41376648	41377483	1.44938	gene	LOC100138737
23	36602051	36602239	1.44841	CDS	CDKAL1
2	61722452	61722556	1.44521	exon	DARS
2	61821930	61822061	1.44521	exon	MCM6
2	61888713	61889439	1.44521	exon	LCT
2	61931078	61931242	1.44521	exon	UBXN4
2	61949872	61951271	1.44521	gene	LOC100297008
2	61976347	61976450	1.44521	exon	LOC100336604
2	62007752	62007833	1.44521	gene	MIR128-1
2	62029627	62029664	1.44521	exon	R3HDM1
2	62162398	62162558	1.44521	exon	ZRANB3
22	2685120	2685182	1.44298	exon	CMC1
22	2766407	2767057	1.44298	exon	AZI2
22	2828100	2828657	1.44298	gene	LOC100137932
20	71613062	71613331	1.44275	exon	CEP72
20	71561964	71565308	1.44275	exon	TPPP
2	112549869	112555375	1.44118	gene	SCG2
15	83405989	83406167	1.44	exon	MGC179454
15	83427147	83427161	1.44	exon	LOC785731
15	83458759	83458885	1.44	exon	GLYAT
15	83472191	83473029	1.44	exon	GAT
15	83508340	83508748	1.44	exon	GLYATL2
15	83568480	83568669	1.44	exon	LOC509351
15	83629000	83629003	1.44	exon	LOC528508
15	83667091	83671187	1.44	gene	MPEG1
15	83696931	83698004	1.44	gene	LOC100336749
15	83716032	83716980	1.44	gene	LOC783939
15	83751032	83752095	1.44	gene	LOC519282
15	83767465	83768403	1.44	gene	LOC506409
15	83796245	83797182	1.44	gene	LOC785818
15	83822656	83823604	1.44	gene	LOC516439
15	83845493	83846437	1.44	gene	LOC785866
15	83864403	83865341	1.44	gene	LOC785899
15	83886729	83887667	1.44	gene	LOC619083
15	83602833	83610374	1.44	gene	LOC100138922
15	83718568	83724583	1.44	gene	LOC100336776
11	38879886	38879962	1.44	exon	CCDC85A
14	23884842	23886642	1.43866	gene	SOX17
1	150689882	150690289	1.43865	gene	LOC100337405
1	150690367	150691004	1.43865	exon	LOC100337422
1	150743199	150743266	1.43865	exon	HLCS
1	151009583	151009701	1.43865	exon	PIGP
1	151034217	151034354	1.43865	exon	TTC3
1	150961578	151008220	1.43865	gene	LOC100335484
18	63704789	63706631	1.43813	gene	LOC512150
18	63722444	63729368	1.43813	gene	ZNF444
18	63766672	63767001	1.43813	gene	LOC617986
18	63777207	63780077	1.43813	gene	LOC100140412
18	63789245	63795222	1.43813	gene	LOC100337306
18	63799824	63806258	1.43813	gene	LOC783493
18	63807754	63808694	1.43813	gene	LOC782638
18	63808693	63810619	1.43813	gene	LOC100336101
18	63812330	63812668	1.43813	gene	LOC530319
18	63815231	63815368	1.43813	exon	LOC783562
18	63831010	63831348	1.43813	gene	LOC789841
18	63833640	63836659	1.43813	gene	LOC532036
18	63871806	63871895	1.43813	exon	ZNF667
18	63910827	63910953	1.43813	exon	ZNF583
18	63915227	63915565	1.43813	gene	LOC616578
18	63925722	63928470	1.43813	gene	LOC528359
18	63941396	63941432	1.43813	exon	ZNF582
18	63966284	63972623	1.43813	gene	LOC100140915
18	63977673	63977705	1.43813	exon	ZNF471
18	64026332	64026541	1.43813	exon	ZNF470
18	64015148	64022208	1.43813	gene	LOC100337414
18	64049529	64050886	1.43813	exon	LOC100301148
18	64117291	64118229	1.43813	gene	LOC617592
18	64130304	64131278	1.43813	gene	LOC520180
18	64136161	64137099	1.43813	gene	LOC520181
18	64175125	64175253	1.43813	exon	ZIM2
18	63871467	63883263	1.43813	gene	LOC100301078
18	63959486	63966096	1.43813	gene	LOC100139096
5	76692598	76692748	1.43434	exon	SYT10
12	24138767	24139103	1.43385	exon	TRPC4
12	24241937	24242165	1.43385	exon	POSTN
12	24412717	24570438	1.43385	gene	LOC787777
15	82505879	82506002	1.43367	exon	LOC785069
15	82560717	82561670	1.43367	gene	LOC511777
15	82635706	82636650	1.43367	gene	LOC524304
15	82456956	82482862	1.43367	gene	LOC785037
15	82615420	82634421	1.43367	gene	LOC100296264
15	82569386	82577130	1.43367	gene	VN2R414P
15	82569483	82590659	1.43367	gene	LOC100336119
12	18301689	18301834	1.43307	exon	RB1
12	18332573	18332763	1.43307	exon	RCBTB2
12	18525480	18525780	1.43307	exon	CYSLTR2
16	42409616	42409768	1.43299	exon	TNFRSF1B
10	11401912	11402413	1.43269	exon	PSMC6
10	11438273	11438616	1.43269	exon	ERO1L
10	11498496	11498645	1.43269	exon	GPR137C
10	11563978	11564134	1.43269	exon	TXNDC16
10	11773687	11775356	1.43269	exon	PTGER2
10	11861019	11861099	1.43269	exon	SPG21
10	11892528	11892619	1.43269	exon	MTFMT
1	77229069	77229234	1.43119	exon	IL1RAP
1	100906122	100906141	1.42969	exon	LOC617991
24	48164155	48164915	1.42958	exon	ZBTB7C
13	54753162	54753272	1.42857	exon	COL20A1
13	54759402	54769733	1.42857	gene	ARFGAP3
13	54774026	54787956	1.42857	gene	LOC100138395
13	54791001	54794454	1.42857	gene	BIRC7
13	54805022	54817791	1.42857	gene	YTHDF1
13	54827544	54827630	1.42857	gene	MIR124B
13	54893954	54894622	1.42857	gene	BHLHE23
13	54918449	54918504	1.42857	exon	SLC17A9
13	54936107	54942283	1.42857	gene	C13H20ORF11
13	54963146	54963319	1.42857	exon	DIDO1
13	55002481	55002485	1.42857	exon	TCFL5
13	55033044	55033085	1.42857	exon	COL9A3
13	55048304	55048372	1.42857	exon	OGFR
13	55052954	55057943	1.42857	gene	LOC616297
13	55090644	55090845	1.42857	exon	NTSR1
13	55160468	55161297	1.42857	exon	SLCO4A1
13	55227292	55227386	1.42857	gene	MIR133A-1
13	55237544	55237619	1.42857	gene	MIR1-1
13	54707289	54707613	1.42857	gene	LOC786845
13	54714619	54714694	1.42857	exon	CHRNA4
29	272264	273010	1.42788	gene	TPM3
29	277543	277624	1.42788	exon	LOC100300061
29	593294	593550	1.42788	exon	PANX1
29	150001	212357	1.42788	gene	LOC100337147
29	314377	370115	1.42788	gene	LOC789688
10	72756849	72756955	1.42623	exon	LOC100296333
10	72757584	72758440	1.42623	exon	PPM1A
10	72888991	72889048	1.42623	exon	LOC781491
10	72953085	72953870	1.42623	gene	LOC100138538
10	72953088	72955661	1.42623	gene	SIX6
10	73068134	73070007	1.42623	exon	SIX1
10	73096575	73096806	1.42623	gene	LOC100296631
10	73129112	73134913	1.42623	gene	LOC526104
10	73153517	73153722	1.42623	exon	MNAT1
1	81132842	81132932	1.42514	exon	HRG
1	81165739	81165849	1.42514	exon	FETUB
28	41817915	41817994	1.42082	exon	BMPR1A
12	34011808	34011935	1.42	exon	ATP8A2
12	34141658	34143758	1.42	exon	NUPL1
12	34177965	34177993	1.42	exon	MTMR6
12	34235129	34238236	1.42	gene	LOC613832
12	34476110	34476211	1.42	exon	SPATA13
10	87407437	87407499	1.41957	exon	LOC100337083
10	87654161	87654268	1.41957	exon	WDR36
10	87743328	87747764	1.41957	gene	TSLP
10	87853104	87861267	1.41957	gene	LOC781060
10	87879234	87879788	1.41957	exon	LOC509034
4	76872424	76872548	1.41867	exon	ADCY1
3	78601770	78602082	1.4183	exon	SLC35D1
11	80858314	80858325	1.4181	exon	KCNS3
11	80933935	80935369	1.4181	gene	LOC521556
11	80985170	80985280	1.4181	exon	GEN1
11	81010036	81010143	1.4181	exon	SMC6
11	81090777	81090992	1.4181	exon	VSNL1
11	81239899	81246332	1.4181	gene	LOC100138156
4	77851276	77851371	1.41765	exon	GCK
4	77859073	77862354	1.41765	gene	MYL7
4	77873883	77881765	1.41765	gene	POLD2
4	77888778	77888840	1.41765	exon	AEBP1
4	77910509	77918761	1.41765	gene	POLM
4	77966042	77967761	1.41765	exon	BLVRA
4	78053910	78053964	1.41765	exon	FLJ10803
4	78164994	78165120	1.41765	exon	STK17A
4	78175774	78175880	1.41765	exon	LOC100337400
4	78233426	78233540	1.41765	exon	LOC100337418
4	78315417	78315419	1.41765	stop_codon	LOC100335668
3	8577843	8578464	1.41732	gene	LOC788783
3	8591566	8592266	1.41732	gene	LOC100137986
3	8503744	8503812	1.41732	exon	F11R
3	8450001	8453973	1.41732	gene	ARHGAP30
3	8455700	8461693	1.41732	gene	USF1
3	8461943	8463399	1.41732	gene	TSTD1
3	8494261	8494616	1.41732	gene	LOC100335407
3	8406351	8406439	1.41732	exon	PFDN2
3	8407875	8409695	1.41732	gene	KLHDC9
3	8421828	8422157	1.41732	exon	PVRL4
13	47904560	47905533	1.41728	gene	LOC787679
13	47908389	47915709	1.41728	gene	PROKR2
13	48086223	48086719	1.41728	exon	GPCPD1
13	48173110	48174166	1.41728	gene	LOC513580
13	48199531	48200010	1.41728	gene	LOC100140729
13	48282728	48282749	1.41728	exon	C13H20orf196
4	43994072	43994562	1.41667	gene	LOC518557
4	44053489	44053615	1.41667	exon	PION
4	44153793	44154041	1.41667	exon	CCDC146
4	44236261	44236263	1.41667	start_codon	FGL2
4	44293404	44293833	1.41667	exon	LOC531996
4	44384077	44384079	1.41667	stop_codon	FBXL13
17	57602686	57602834	1.41648	exon	LOC513508
6	88642352	88644276	1.41509	gene	LOC782958
6	88700988	88701039	1.41509	exon	GC
5	56410214	56410244	1.41135	exon	R3HDM2
5	56525594	56525654	1.41135	exon	STAC3
5	56537021	56539329	1.41135	gene	NDUFA4L2
5	56540833	56540998	1.41135	exon	SHMT2
5	56547999	56556982	1.41135	gene	NXPH4
5	56573413	56573506	1.41135	exon	LOC533894
5	56350107	56350419	1.41135	exon	INHBC
5	56307770	56307931	1.41135	exon	MARS
5	56313753	56321445	1.41135	gene	ARHGAP9
5	56327649	56327844	1.41135	exon	GLI1
5	56334244	56335809	1.41135	gene	INHBE
2	74646310	74646840	1.4106	gene	LOC784679
3	34916966	34917228	1.40909	exon	LOC514601
2	2738867	2740385	1.408	gene	LOC100300660
6	85716053	85716177	1.40777	exon	LOC100335739
6	85839655	85839900	1.40777	exon	YTHDC1
6	85931938	85932025	1.40777	exon	UGT2B11
6	85963124	85964034	1.40777	exon	UGT2B4
6	86047396	86047527	1.40777	exon	LOC100140261
6	86063242	86064057	1.40777	exon	UGT2B17
6	86113318	86113537	1.40777	exon	LOC100138908
6	86179522	86179741	1.40777	exon	UGT2B10
6	85900617	85909578	1.40777	gene	LOC781280
6	86129656	86138323	1.40777	gene	LOC100138236
6	85700001	85721125	1.40777	gene	LOC100138682
6	85650001	85660292	1.40777	gene	LOC100140029
12	29619904	29620048	1.40759	exon	LOC788183
12	29660160	29660238	1.40759	gene	MIR2299
12	29661277	29661764	1.40759	exon	B3GALTL
12	29820754	29821182	1.40759	exon	HSPH1
12	29994246	29994422	1.40759	exon	C12H13ORF26
12	30028210	30028319	1.40759	exon	MGC155285
12	29858848	29902262	1.40759	gene	LOC100139175
7	14857370	14858299	1.40741	gene	LOC514883
7	14888507	14889436	1.40741	gene	LOC511642
7	14894950	14896007	1.40741	gene	LOC618690
7	14822530	14823463	1.40741	gene	LOC617738
7	14841037	14841954	1.40741	gene	LOC783471
15	22701520	22707582	1.40741	gene	PIH1D2
15	22709311	22709387	1.40741	exon	MGC143285
15	22720235	22722218	1.40741	gene	TIMM8B
15	22722372	22722427	1.40741	exon	SDHD
15	22804161	22804295	1.40741	exon	IL18
15	22829846	22834358	1.40741	gene	TEX12
15	22838240	22838391	1.40741	exon	BCO2
15	22912247	22920397	1.40741	gene	PTS
15	22985645	22985846	1.40741	exon	PLET1
15	22751334	22759001	1.40741	gene	LOC511636
23	13633332	13650000	1.40435	gene	LOC100138924
23	36292282	36294297	1.40314	gene	SOX4
15	2719457	2719504	1.40206	exon	GRIA4
9	65605080	65605174	1.40129	exon	TBX18
21	14138517	14138894	1.40057	exon	LOC100337442
21	14328920	14328980	1.40057	exon	RGMA
21	14400323	14400569	1.40057	exon	CHD2
21	14484199	14484581	1.40057	gene	LOC781571
18	49872449	49872451	1.4	start_codon	MAP3K10
18	49888145	49888362	1.4	exon	TTC9B
18	49893057	49897363	1.4	gene	CNTD2
18	49905252	49905339	1.4	exon	AKT2
18	49969395	49969544	1.4	exon	MGC155219
18	49995631	49995672	1.4	exon	PLD3
18	50004520	50013518	1.4	gene	HIPK4
18	50027260	50027286	1.4	exon	LOC520296
18	50040255	50043146	1.4	gene	SERTAD1
18	50050183	50051437	1.4	exon	SERTAD3
18	50062635	50062799	1.4	exon	BLVRB
18	50077666	50077837	1.4	exon	SPTBN4
18	50156211	50156308	1.4	exon	SHKBP1
18	50232255	50232557	1.4	exon	NUMBL
18	50264161	50264277	1.4	exon	ADCK4
18	50273455	50274598	1.4	exon	ITPKC
18	50294993	50295061	1.4	exon	C18H19ORF54
18	50299426	50310257	1.4	gene	SNRPA
18	50312668	50314099	1.4	gene	MIA
18	50314867	50314981	1.4	exon	RAB4B
18	50331658	50334391	1.4	gene	EGLN2
18	50334511	50338511	1.4	gene	LOC789525
18	50343555	50344669	1.4	gene	PERP
18	50345733	50345914	1.4	exon	LOC540707
18	49808328	49809230	1.4	gene	BOSTAUV1R402
3	99427366	99429471	1.3993	gene	LOC614839
3	99446557	99447156	1.3993	exon	FOXE3
3	99493462	99493608	1.3993	exon	CMPK1
3	99537145	99537188	1.3993	exon	STIL
26	37907951	37908009	1.39829	exon	SLC18A2
26	37939960	37942984	1.39829	exon	PDZD8
26	38163825	38170071	1.39829	gene	EMX2
2	38352764	38352922	1.39678	exon	UPP2
2	38541901	38542187	1.39678	exon	ACVR1C
2	38682030	38682244	1.39678	exon	CYTIP
2	38780333	38780827	1.39678	exon	ERMN
2	38796689	38796829	1.39678	exon	GALNT5
10	11930744	11941332	1.39677	gene	OSTBETA
10	11941283	11941827	1.39677	exon	RASL12
10	11967596	11968972	1.39677	gene	LOC527160
10	11995101	11995202	1.39677	exon	LOC783141
2	86334589	86340392	1.39583	gene	LOC100297009
2	86340778	86341950	1.39583	gene	LOC504995
2	86300001	86332202	1.39583	gene	LOC782417
3	8354709	8355329	1.39487	exon	USP21
3	8356956	8360652	1.39487	gene	UFC1
3	8381846	8381886	1.39487	exon	DEDD
3	8392621	8395532	1.39487	gene	NIT1
3	104311408	104315126	1.39362	gene	PPCS
3	104315648	104315822	1.39362	exon	ZMYND12
3	104379978	104380064	1.39362	exon	RIMKLA
3	104477699	104477851	1.39362	exon	FOXJ3
3	104603562	104603703	1.39362	exon	GUCA2A
3	104610960	104611146	1.39362	exon	GUCA2B
3	104251110	104251226	1.39362	exon	LOC100297243
2	94382416	94383129	1.39336	exon	PARD3B
23	31456886	31457197	1.39259	gene	LOC529647
23	31460862	31461328	1.39259	gene	LOC529646
23	31461686	31462144	1.39259	gene	LOC618824
23	31463932	31464421	1.39259	gene	LOC540148
23	31472290	31472758	1.39259	gene	LOC521580
23	31474030	31474440	1.39259	gene	LOC521581
23	31479375	31479686	1.39259	gene	LOC527388
23	31485395	31485706	1.39259	gene	LOC518961
23	31490462	31494119	1.39259	gene	HIST1H1D
23	31496689	31498096	1.39259	gene	LOC523214
23	31497998	31500000	1.39259	gene	LOC787649
3	99057018	99057164	1.39208	exon	LOC787081
22	11170467	11170617	1.39193	exon	ITGA9
22	11345921	11345999	1.39193	exon	CTDSPL
22	11405905	11405983	1.39193	gene	MIR2367
22	11457900	11457989	1.39193	gene	MIR26A-1
22	11478279	11478696	1.39193	exon	VILL
22	11500973	11501102	1.39193	exon	PLCD1
22	11529070	11529465	1.39193	exon	DLEC1
22	11625546	11625625	1.39193	exon	ACAA1
22	11646791	11647154	1.39193	exon	MYD88
3	117422176	117422439	1.39051	exon	COL6A3
11	55906361	55906467	1.38824	exon	CTNNA2
11	55956809	55998900	1.38824	gene	LOC100139829
7	92290238	92290636	1.38701	exon	CETN3
8	65356670	65356869	1.38679	exon	NR4A3
8	65414612	65414621	1.38679	exon	STX17
8	65502805	65502907	1.38679	exon	ERP44
8	65597445	65597577	1.38679	exon	INVS
8	65742865	65742945	1.38679	exon	TEX10
8	65840219	65840379	1.38679	exon	LOC527795
8	65448822	65490135	1.38679	gene	LOC100139928
20	23852968	23853125	1.38614	exon	SKIV2L2
15	52061683	52061748	1.38486	exon	RHOG
15	52078018	52078270	1.38486	exon	PGAP2
15	52097535	52097691	1.38486	exon	NUP98
15	52166906	52167240	1.38486	exon	LOC100140923
15	52198268	52198456	1.38486	exon	LOC539042
15	52216255	52221722	1.38486	gene	ART1
15	52221520	52229914	1.38486	gene	LOC100336836
15	52248638	52250000	1.38486	gene	LOC784427
6	33809108	33809586	1.38472	exon	LOC100336621
6	34205475	34207339	1.38472	gene	LOC526089
5	56258419	56258780	1.38433	exon	KIF5A
5	56262302	56262457	1.38433	exon	DCTN2
5	56278462	56278615	1.38433	exon	LOC783807
5	56285008	56289215	1.38433	gene	DDIT3
5	56293171	56293243	1.38433	gene	MIR2430
7	43951878	43951925	1.38404	exon	SH3BP5L
7	43965456	43969823	1.38404	gene	ZNF672
7	43973588	43973702	1.38404	exon	ZNF692
7	44009258	44010126	1.38404	gene	LOC100139823
7	44057897	44067229	1.38404	gene	LOC540000
7	44077001	44077450	1.38404	gene	LOC789022
7	44096125	44097048	1.38404	gene	LOC789031
7	44130113	44134470	1.38404	gene	LOC789041
7	44135749	44136682	1.38404	gene	LOC789049
7	44174569	44175537	1.38404	gene	LOC614592
1	113050450	113050629	1.38386	exon	PLCH1
1	113387231	113388454	1.38386	exon	MME
24	752556	752727	1.38249	exon	LOC515578
24	776458	776551	1.38249	exon	TXNL4A
24	795304	800345	1.38249	gene	LOC100335435
24	806809	806927	1.38249	exon	PQLC1
24	850301	851101	1.38249	exon	KCNG2
24	933789	933844	1.38249	exon	LOC100336537
24	1018253	1018657	1.38249	exon	NFATC1
24	1129412	1129573	1.38249	exon	ATP9B
11	104128898	104133541	1.38194	gene	EGFL7
11	104131409	104131481	1.38194	gene	MIR126
11	104135610	104135682	1.38194	exon	AGPAT2
11	104176544	104181456	1.38194	gene	LOC539229
[truncated: 459 more rows]

## Sheet: down_PI
8	71200001	71200176	-0.789123	gene	LOC100336692
8	71212023	71212279	-0.789123	exon	MGC139169
8	71228581	71231039	-0.789123	gene	CHMP7
8	71234633	71235345	-0.789123	gene	LOC100294742
8	71269195	71269317	-0.789123	exon	R3HCC1
8	71285606	71285742	-0.789123	exon	LOXL2
8	71431981	71432040	-0.789123	exon	ENTPD4
8	71542981	71543322	-0.789123	exon	SLC25A37
8	71663195	71663610	-0.789123	exon	NKX3-1
8	71698277	71700000	-0.789123	gene	LOC527892
3	121258710	121258734	-0.789342	exon	GAL3ST2
3	121271987	121274330	-0.789342	gene	NEU4
3	121286868	121287227	-0.789342	exon	PDCD1
3	121300209	121300229	-0.789342	exon	LOC511818
3	121398874	121402043	-0.789342	gene	LOC783988
3	121404690	121404693	-0.789342	exon	LOC789329
1	133654685	133655032	-0.789841	exon	LOC616159
1	133678443	133678554	-0.789841	exon	STAG1
1	134036864	134036963	-0.789841	exon	PCCB
13	8244914	8244943	-0.789934	exon	MACROD2
2	18009405	18010255	-0.790065	exon	CCDC141
2	18054928	18055138	-0.790065	exon	TTN
2	18344566	18345737	-0.790065	gene	LOC785777
2	18398013	18398168	-0.790065	exon	PLEKHA3
2	18413884	18414173	-0.790065	exon	FKBP7
2	18424773	18431102	-0.790065	gene	DFNB59
2	18433086	18433260	-0.790065	exon	PRKRA
2	18480645	18480771	-0.790065	exon	OSBPL6
22	40360488	40361285	-0.790274	exon	PTPRG
22	40603979	40604129	-0.790274	exon	FHIT
4	68627017	68627089	-0.790672	exon	JAZF1
4	68777538	68777620	-0.790672	exon	TAX1BP1
4	68884956	68885606	-0.790672	gene	LOC786954
4	68926598	68926690	-0.790672	exon	HIBADH
29	45503291	45506374	-0.790672	gene	RCE1
29	45512893	45513037	-0.790672	exon	PC
29	45517059	45519576	-0.790672	gene	LRFN4
29	45520786	45520846	-0.790672	gene	MIR2408
29	45624666	45626152	-0.790672	gene	MGC137255
29	45655689	45656202	-0.790672	exon	SYT12
29	45685402	45694819	-0.790672	gene	RHOD
29	45734360	45734394	-0.790672	exon	LOC100336880
29	45808354	45808652	-0.790672	exon	KDM2A
29	45844926	45852845	-0.790672	gene	ADRBK1
29	45857997	45858141	-0.790672	exon	ANKRD13D
29	45870040	45870146	-0.790672	exon	SSH3
29	45899597	45901384	-0.790672	gene	POLD4
29	45909449	45912698	-0.790672	gene	LOC100336481
29	45932454	45938366	-0.790672	gene	RAD9A
29	45940467	45940697	-0.790672	exon	PPP1CA
29	45942103	45947883	-0.790672	gene	TBC1D10C
29	45957175	45964333	-0.790672	gene	ATPGD1
29	45965779	45971983	-0.790672	gene	RPS6KB2
29	45972077	45972920	-0.790672	exon	PTPRCAP
29	45974631	45980142	-0.790672	gene	CORO1B
29	45985247	45987864	-0.790672	gene	GPR152
29	45988625	45989053	-0.790672	exon	CABP4
29	45997537	46000000	-0.790672	gene	TMEM134
5	60823240	60823448	-0.790728	exon	ELK3
5	60897863	60898573	-0.790728	exon	CDK17
1	10956301	10956603	-0.791128	gene	LOC783459
1	11083493	11100000	-0.791128	gene	LOC100139931
22	35874876	35874992	-0.791386	exon	CNKSR3
22	35681615	35681690	-0.791386	gene	MIR584-4
20	61497051	61497206	-0.791587	exon	CTNND2
5	117632959	117633091	-0.791728	exon	LOC100336846
5	117650285	117650346	-0.791728	exon	TTC38
5	117677522	117677541	-0.791728	exon	GTSE1
5	117705016	117718189	-0.791728	gene	LOC100336691
5	117719278	117725432	-0.791728	gene	LOC538935
5	117743264	117743390	-0.791728	exon	TRMU
5	117767871	117767996	-0.791728	exon	CELSR1
8	96366349	96366490	-0.792477	exon	ABCA1
8	96612028	96612919	-0.792477	gene	LOC785644
8	96634754	96635639	-0.792477	gene	LOC785559
8	96811854	96812030	-0.792477	exon	LOC100336446
10	93172628	93172687	-0.793058	exon	LOC529746
10	93309214	93309822	-0.793058	gene	PTTG1
10	93417338	93417567	-0.793058	exon	TSHR
1	18719635	18719720	-0.794567	exon	C1H21ORF91
19	57430861	57430900	-0.794789	exon	CD300E
19	57451731	57452137	-0.794789	gene	LOC100336411
19	57459452	57459498	-0.794789	exon	CD300LD
19	57524815	57534165	-0.794789	gene	LOC614141
19	57544896	57549714	-0.794789	gene	LOC100336452
19	57552926	57556471	-0.794789	gene	LOC526163
19	57567606	57567769	-0.794789	exon	CD300LB
19	57604425	57604544	-0.794789	exon	CD300A
19	57648422	57649507	-0.794789	exon	GPRC5C
19	57706463	57714205	-0.794789	gene	GPR142
19	57717495	57717579	-0.794789	exon	LOC789790
19	57735428	57735574	-0.794789	exon	KIF19
19	57769193	57769332	-0.794789	exon	DNAI2
19	57802353	57802408	-0.794789	exon	TTYH2
19	57834998	57835072	-0.794789	exon	RPL38
19	57481212	57501212	-0.794789	gene	LOC100336436
29	16686224	16686332	-0.795053	gene	MIR708
17	53600627	53600693	-0.795196	exon	LOC100337057
17	53715008	53718387	-0.795196	gene	LOC507695
17	53770213	53770282	-0.795196	gene	MIR2322
17	53968916	53971058	-0.795196	gene	ZNF664
17	54003920	54003949	-0.795196	exon	CCDC92
8	70804358	70804555	-0.795562	exon	RHOBTB2
8	70837377	70837465	-0.795562	exon	LOC785867
8	70861990	70867781	-0.795562	gene	LOC100335599
8	70893163	70893282	-0.795562	exon	LOC613985
8	70936164	70936181	-0.795562	exon	LOC784541
8	71085502	71086941	-0.795562	gene	LOC100335989
8	71147052	71148969	-0.795562	gene	LOC786331
8	71150255	71150450	-0.795562	exon	LOC100336666
8	71177822	71177917	-0.795562	exon	LOC781763
19	39603003	39603085	-0.795801	exon	MRPL45
19	39611302	39614027	-0.795801	gene	POMGNT2P
19	39611445	39613415	-0.795801	gene	LOC100335594
19	39626283	39631310	-0.795801	exon	GPR179
19	39648073	39648848	-0.795801	exon	SOCS4
19	39726495	39726576	-0.795801	exon	ARHGAP23
19	39793473	39793619	-0.795801	exon	SRCIN1
19	39912109	39913248	-0.795801	gene	LOC100296460
19	39938325	39938433	-0.795801	exon	MLLT6
19	39961385	39964283	-0.795801	gene	CISD3
19	39964765	39969793	-0.795801	gene	PCGF2
19	39980435	39989906	-0.795801	gene	PSMB3
19	40007693	40007790	-0.795801	exon	PIP4K2B
19	40029605	40039606	-0.795801	gene	CWC25
19	40068413	40071695	-0.795801	gene	LOC616773
19	40074998	40075125	-0.795801	exon	RPL23
19	40088375	40088433	-0.795801	gene	MIR2341
19	40090995	40091193	-0.795801	exon	LASP1
19	39564562	39564822	-0.795801	exon	NPEPPS
21	26811832	26811940	-0.796688	exon	ARNT2
21	27054892	27055535	-0.796688	exon	FAM108C1
21	27232612	27232705	-0.796688	exon	LOC519047
7	7828977	7829103	-0.796826	exon	AP1M1
7	7854533	7861328	-0.796826	gene	FAM32A
7	7873255	7873305	-0.796826	exon	CIB3
7	7911402	7911462	-0.796826	exon	RAB8A
7	7929106	7929168	-0.796826	exon	TPM4
7	7972554	7973501	-0.796826	gene	LOC789246
7	8009648	8010664	-0.796826	gene	LOC100298103
7	8067697	8068653	-0.796826	gene	LOC789275
7	8095017	8096006	-0.796826	gene	LOC527062
7	8104567	8105528	-0.796826	exon	LOC615150
7	8132653	8134684	-0.796826	gene	LOC512249
7	8154657	8155618	-0.796826	exon	LOC616450
7	8160320	8174172	-0.796826	gene	LOC506323
7	8175673	8180405	-0.796826	gene	LOC614095
7	8193556	8194506	-0.796826	gene	LOC532441
7	8215664	8218073	-0.796826	gene	LOC540354
7	8218609	8218660	-0.796826	exon	LOC523992
13	57571331	57571838	-0.797217	exon	EDN3
13	57657077	57657237	-0.797217	exon	ZNF831
13	57855967	57864633	-0.797217	gene	SLMO2
13	57866138	57866427	-0.797217	exon	ATP5E
13	57874077	57879042	-0.797217	gene	TUBB1
13	57874867	57874972	-0.797217	gene	MIR220E
13	57889707	57899206	-0.797217	gene	CTSZ
13	57900843	57900957	-0.797217	exon	TH1L
13	58014997	58015094	-0.797217	exon	GNAS
13	58038249	58038443	-0.797217	exon	LOC100295808
19	44860998	44861065	-0.797791	exon	GPATCH8
19	44953158	44956890	-0.797791	gene	FZD2
19	45036709	45036774	-0.797791	exon	LOC540078
19	45055904	45055962	-0.797791	exon	CCDC43
19	45103987	45104029	-0.797791	exon	ADAM11
19	45157219	45157294	-0.797791	exon	GJC1
19	45194104	45196729	-0.797791	gene	HIGD1B
19	45202679	45202819	-0.797791	exon	EFTUD2
19	45204924	45204997	-0.797791	gene	MIR2343
19	45236007	45236149	-0.797791	exon	CCDC103
19	45238222	45241062	-0.797791	gene	LOC614821
19	45241324	45250609	-0.797791	gene	GFAP
19	45268494	45268670	-0.797791	exon	KIF18B
19	45288535	45295627	-0.797791	gene	C1QL1
19	45075414	45103750	-0.797791	gene	DBF4B
2	89450796	89452473	-0.797997	exon	KCTD18
2	89494027	89494159	-0.797997	exon	SGOL2
2	89517709	89517855	-0.797997	exon	AOX1
2	89699124	89699177	-0.797997	exon	LOC518393
2	89699629	89699997	-0.797997	gene	LOC529311
2	89783382	89783435	-0.797997	exon	LOC531699
2	89886674	89886805	-0.797997	exon	BZW1
2	89920585	89925167	-0.797997	gene	CLK1
2	89936309	89946402	-0.797997	gene	PPIL3
2	89948477	89950000	-0.797997	gene	NIF3L1
28	23320751	23320903	-0.798005	exon	CTNNA3
28	23510348	23510528	-0.798005	exon	LRRTM3
7	79283394	79286519	-0.798027	gene	LOC785099
2	102358165	102358308	-0.799222	exon	SPAG16
18	44917050	44917544	-0.800059	exon	LOC617808
18	44979578	44979780	-0.800059	exon	GPI
18	45005627	45005630	-0.800059	exon	PDCD2L
18	45036920	45037076	-0.800059	exon	UBA2
18	45073965	45074290	-0.800059	gene	LOC100297544
18	45076482	45076560	-0.800059	exon	WTIP
18	45161780	45162954	-0.800059	gene	LOC100140567
18	45248796	45249420	-0.800059	gene	LOC100298523
18	45337427	45339636	-0.800059	gene	LOC785756
18	45102783	45109237	-0.800059	gene	LOC100138304
18	44853567	44854330	-0.800059	exon	LSM14A
18	44857022	44866473	-0.800059	gene	LOC100297504
14	61414281	61414439	-0.800119	exon	LOC784747
15	68996828	69000752	-0.800245	gene	LOC617085
15	69296411	69350000	-0.800245	gene	LOC783480
13	70066184	70069566	-0.800358	gene	MAFB
5	112202179	112202350	-0.800778	exon	ADSL
5	112226838	112226893	-0.800778	exon	SGSM3
5	112260975	112262308	-0.800778	exon	MKL1
5	112366950	112367027	-0.800778	gene	MIR2439
5	112510411	112513886	-0.800778	gene	MCHR1
5	112573174	112573290	-0.800778	exon	SLC25A17
5	112622910	112622994	-0.800778	exon	ST13
5	112636715	112636778	-0.800778	exon	XPNPEP3
5	112641847	112642911	-0.800778	gene	DNAJB7
5	112685002	112685099	-0.800778	exon	RBX1
5	112286611	112431044	-0.800778	gene	LOC100297175
6	107658083	107658317	-0.801019	exon	LOC614978
6	107674813	107674975	-0.801019	exon	SLC6A4
6	107675830	107675896	-0.801019	gene	MIR2451
6	107740185	107740257	-0.801019	gene	MIR2450A
6	107740455	107740527	-0.801019	gene	MIR2450B
6	107741098	107741169	-0.801019	gene	MIR2450C
6	107854484	107854621	-0.801019	exon	GRK4
6	107907118	107907386	-0.801019	exon	NOP14
6	107924384	107928268	-0.801019	gene	MFSD10
6	107935636	107935792	-0.801019	exon	ADD1
6	108024781	108034628	-0.801019	gene	SH3BP2
6	108048560	108048857	-0.801019	exon	LOC100336382
6	108089598	108090010	-0.801019	gene	LOC100297559
11	67860041	67860162	-0.801221	exon	AAK1
11	68070487	68070513	-0.801221	exon	ANXA4
11	68149829	68150308	-0.801221	exon	GMCL1
11	68215016	68222915	-0.801221	gene	SNRNP27
11	68232862	68232934	-0.801221	exon	MXD1
11	68275547	68277306	-0.801221	gene	LOC538522
11	67975029	68054656	-0.801221	gene	LOC787229
23	28257733	28260201	-0.801673	gene	RPP21
23	28271044	28271496	-0.801673	exon	LOC516723
23	28297947	28298686	-0.801673	gene	LOC787610
23	28299437	28311312	-0.801673	gene	LOC512672
23	28330034	28334072	-0.801673	gene	BOLA
23	28354857	28358332	-0.801673	gene	BOLA-NC1
23	28376965	28377012	-0.801673	exon	LOC614091
23	28426010	28426147	-0.801673	exon	LOC100298822
23	28469733	28473401	-0.801673	gene	LOC100125916
23	28469733	28473374	-0.801673	gene	JSP.1
23	28469737	28473407	-0.801673	gene	BOLA-N
23	28494894	28495226	-0.801673	gene	LOC100295296
23	28563086	28563133	-0.801673	exon	TRIM26
23	28604638	28604868	-0.801673	exon	TRIM15
23	28613833	28622421	-0.801673	gene	TRIM10
23	28625428	28638869	-0.801673	gene	TRIM40
23	28665990	28666406	-0.801673	exon	TRIM31
23	28701546	28701741	-0.801673	exon	LOC504845
23	28707258	28710379	-0.801673	gene	PPP1R11
23	28714464	28717896	-0.801673	gene	ZNRD1
23	28735237	28735309	-0.801673	exon	ZFP57
23	28739331	28750000	-0.801673	gene	MOG
23	28522453	28529006	-0.801673	gene	LOC619014
23	28530978	28543292	-0.801673	gene	LOC100337432
1	68547475	68547592	-0.802346	exon	PTPLB
1	68577106	68577418	-0.802346	gene	LOC784415
1	68582988	68583116	-0.802346	exon	MYLK
1	68894948	68896350	-0.802346	gene	CCDC14
1	68955244	68955419	-0.802346	exon	ROPN1
29	45472834	45472889	-0.802666	exon	LOC511138
29	45431742	45431833	-0.802666	exon	LOC100336865
21	8208823	8209135	-0.805476	exon	IGF1R
21	8278446	8278925	-0.805476	exon	LOC617726
21	8382461	8382574	-0.805476	exon	LOC781793
23	8258750	8268922	-0.805625	gene	HMGA1
23	8269052	8271772	-0.805625	gene	LOC100126544
23	8305298	8305342	-0.805625	exon	NUDT3
23	8427049	8427458	-0.805625	gene	LOC100296311
23	8435305	8435360	-0.805625	exon	RPS10
23	8469769	8469896	-0.805625	exon	PACSIN1
23	8544300	8544758	-0.805625	exon	SPDEF
23	8591962	8592177	-0.805625	exon	C6orf106
3	85136520	85137051	-0.805803	exon	NFIA
9	13988735	13989202	-0.806157	gene	LOC100336449
9	14012755	14023941	-0.806157	gene	LOC784472
9	14155008	14237428	-0.806157	gene	LOC100335718
7	101908950	102086617	-0.806834	gene	LOC100138607
14	31699005	31699121	-0.806934	exon	ARMC1
14	31735268	31735306	-0.806934	exon	MTFR1
14	31846719	31846779	-0.806934	exon	LOC780981
14	31996559	31996939	-0.806934	gene	LOC100299601
14	32050488	32050541	-0.806934	exon	DNAJC5B
20	17581127	17581188	-0.807281	exon	BAG1
20	17841574	17841709	-0.807281	exon	ZSWIM6
15	43301512	43301814	-0.808002	exon	SBF2
15	43499317	43499387	-0.808002	exon	LOC100295762
15	43512270	43512468	-0.808002	exon	SWAP70
15	43545903	43545980	-0.808002	gene	MIR2284D
15	43633307	43633857	-0.808002	gene	LOC784200
15	43679090	43679262	-0.808002	exon	WEE1
15	43704851	43704997	-0.808002	exon	LOC100337287
15	43705841	43706823	-0.808002	gene	LOC784322
15	43731786	43735569	-0.808002	gene	ZNF143
15	43739059	43739190	-0.808002	gene	LOC100138290
15	43745096	43745269	-0.808002	exon	LOC100337300
15	43794233	43794349	-0.808002	exon	IPO7
21	27324516	27324748	-0.808254	exon	MESDC2
21	27346491	27348448	-0.808254	gene	MESDC1
21	27448604	27448731	-0.808254	exon	C21H15ORF26
23	41522598	41523007	-0.808356	gene	LOC100297731
23	41969839	41970213	-0.808356	gene	LOC789092
2	116214798	116214854	-0.808832	exon	COL4A3
2	116299856	116299929	-0.808832	exon	MFF
2	116336734	116336799	-0.808832	exon	TM4SF20
2	116441987	116442385	-0.808832	exon	AGFG1
2	116619942	116621163	-0.808832	exon	SLC19A3
2	116645718	116647702	-0.808832	gene	STIP1
10	61405962	61406140	-0.809622	exon	LOC100336681
10	61503726	61504310	-0.809622	exon	SHC4
10	61556468	61557103	-0.809622	gene	LOC613512
10	61591976	61593731	-0.809622	gene	EID1
10	61659510	61659596	-0.809622	exon	LOC536117
10	61798953	61799040	-0.809622	exon	LOC100336391
10	61804768	61806593	-0.809622	gene	LOC781271
10	61312010	61312123	-0.809622	exon	COPS2
26	34605200	34605655	-0.809936	exon	NHLRC2
26	34805081	34806484	-0.809936	gene	ADRB1
26	34897507	34897611	-0.809936	exon	LOC535781
26	34935714	34935815	-0.809936	exon	TDRD1
26	35006215	35006266	-0.809936	exon	VWA2
26	35059062	35059207	-0.809936	exon	AFAP1L2
26	34568377	34568522	-0.809936	exon	DCLRE1A
5	30821251	30825703	-0.810204	gene	TUBA1A
5	30834190	30834627	-0.810204	gene	LOC783275
5	30864529	30864745	-0.810204	exon	TUBA1B
5	30866465	30866611	-0.810204	exon	LOC100295976
5	30879691	30880064	-0.810204	exon	LOC539015
5	30894568	30898728	-0.810204	gene	DHH
5	30919428	30922513	-0.810204	gene	RHEBL1
5	30931917	30931965	-0.810204	exon	MLL2
5	30952153	30952226	-0.810204	gene	MIR2426
5	30967270	30982103	-0.810204	gene	PRKAG1
5	30984170	30989090	-0.810204	gene	DDN
5	31000183	31003266	-0.810204	gene	WNT1
5	31009322	31009522	-0.810204	exon	WNT10B
5	31023448	31023602	-0.810204	exon	ARF3
5	31048546	31052011	-0.810204	gene	FKBP11
5	31052620	31060822	-0.810204	gene	CCDC65
5	31090625	31090814	-0.810204	exon	RND1
5	31101517	31101584	-0.810204	exon	DDX23
5	31116984	31126056	-0.810204	gene	CACNB3
5	31160699	31161556	-0.810204	exon	ADCY6
5	31177176	31177320	-0.810204	exon	LOC100295688
5	31221228	31221388	-0.810204	exon	CCNT1
5	31266940	31266970	-0.810204	exon	C5H12orf41
5	31283919	31283992	-0.810204	gene	MIR1291
18	55456512	55456699	-0.810257	exon	LOC617306
18	55482512	55486850	-0.810257	gene	EMP3
18	55490191	55490380	-0.810257	exon	TMEM143
18	55510095	55520157	-0.810257	gene	SYNGR4
18	55523303	55523546	-0.810257	exon	KDELR1
18	55540749	55541212	-0.810257	exon	GRIN2D
18	55573214	55573404	-0.810257	exon	GRWD1
18	55584939	55588222	-0.810257	gene	KCNJ14
18	55592324	55601292	-0.810257	gene	CYTH2
18	55605943	55606125	-0.810257	exon	LMTK3
18	55660425	55660542	-0.810257	exon	SULT2B1
18	55704289	55704456	-0.810257	exon	LOC100299475
18	55701226	55701975	-0.810257	gene	SPACA4
18	55710191	55713956	-0.810257	gene	RPL18
18	55714250	55721415	-0.810257	gene	SPHK2
18	55722335	55729578	-0.810257	gene	DBP
18	55730117	55736497	-0.810257	gene	CA11
18	55745677	55751080	-0.810257	gene	NTN5
18	55753309	55753416	-0.810257	exon	SEC1
18	55786904	55786906	-0.810257	start_codon	FUT2
18	55803984	55809104	-0.810257	gene	MAMSTR
18	55816221	55816874	-0.810257	exon	RASIP1
18	55824922	55827887	-0.810257	gene	IZUMO1
18	55828930	55832447	-0.810257	gene	FUT1
18	55834675	55836133	-0.810257	gene	FGF21
18	55868308	55868418	-0.810257	exon	BCAT2
18	55879666	55879770	-0.810257	exon	HSD17B14
18	55900692	55900750	-0.810257	exon	PLEKHA4
18	55925891	55929296	-0.810257	gene	PPP1R15A
18	55933933	55934235	-0.810257	exon	TULP2
18	55939163	55939175	-0.810257	exon	NUCB1
18	55409551	55410432	-0.810257	gene	BOSTAUV1R404
18	55429843	55429981	-0.810257	exon	ZNF114
1	36985057	36985212	-0.81036	exon	EPHA3
5	113845454	113845540	-0.81093	exon	NFAM1
5	113950008	113950040	-0.81093	exon	SERHL2
5	113971400	113979372	-0.81093	gene	RRP7A
5	113993354	113993744	-0.81093	exon	POLDIP3
5	114013838	114013937	-0.81093	exon	CYB5R3
5	114074325	114074466	-0.81093	exon	LOC618369
5	114099572	114100141	-0.81093	gene	LOC786131
25	8562123	8562361	-0.81093	exon	GRIN2A
11	2305103	2305243	-0.81093	exon	STARD7
11	2325289	2325453	-0.81093	exon	TMEM127
11	2335382	2342311	-0.81093	gene	CIAO1
11	2358340	2358533	-0.81093	exon	SNRNP200
11	2368196	2370039	-0.81093	gene	LOC100335557
11	2390284	2391137	-0.81093	gene	LOC781566
11	2393384	2398016	-0.81093	gene	ITPRIPL1
11	2401655	2401703	-0.81093	exon	NCAPH
11	2489265	2489336	-0.81093	exon	LOC511385
11	2526186	2537851	-0.81093	gene	ARID5A
11	2569225	2569356	-0.81093	exon	LOC618190
11	2598255	2598339	-0.81093	exon	FER1L5
11	2667516	2667633	-0.81093	exon	LMAN2L
11	2684450	2684464	-0.81093	exon	CNNM4
11	2731007	2731329	-0.81093	exon	CNNM3
11	2773157	2773201	-0.81093	exon	LOC100296784
11	2775464	2782703	-0.81093	gene	ANKRD39
11	2784990	2784992	-0.81093	stop_codon	SEMA4C
11	2798822	2798854	-0.81093	exon	LOC618158
10	58768133	58768216	-0.81093	exon	SCG3
10	58822417	58822686	-0.81093	gene	LOC782641
10	58841647	58841733	-0.81093	exon	DMXL2
10	59064566	59065957	-0.81093	gene	LOC782491
10	59080379	59080529	-0.81093	exon	GLDN
10	59227895	59228038	-0.81093	exon	CYP19A1
22	40172533	40172602	-0.812083	gene	MIR2369
5	49178875	49182459	-0.813511	exon	TBC1D30
5	49246928	49248008	-0.813511	gene	LOC100139950
5	49259704	49265076	-0.813511	gene	LOC100297221
5	49283646	49283940	-0.813511	exon	GNS
5	49348467	49348603	-0.813511	exon	RASSF3
5	49511307	49511428	-0.813511	exon	TBK1
5	49561283	49561399	-0.813511	exon	XPOT
5	49606976	49607320	-0.813511	exon	LOC783553
29	32860723	32861454	-0.813727	gene	LOC506261
29	32879541	32880416	-0.813727	exon	LOC506260
29	33240584	33240886	-0.813727	exon	BARX2
9	91352115	91352182	-0.814174	gene	MIR2480
9	91531129	91533160	-0.814174	gene	LOC616595
9	91750713	91752264	-0.814174	gene	LOC510904
9	91313852	91315426	-0.814174	gene	LOC789941
9	91333414	91334321	-0.814174	gene	LOC616500
9	91305401	91310540	-0.814174	gene	LOC100141272
9	91250001	91250339	-0.814174	gene	LOC100296224
9	91260134	91261044	-0.814174	gene	LOC789961
9	91273150	91274246	-0.814174	gene	LOC100298280
9	91291250	91291252	-0.814174	stop_codon	LOC509515
9	91200001	91204692	-0.814174	gene	LOC788337
9	91215765	91216682	-0.814174	gene	LOC511653
9	91233852	91235061	-0.814174	gene	LOC617457
4	91586730	91587665	-0.814174	exon	GRM8
8	7667067	7667213	-0.815278	exon	BLK
8	7734139	7734273	-0.815278	exon	C8H8orf13
8	7797035	7797077	-0.815278	exon	TDH
8	7845541	7845714	-0.815278	exon	MTMR9
8	7983848	7984865	-0.815278	exon	XKR6
5	31347861	31349882	-0.815923	gene	LALBA
5	31361085	31365341	-0.815923	gene	LOC786658
5	31389183	31391523	-0.815923	gene	LOC617415
5	31307341	31319656	-0.815923	gene	LOC783895
5	31375131	31380610	-0.815923	gene	LOC100295133
26	28630084	28630477	-0.816292	exon	LOC100295378
3	111380891	111381997	-0.816526	exon	DLGAP3
3	111426912	111426986	-0.816526	exon	C3H1ORF212
3	111481702	111483760	-0.816526	gene	GJA4
3	111498262	111498704	-0.816526	exon	GJB3
3	111519878	111522551	-0.816526	gene	GJB4
3	111523846	111525037	-0.816526	exon	GJB5
3	111524611	111525671	-0.816526	gene	LOC100296560
1	122815605	122815617	-0.816537	exon	PLSCR5
1	122849734	122850000	-0.816537	gene	LOC100139203
7	13658343	13658446	-0.816697	exon	NFIX
7	13721214	13723685	-0.816697	gene	GADD45GIP1
7	13728481	13728642	-0.816697	exon	RAD23A
7	13731958	13735788	-0.816697	gene	CALR
7	13741743	13741935	-0.816697	exon	FARSA
7	13755277	13755324	-0.816697	exon	SYCE2
7	13771152	13777950	-0.816697	gene	GCDH
7	13785087	13789393	-0.816697	gene	KLF1
7	13790587	13793001	-0.816697	gene	DNASE2
7	13794713	13794900	-0.816697	exon	MAST1
7	13805489	13805674	-0.816697	gene	LOC784207
7	13826163	13826331	-0.816697	exon	RTBDN
7	13837386	13844314	-0.816697	gene	RNASEH2A
7	13845843	13848479	-0.816697	gene	PRDX2
7	13851114	13852933	-0.816697	gene	JUNB
7	13864094	13874722	-0.816697	gene	HOOK2
7	13877336	13882819	-0.816697	gene	BEST2
7	13893226	13893373	-0.816697	exon	ASNA1
7	13896310	13899367	-0.816697	gene	C7H19ORF43
7	13904158	13904235	-0.816697	exon	TNPO2
7	13922169	13922643	-0.816697	exon	FBXW9
7	13927960	13928266	-0.816697	gene	LOC529425
7	13931315	13935225	-0.816697	gene	DHPS
7	13935136	13939754	-0.816697	gene	WDR83
7	13940092	13940149	-0.816697	exon	C7H19orf56
7	13954085	13954260	-0.816697	exon	MAN2B1
7	14014573	14014699	-0.816697	exon	ZNF564
7	14053439	14053523	-0.816697	exon	LOC784148
7	14095963	14107546	-0.816697	gene	LOC100140908
7	14119738	14133584	-0.816697	gene	LOC520104
7	14148744	14150000	-0.816697	gene	LOC100336633
12	706735	708412	-0.816857	gene	LOC789867
19	14450347	14450443	-0.816865	exon	HEATR6
19	14514635	14514771	-0.816865	exon	LOC515676
19	14554022	14554025	-0.816865	exon	LOC525415
19	14626320	14627733	-0.816865	gene	LOC100296618
19	14653460	14655028	-0.816865	gene	CCL4
19	14662232	14663224	-0.816865	gene	LOC532807
19	14673970	14675481	-0.816865	gene	CCL3
19	14702294	14703961	-0.816865	gene	LOC616364
19	14714239	14715642	-0.816865	gene	LOC100297044
19	14735465	14742239	-0.816865	gene	LOC504773
19	14759736	14760132	-0.816865	exon	LOC508666
19	14775262	14775424	-0.816865	exon	CCL14
19	14781918	14786966	-0.816865	gene	CCL16
19	14823470	14823599	-0.816865	exon	CCL5
19	14834532	14834619	-0.816865	exon	LOC616772
19	14858564	14858603	-0.816865	exon	TAF15
20	60933153	60935360	-0.818119	gene	LOC781723
3	61169975	61169987	-0.818967	exon	LOC782038
14	35897237	35897239	-0.81924	stop_codon	PRDM14
14	35924598	35924686	-0.81924	exon	NCOA2
14	35650001	35727312	-0.81924	gene	LOC535202
9	30254645	30254772	-0.819561	exon	LOC518886
16	60865974	60866082	-0.81971	exon	LOC100299281
16	60915450	60915651	-0.81971	exon	RASAL2
16	61326456	61336778	-0.81971	gene	LOC530749
7	46200001	46202621	-0.820386	gene	ZCCHC10
7	46213595	46214458	-0.820386	gene	LOC781691
7	46228876	46229271	-0.820386	exon	HSPA4
7	46464826	46464933	-0.820386	exon	FSTL4
18	57966434	57966569	-0.820409	exon	LOC100300478
18	57971799	57975412	-0.820409	gene	SIGLEC14
18	57997887	57997923	-0.820409	exon	LOC617909
18	58014868	58014937	-0.820409	gene	MIR99B
18	58015036	58015114	-0.820409	gene	MIRLET7E
18	58015535	58015620	-0.820409	gene	MIR125A
18	58015811	58016329	-0.820409	gene	LOC100337253
18	58017993	58021153	-0.820409	gene	LOC100337268
18	58028912	58028986	-0.820409	exon	Has1
18	58067001	58067885	-0.820409	gene	LOC100337301
18	58093298	58093484	-0.820409	exon	LOC787554
18	58100734	58100795	-0.820409	exon	ZNF613
18	58105257	58111975	-0.820409	gene	LOC100141211
18	58115634	58125491	-0.820409	gene	LOC618102
18	58151318	58157607	-0.820409	gene	ZNF432
18	58177777	58177984	-0.820409	exon	ZNF614
18	58194882	58195064	-0.820409	exon	LOC100300607
18	58212122	58212193	-0.820409	exon	ZNF350
18	58234381	58236134	-0.820409	gene	LOC100337383
18	58238155	58240623	-0.820409	gene	LOC100337402
18	58241102	58241748	-0.820409	gene	LOC100337420
18	58241912	58242756	-0.820409	gene	LOC100337434
18	58268989	58269927	-0.820409	gene	BOSTAUV1R406
18	58275472	58276422	-0.820409	gene	BOSTAUV1R407
18	58293454	58293525	-0.820409	exon	LOC100337475
18	58315070	58316020	-0.820409	gene	BOSTAUV1R409
18	58334992	58335930	-0.820409	gene	BOSTAUV1R410
18	58376497	58377438	-0.820409	gene	BOSTAUV1R411
18	58389298	58390747	-0.820409	gene	BOSTAUV1R412
18	58414958	58415899	-0.820409	gene	BOSTAUV1R413
18	58425842	58425976	-0.820409	exon	PPP2R1A
18	58078651	58083037	-0.820409	gene	LOC513619
18	58277187	58285465	-0.820409	gene	BOSTAUV1R-PS408
1	18201787	18201926	-0.820981	exon	PRSS7
1	18215564	18215650	-0.820981	exon	CHODL
6	30063545	30063547	-0.821322	stop_codon	PDHA2
7	26697267	26697520	-0.821386	exon	FBN2
7	26984176	26984301	-0.821386	exon	SLC12A2
1	140737629	140737735	-0.822104	exon	PSMG1
1	140752319	140753242	-0.822104	exon	BRWD1
1	140809018	140809670	-0.822104	gene	LOC613664
1	140906949	140913324	-0.822104	gene	HMGN1
1	140923413	140933074	-0.822104	gene	SETMAR
1	140944009	140944113	-0.822104	exon	WRB
1	140981217	140981301	-0.822104	exon	LCA5L
1	141029792	141029940	-0.822104	exon	SH3BGR
5	64763619	64763749	-0.822177	exon	NR1H4
5	64836227	64836244	-0.822177	exon	GAS2L3
5	64962168	64962241	-0.822177	gene	MIR2434
5	65012100	65012455	-0.822177	exon	ANO4
7	8873866	8874178	-0.822503	exon	BRD4
7	8911330	8911394	-0.822503	exon	EPHX3
7	8930803	8930923	-0.822503	exon	LOC789485
7	8987869	8987877	-0.822503	exon	LOC519492
7	9020330	9020595	-0.822503	exon	ILVBL
7	9032043	9042665	-0.822503	gene	SYDE1
7	9055772	9056713	-0.822503	gene	LOC507573
7	9064456	9065397	-0.822503	gene	LOC616125
7	9119591	9123195	-0.822503	gene	CASP14
7	9170741	9170939	-0.822503	exon	CCDC105
7	9199583	9199739	-0.822503	exon	SLC1A6
7	9232151	9233113	-0.822503	gene	LOC532476
7	9244570	9245508	-0.822503	gene	LOC615363
7	9260868	9261821	-0.822503	gene	LOC506822
7	9296208	9297176	-0.822503	gene	LOC510712
7	9343131	9344084	-0.822503	gene	LOC507726
7	8973631	8987853	-0.822503	gene	LOC510081
7	9076475	9077564	-0.822503	gene	LOC506533
7	8800236	8800329	-0.822503	exon	AKAP8
7	8750179	8751069	-0.822503	exon	WIZ
7	8754349	8754361	-0.822503	exon	AKAP8L
5	109152548	109152687	-0.822878	exon	caV1.2
5	109286570	109290381	-0.822878	gene	LOC788054
5	109380948	109391117	-0.822878	gene	IL17RA
5	109404789	109408342	-0.822878	gene	CECR5
5	109426433	109426636	-0.822878	exon	LOC100336845
5	109442651	109442778	-0.822878	exon	LOC617805
3	110604436	110604459	-0.822995	exon	CLSPN
3	110646532	110650987	-0.822995	gene	LOC618155
3	110720283	110720446	-0.822995	exon	PSMB2
3	110787743	110787967	-0.822995	exon	NCDN
3	110796520	110796658	-0.822995	exon	LOC784489
3	110913993	110914122	-0.822995	exon	ZMYM4
3	111030066	111030977	-0.822995	gene	LOC618220
3	110762359	110777361	-0.822995	gene	LOC525824
19	20854061	20854133	-0.823331	exon	PHF12
19	20887146	20887331	-0.823331	exon	SEZ6
19	20964785	20964977	-0.823331	exon	PIPOX
19	21002253	21002375	-0.823331	exon	MYO18A
19	21117564	21117755	-0.823331	gene	LOC100297413
19	21145241	21145275	-0.823331	exon	CRYBA1
19	21163164	21163196	-0.823331	exon	NUFIP2
19	21308165	21308370	-0.823331	exon	TAOK1
19	21181818	21188064	-0.823331	gene	LOC100297697
1	135197452	135197645	-0.823573	exon	EPHB1
2	114886133	114888487	-0.8236	gene	LOC100295781
9	72661107	72661268	-0.823917	exon	EYA4
9	73063429	73066402	-0.823917	gene	TCF21
9	73110668	73110796	-0.823917	exon	TBPL1
9	72600001	72615525	-0.823917	gene	LOC100139915
11	91304483	91305752	-0.82457	gene	LOC784581
13	38812533	38812646	-0.825284	exon	C13H20ORF12
13	38841092	38841271	-0.825284	exon	POLR3F
13	38861859	38861901	-0.825284	exon	RBBP9
13	38870266	38870296	-0.825284	exon	SEC23B
13	38901785	38903730	-0.825284	gene	LOC100295268
13	38908874	38909719	-0.825284	gene	LOC100300738
13	38909550	38909676	-0.825284	exon	DTD1
13	38980068	38981088	-0.825284	gene	LOC784446
13	39015341	39016054	-0.825284	gene	C13H20orf79
13	39202456	39202501	-0.825284	exon	SLC24A3
16	4056751	4056835	-0.825467	exon	SRGAP2
16	4110123	4110217	-0.825467	exon	IKBKE
16	4144349	4144820	-0.825467	exon	RASSF5
16	4222974	4223148	-0.825467	exon	LGTN
16	4274967	4275159	-0.825467	exon	DYRK3
16	4306502	4306732	-0.825467	exon	MAPKAPK2
16	4402474	4406412	-0.825467	gene	IL10
16	4478919	4484323	-0.825467	gene	IL19
16	4503584	4503601	-0.825467	exon	IL20
16	4512757	4516238	-0.825467	gene	LOC787998
16	4537220	4537382	-0.825467	exon	PIGR
18	45687884	45689249	-0.825499	gene	LOC100140710
18	45705247	45705458	-0.825499	exon	ZNF181
18	45743359	45743485	-0.825499	exon	ZNF599
18	45830100	45831072	-0.825499	gene	LOC789043
18	45852255	45853125	-0.825499	gene	LOC789050
18	45890809	45890931	-0.825499	exon	LOC519314
18	45907629	45907967	-0.825499	CDS	LOC100297240
18	45937237	45937244	-0.825499	exon	GRAMD1A
18	45960622	45970523	-0.825499	gene	SCN1B
18	45971859	45972006	-0.825499	exon	HPN
18	46033469	46033506	-0.825499	exon	FXYD3
18	46040472	46049240	-0.825499	gene	LGI4
18	46053083	46053197	-0.825499	exon	FXYD1
18	46067001	46067193	-0.825499	exon	FXYD5
18	46125199	46130449	-0.825499	gene	TMEM162
11	86064827	86064913	-0.826044	exon	LPIN1
11	86183802	86191433	-0.826044	gene	NTSR2
11	86184045	86189701	-0.826044	gene	LOC100297562
11	86210439	86210600	-0.826044	exon	GREB1
11	86346274	86346658	-0.826044	exon	E2F6
11	86501577	86501658	-0.826044	exon	ROCK2
14	28659824	28659890	-0.826283	exon	CLVS1
14	28700905	28701342	-0.826283	exon	ASPH
14	28889036	28995758	-0.826283	gene	LOC100140837
2	84413662	84414878	-0.826513	gene	LOC781256
2	84734002	84735015	-0.826513	exon	SLC39A10
2	84784932	84785162	-0.826513	exon	DNAH7
29	36619711	36619766	-0.826924	exon	TMEM45B
29	36650414	36650549	-0.826924	exon	LOC510304
29	36698977	36699177	-0.826924	exon	PRDM10
29	36734087	36734986	-0.826924	gene	LOC100139444
29	36807218	36807799	-0.826924	gene	LOC786562
29	36844872	36845063	-0.826924	exon	APLP2
29	36905515	36905706	-0.826924	gene	LOC100296019
29	36933201	36933386	-0.826924	exon	ST14
29	36993930	36994039	-0.826924	exon	ZBTB44
29	37098498	37099062	-0.826924	exon	ADAMTS8
16	66960790	66961071	-0.827044	exon	C16H1ORF21
16	67222242	67222407	-0.827044	exon	EDEM3
16	67318504	67319738	-0.827044	exon	FAM129A
16	67159338	67177746	-0.827044	gene	LOC100139712
10	54865591	54866159	-0.827601	exon	PRTG
10	54865902	54866207	-0.827601	exon	PYGO1
10	54903454	54903636	-0.827601	exon	DYX1C1
10	54981195	54981725	-0.827601	exon	LOC100297185
10	55001792	55001835	-0.827601	exon	CCPG1
10	55017684	55017778	-0.827601	gene	MIR628
10	55032143	55032323	-0.827601	exon	PIGB
10	55053947	55057064	-0.827601	gene	LOC788201
10	55134044	55134221	-0.827601	exon	RAB27A
10	55165842	55179464	-0.827601	gene	RSL24D1
11	85205522	85208009	-0.827804	exon	TRIB2
26	42220529	42220628	-0.828066	exon	NSMCE4A
26	42407972	42408212	-0.828066	exon	TACC2
26	42482649	42482717	-0.828066	gene	MIR2396
26	42493462	42493685	-0.828066	exon	BTBD16
26	42579750	42579855	-0.828066	exon	PLEKHA1
26	42658571	42658608	-0.828066	exon	HTRA1
5	105950012	105950141	-0.828361	exon	LOC531276
5	106002455	106002613	-0.828361	exon	LOC100336690
5	106014610	106014623	-0.828361	exon	C5H12ORF4
5	106031322	106032617	-0.828361	gene	LOC100336701
5	106068702	106069871	-0.828361	exon	RAD51AP1
5	106089117	106089294	-0.828361	exon	LOC100336724
5	106103585	106104880	-0.828361	gene	LOC100336013
5	106157909	106158254	-0.828361	exon	FGF6
5	106208179	106216757	-0.828361	gene	FGF23
5	106232441	106232478	-0.828361	exon	TIGAR
5	106263610	106263758	-0.828361	exon	CCND2
5	106248787	106250351	-0.828361	gene	USP15
4	77365884	77366798	-0.828949	gene	LOC504276
4	77389293	77389359	-0.828949	exon	H2AFV
4	77409433	77413143	-0.828949	gene	PPIA
4	77431854	77441756	-0.828949	gene	ZMIZ2
4	77463312	77463384	-0.828949	exon	OGDH
4	77540033	77543698	-0.828949	gene	TMED4
4	77546489	77555844	-0.828949	gene	DDX56
4	77572132	77572185	-0.828949	exon	NPC1L1
4	77598538	77598759	-0.828949	exon	NUDCD3
4	77681458	77687984	-0.828949	gene	LOC100296763
4	77706698	77706818	-0.828949	exon	CAMK2B
4	77806826	77806926	-0.828949	exon	YKT6
4	77820949	77821392	-0.828949	exon	GCK
13	41104463	41107079	-0.830415	gene	NKX2-2
13	41140153	41140155	-0.830415	start_codon	LOC614124
13	41248125	41248345	-0.830415	exon	PAX1
26	14677823	14677922	-0.830498	exon	MYOF
26	14868831	14869089	-0.830498	exon	CEP55
26	14880427	14881387	-0.830498	gene	LOC100190912
26	14917017	14917583	-0.830498	exon	GPR120
26	14940551	14940871	-0.830498	exon	RBP4
26	14956031	14956058	-0.830498	exon	PDE6C
26	15015291	15015369	-0.830498	exon	C26H10ORF4
14	37550001	37551351	-0.831648	gene	MSC
14	37550001	37551170	-0.831648	gene	LOC100297084
14	37731065	37731154	-0.831648	exon	TRPA1
14	37759428	37760222	-0.831648	gene	LOC614581
14	37990751	37990842	-0.831648	exon	KCNB2
15	14117304	14119612	-0.831678	gene	JRKL
15	14120305	14120384	-0.831678	exon	CCDC82
15	14156346	14157081	-0.831678	exon	MAML2
1	44102363	44102434	-0.831794	exon	C1H3orf26
1	44126540	44126699	-0.831794	exon	TMEM30C
1	44199284	44199374	-0.831794	exon	TBC1D23
1	44261477	44261532	-0.831794	exon	NIT2
1	44301427	44301524	-0.831794	exon	TOMM70A
1	44332308	44332675	-0.831794	exon	LNP1
1	44442960	44442971	-0.831794	exon	LOC529036
1	44546053	44546300	-0.831794	exon	EFHB
10	80965358	80968180	-0.832325	exon	ZFP36L1
10	81017716	81018297	-0.832325	gene	LOC785827
10	81033241	81033391	-0.832325	exon	ACTN1
10	81191936	81196605	-0.832325	exon	DCAF5
10	81344977	81345330	-0.832325	exon	EXD2
5	64650436	64650550	-0.832758	exon	SLC17A8
5	64602156	64602269	-0.832758	exon	SCYL2
2	56757614	56757802	-0.832909	exon	LOC100336528
2	56934963	56935050	-0.832909	exon	LOC100298057
2	57196748	57213280	-0.832909	gene	LOC782142
11	13007148	13007279	-0.833455	exon	DYSF
11	13155560	13155881	-0.833455	exon	ZNF638
11	13243571	13248620	-0.833455	gene	LOC789453
11	13394050	13397285	-0.833455	gene	LOC789468
11	13405926	13415101	-0.833455	gene	NAGK
11	13438821	13443884	-0.833455	gene	TEX261
11	13450720	13450919	-0.833455	exon	ANKRD53
11	13466597	13466720	-0.833455	exon	ATP6V1B1
11	13492655	13493089	-0.833455	exon	VAX2
4	93220889	93220960	-0.833564	gene	MIR129-1
4	93249874	93249892	-0.833564	exon	LEP
4	93320413	93320562	-0.833564	exon	RBM28
4	93351627	93351948	-0.833564	exon	LOC100335204
4	93379469	93382232	-0.833564	gene	LOC537848
4	93387999	93388198	-0.833564	exon	IMPDH1
4	93460874	93462936	-0.833564	gene	HIG2
4	93475459	93486895	-0.833564	gene	LOC540061
4	93508704	93509001	-0.833564	exon	NYD-SP18
4	93532937	93532998	-0.833564	exon	CALU
4	93557351	93560340	-0.833564	gene	OPN1SW
4	93574834	93574891	-0.833564	exon	CCDC136
4	93619560	93619627	-0.833564	gene	MIR2422
4	93640142	93642825	-0.833564	gene	ATP6V1F
4	93649934	93650000	-0.833564	exon	KCP
16	41984485	41985756	-0.833564	gene	LOC100336902
16	42038917	42040599	-0.833564	gene	LOC100336917
16	42085194	42085434	-0.833564	exon	VPS13D
16	42380308	42380515	-0.833564	exon	TNFRSF1B
16	42444384	42444567	-0.833564	exon	TNFRSF8
16	41950001	41952133	-0.833564	gene	LOC529424
21	27481886	27482134	-0.833761	gene	LOC100296800
21	27590303	27590422	-0.833761	exon	LOC100335812
21	27590364	27590525	-0.833761	exon	IL16
5	81847263	81847423	-0.834226	exon	CCDC91
5	82246832	82246948	-0.834226	exon	PTHLH
5	82260539	82260790	-0.834226	gene	COX7ALP1
5	70165088	70165191	-0.834226	exon	POLR3B
5	70237679	70237748	-0.834226	exon	RFX4
5	70407271	70407354	-0.834226	exon	RIC8B
5	70573524	70573697	-0.834226	exon	C5H12orf23
5	70596405	70597866	-0.834226	exon	MTERFD3
5	70614380	70614520	-0.834226	exon	CRY1
26	38624400	38624445	-0.834945	exon	RAB11FIP2
26	38923550	38923656	-0.834945	exon	C26H10orf84
28	31058903	31059076	-0.834977	exon	SAMD8
28	31154552	31154645	-0.834977	exon	VDAC2
28	31170965	31173042	-0.834977	gene	COMTD1
28	31316511	31316514	-0.834977	exon	LOC508976
28	31315965	31320480	-0.834977	gene	ZNF503
28	31321723	31321850	-0.834977	exon	LOC100296148
28	31334060	31336991	-0.834977	gene	LOC789676
28	31013861	31014091	-0.834977	exon	DUPD1
28	31046963	31047136	-0.834977	exon	DUSP13
28	30952365	30952458	-0.834977	exon	MYST4
3	119457253	119468091	-0.835803	gene	LOC100336606
3	119477202	119477397	-0.835803	exon	LOC100336476
3	119633966	119634308	-0.835803	exon	NDUFA10
3	119799055	119799057	-0.835803	stop_codon	LOC618817
3	119810308	119811246	-0.835803	gene	LOC515090
3	119842344	119843306	-0.835803	gene	LOC613418
10	29676750	29676811	-0.835895	exon	FMN1
10	30038588	30039968	-0.835895	gene	GREM1
10	30077155	30077532	-0.835895	exon	SCG5
10	30145371	30145535	-0.835895	exon	ARHGAP11A
23	43150644	43150724	-0.83613	exon	PHACTR1
23	43449386	43449417	-0.83613	exon	LOC100336859
7	76012703	76012855	-0.836629	exon	GABRG2
19	43800232	43800441	-0.83682	exon	NBR1
19	43813981	43820827	-0.83682	gene	TMEM106A
19	43828608	43829211	-0.83682	gene	SNRPE
19	43830498	43832547	-0.83682	gene	LOC789527
19	43945992	43947909	-0.83682	gene	ARL4D
19	44035970	44036197	-0.83682	exon	DHX8
19	44072590	44072858	-0.83682	exon	ETV4
19	44174067	44174239	-0.83682	exon	MEOX1
19	44268494	44268915	-0.83682	exon	SOST
19	44284420	44284815	-0.83682	exon	DUSP3
19	44296165	44296359	-0.83682	exon	LOC100296376
19	43760926	43760971	-0.83682	exon	BRCA1
17	42810729	42810896	-0.837397	exon	GRIA2
17	42970698	42970763	-0.837397	gene	MIR2321
17	43006930	43007222	-0.837397	exon	GLRB
25	14316971	14317127	-0.837777	exon	MYH11
25	14350014	14351930	-0.837777	exon	LOC782821
25	14469280	14469458	-0.837777	exon	ABCC1
25	14580757	14580915	-0.837777	exon	LOC100337270
25	14646662	14646890	-0.837777	exon	LOC515570
25	14380363	14440189	-0.837777	gene	LOC785130
5	64333251	64335072	-0.837795	gene	LOC100300928
5	64417415	64417608	-0.837795	exon	UHRF1BP1L
5	64510374	64510517	-0.837795	exon	ACTR6
2	125750495	125750566	-0.838081	exon	DNAJC8
2	125766637	125767439	-0.838081	gene	LOC613460
2	125808444	125809472	-0.838081	gene	PTAFR
2	125825758	125826565	-0.838081	gene	LOC100139876
2	125899099	125899118	-0.838081	exon	LOC514364
2	125982665	125983015	-0.838081	exon	XKR8
2	125990714	125990857	-0.838081	exon	SMPDL3B
2	126030987	126031121	-0.838081	exon	RPA2
2	126057738	126058378	-0.838081	exon	LOC507126
2	126098691	126105184	-0.838081	gene	LOC783201
2	126122503	126122656	-0.838081	exon	PPP1R8
2	126138276	126138348	-0.838081	exon	STX12
2	126188847	126189553	-0.838081	exon	FAM76A
2	126246583	126250000	-0.838081	gene	IFI6
2	125828530	125830818	-0.838081	gene	LOC783523
5	113600277	113600353	-0.838427	exon	MGC152344
5	113609003	113613479	-0.838427	gene	MGC127055
5	113613743	113620220	-0.838427	gene	LOC100137867
5	113622867	113623008	-0.838427	exon	CYP2D14
5	113634004	113634242	-0.838427	exon	TCF20
5	113634245	113634320	-0.838427	gene	MIR2442
5	113556283	113556480	-0.838427	exon	NAGA
5	113565317	113569979	-0.838427	gene	FAM109B
5	113570339	113570564	-0.838427	exon	C5H22orf32
5	113575148	113586140	-0.838427	gene	NDUFA6
10	81386156	81386490	-0.838677	exon	LOC785964
10	81396104	81396410	-0.838677	exon	GALNTL1
28	44502333	44502395	-0.838894	exon	LOC513740
28	44545580	44545661	-0.838894	exon	ANUBL1
28	44612704	44612791	-0.838894	exon	2024-03-08
28	44741135	44741281	-0.838894	exon	ALOX5
28	44819689	44820675	-0.838894	gene	LOC520012
28	44833888	44834832	-0.838894	gene	LOC618139
28	44858572	44858574	-0.838894	start_codon	LOC100298658
28	44925708	44927696	-0.838894	gene	ZNF22
28	44940862	44941048	-0.838894	exon	RASSF4
28	44952355	44953779	-0.838894	gene	C28H10ORF10
28	44980841	44981806	-0.838894	gene	LOC521142
28	44990053	44990979	-0.838894	gene	LOC785231
28	12810767	12810769	-0.839101	start_codon	CHRM3
28	12887159	12887239	-0.839101	exon	ZNF33B
28	12923688	12925584	-0.839101	gene	LOC100335403
28	12963717	12963737	-0.839101	exon	ZNF37A
28	13050367	13050552	-0.839101	exon	LOC532077
28	13105473	13105485	-0.839101	exon	ZNF25
28	13159360	13162380	-0.839101	gene	LOC784654
28	13223728	13223818	-0.839101	exon	ZNF248
28	13163056	13180403	-0.839101	gene	LOC100138479
8	15159560	15159636	-0.83933	gene	MIR873
8	15183224	15183304	-0.83933	gene	MIR876
5	112152938	112153069	-0.839751	exon	TNRC6B
10	36600001	36600765	-0.840258	gene	CHAC1
10	36626689	36626847	-0.840258	exon	INO80
10	36757303	36758366	-0.840258	gene	SUMO1
10	36793944	36794603	-0.840258	exon	EXD1
10	36835140	36835374	-0.840258	exon	CHP
10	36897174	36905748	-0.840258	gene	OIP5
10	36906002	36906182	-0.840258	exon	NUSAP1
10	36944923	36945108	-0.840258	exon	NDUFAF1
10	36980593	36980802	-0.840258	exon	RTF1
10	37035180	37043518	-0.840258	gene	ITPKA
10	37060207	37060359	-0.840258	exon	RPAP1
10	37078592	37078712	-0.840258	exon	TYRO3
10	37043769	37052625	-0.840258	gene	LOC788253
14	34213058	34213277	-0.840783	exon	PREX2
14	34396599	34399570	-0.840783	gene	LOC100337031
14	34427579	34428119	-0.840783	exon	LOC615152
14	34400397	34427641	-0.840783	gene	LOC100139911
6	93486378	93486380	-0.841067	stop_codon	LOC512359
6	93528980	93529165	-0.841067	exon	SEPT11
6	93646606	93646734	-0.841067	exon	CCNI
6	93746640	93746921	-0.841067	exon	CCNG2
6	93866000	93867384	-0.841067	gene	LOC100139130
6	93941975	93942980	-0.841067	gene	LOC100137799
2	87086566	87087608	-0.841459	exon	PLCL1
23	17150001	17151446	-0.843087	gene	RSPH9
23	17151843	17152254	-0.843087	exon	MRPS18A
23	17256017	17256459	-0.843087	exon	VEGFA
23	17595700	17596091	-0.843087	exon	TCTE1
23	17610448	17610537	-0.843087	exon	LOC100337465
23	17645297	17645299	-0.843087	stop_codon	MRPL14
9	39107807	39108046	-0.84322	exon	FYN
9	39309710	39310542	-0.84322	exon	TRAF3IP2
9	39352089	39352800	-0.84322	exon	LOC784866
9	39398246	39398784	-0.84322	gene	RPL23A
9	39407610	39407748	-0.84322	exon	REV3L
5	83554025	83554069	-0.843266	exon	ITPR2
5	83984991	83986261	-0.843266	gene	LOC100336632
9	26564673	26564750	-0.84397	exon	RNF217
9	26641774	26643357	-0.84397	gene	LOC787402
9	26694438	26694519	-0.84397	exon	NKAIN2
1	44747457	44750000	-0.844547	gene	RAB5A
19	53623087	53623215	-0.844599	exon	HRNBP3
19	53978216	53984772	-0.844599	gene	C1QTNF1
20	49533043	49533351	-0.846351	gene	LOC783643
17	66557188	66557273	-0.846396	exon	SELPLG
17	66586628	66593119	-0.846396	gene	TMEM119
17	66608716	66608876	-0.846396	exon	SART3
17	66628036	66632354	-0.846396	gene	FICD
17	66685452	66691556	-0.846396	gene	ISCU
17	66827051	66828139	-0.846396	gene	CMKLR1
17	66862813	66862977	-0.846396	exon	WSCD2
18	42749252	42750804	-0.847298	gene	LOC617301
18	42959283	42959489	-0.847298	exon	ZNF507
18	43089835	43089837	-0.847298	start_codon	DPY19L3
10	92623797	92632934	-0.848109	gene	DIO2
10	92889961	92890752	-0.848109	gene	LOC614366
15	62799410	62799790	-0.848483	gene	LOC520044
15	62869597	62869849	-0.848483	exon	DCDC1
15	62935666	62935714	-0.848483	exon	DNAJC24
15	63042022	63042148	-0.848483	exon	IMMP1L
15	63093255	63093512	-0.848483	exon	ELP4
15	63061630	63071676	-0.848483	gene	LOC100296038
27	31849127	31849315	-0.848632	exon	KCNU1
27	32004344	32012977	-0.848632	gene	LOC100295684
27	31996889	32003715	-0.848632	gene	LOC100335630
9	14330689	14332153	-0.848785	gene	LOC100140352
10	92165456	92165543	-0.850399	exon	NRXN3
7	101150001	101204960	-0.850418	gene	LOC100141279
10	93813241	93813525	-0.850508	exon	STON2
10	93912235	93912407	-0.850508	exon	SEL1L
19	41500388	41500468	-0.850726	exon	SMARCE1
19	41515659	41517014	-0.850726	exon	KRT222
19	41557543	41561919	-0.850726	gene	KRT24
19	41600541	41608312	-0.850726	gene	KRT25
19	41618442	41624587	-0.850726	gene	KRT26
19	41636793	41637275	-0.850726	exon	KRT27
19	41646439	41646656	-0.850726	exon	KRT10
19	41712396	41712478	-0.850726	exon	KRT12
19	41729420	41729502	-0.850726	exon	LOC100337186
19	41724075	41724161	-0.850726	exon	KRT20
19	41778918	41779079	-0.850726	exon	KRT23
19	41818680	41825663	-0.850726	gene	KRT39
19	41834728	41841840	-0.850726	gene	KRT40
19	41845806	41846512	-0.850726	gene	KRTAP3-3
19	41853596	41854291	-0.850726	gene	LOC100294937
19	41866610	41867216	-0.850726	gene	KRTAP3-1
19	41900859	41901501	-0.850726	gene	LOC540285
19	41903513	41904340	-0.850726	gene	LOC618495
19	41908533	41909488	-0.850726	gene	KRTAP1-1
19	41916319	41916923	-0.850726	gene	LOC788284
19	41920058	41920735	-0.850726	gene	LOC787225
19	41933571	41934248	-0.850726	gene	LOC100295015
19	41945879	41946589	-0.850726	gene	LOC618938
19	41947937	41948527	-0.850726	gene	LOC790883
19	41953574	41954349	-0.850726	gene	LOC777598
19	41967098	41975145	-0.850726	gene	LOC787132
19	41985180	41986261	-0.850726	gene	KRTAP4-7
19	41992635	41993144	-0.850726	gene	LOC787051
19	41998074	42000000	-0.850726	gene	LOC100141108
19	41827202	41832678	-0.850726	gene	LOC788342
5	54238193	54239668	-0.852315	gene	LOC100297784
5	54214636	54214799	-0.852315	exon	SLC16A7
15	77554973	77555152	-0.852536	exon	CKAP5
15	77643815	77643889	-0.852536	gene	MIR2319A
15	77643817	77643887	-0.852536	gene	MIR2319B
15	77675816	77675960	-0.852536	exon	LRP4
15	77719615	77720542	-0.852536	gene	LOC100299117
15	77746836	77756115	-0.852536	gene	LOC509617
15	77761705	77762599	-0.852536	gene	LOC100138571
15	77788164	77789097	-0.852536	exon	LOC617614
15	77811529	77812485	-0.852536	gene	LOC509025
15	77827124	77828050	-0.852536	gene	LOC100138331
15	78044073	78044170	-0.852536	exon	C15H11orf49
15	77768810	77776443	-0.852536	gene	LOC789326
15	77949747	77965339	-0.852536	gene	LOC100336492
2	115959378	115960784	-0.852689	exon	RHBDD1
2	115981856	115981981	-0.852689	exon	COL4A4
2	116032231	116036361	-0.852689	gene	LOC100335993
11	100603004	100603259	-0.852689	exon	HMCN2
11	100791339	100791376	-0.852689	exon	ASS1
11	100903350	100903488	-0.852689	exon	FUBP3
11	100972721	100972943	-0.852689	exon	PRDM12
11	100997647	101006483	-0.852689	gene	EXOSC2
11	101011169	101011467	-0.852689	exon	ABL1
3	15009727	15010228	-0.853184	exon	GON4L
3	15032420	15033379	-0.853184	gene	LOC784055
3	15093504	15097679	-0.853184	gene	MSTO1
3	15118199	15118321	-0.853184	exon	DAP3
3	15176831	15177250	-0.853184	exon	ASH1L
3	15355686	15361633	-0.853184	gene	RUSC1
3	15367996	15368084	-0.853184	exon	FDPS
3	15399755	15399851	-0.853184	exon	PKLR
3	15414872	15415301	-0.853184	exon	HCN3
3	15432100	15432273	-0.853184	exon	SCAMP3
3	15437682	15443017	-0.853184	gene	LOC100300734
3	15445102	15445250	-0.853184	exon	GBA
3	6975847	6976013	-0.853429	exon	UHMK1
3	7105560	7108027	-0.853429	gene	C3H1orf226
3	7112318	7115085	-0.853429	gene	C3H1orf111
3	7123337	7123502	-0.853429	exon	NOS1AP
12	39737717	39738544	-0.85349	exon	PCDH9
15	13987152	13987895	-0.855047	gene	PPP1R14C
16	8241722	8242921	-0.85508	gene	LOC786393
16	7942671	7943275	-0.85508	gene	LOC781856
18	36364156	36365835	-0.855593	gene	LOC511683
18	36392927	36393078	-0.855593	exon	TMCO7
18	36449383	36450606	-0.855593	exon	HAS3
18	36458138	36469867	-0.855593	gene	DERPC
18	36469931	36469983	-0.855593	exon	CIRH1A
18	36510905	36511511	-0.855593	exon	SNTB2
18	36526354	36529835	-0.855593	gene	LOC100336200
18	36584633	36584781	-0.855593	exon	VPS4A
18	36598367	36600273	-0.855593	gene	LOC788473
18	36600487	36600951	-0.855593	exon	COG8
18	36607628	36610400	-0.855593	gene	NIP7
18	36611036	36616277	-0.855593	gene	TMED6
18	36629501	36629587	-0.855593	exon	TERF2
18	36674604	36674789	-0.855593	exon	CYB5B
18	36788793	36788865	-0.855593	exon	NFAT5
7	76555885	76563512	-0.856132	gene	LOC785789
13	54008910	54009998	-0.857102	gene	LOC786039
13	54024613	54025592	-0.857102	gene	LOC788903
13	54047559	54048023	-0.857102	gene	LOC615706
13	54063354	54063553	-0.857102	exon	GINS1
13	54132405	54132576	-0.857102	exon	PCMTD2
13	54162209	54162430	-0.857102	exon	MYT1
13	54247557	54248212	-0.857102	gene	NPBWR2
13	54253982	54260099	-0.857102	gene	LOC100296381
13	54264581	54266440	-0.857102	gene	LOC613917
13	54270412	54276001	-0.857102	gene	RGS19
13	54278803	54278939	-0.857102	exon	TCEA2
13	54295529	54295860	-0.857102	exon	SOX18
13	54304259	54306604	-0.857102	gene	LOC789034
13	54312769	54312902	-0.857102	exon	PRPF6
13	54345094	54345184	-0.857102	exon	SAMD10
13	54353925	54359471	-0.857102	gene	LOC614014
13	54362734	54373972	-0.857102	gene	UCKL1
13	54385479	54385596	-0.857102	exon	DNAJC5
13	54411451	54427367	-0.857102	gene	TPD52L2
13	54428989	54430673	-0.857102	gene	C13H20orf135
13	54471017	54471953	-0.857102	exon	ZBTB46
2	33459444	33461083	-0.857248	gene	LOC100139266
9	100180547	100181045	-0.857298	exon	LOC100336821
9	100280621	100281548	-0.857298	gene	LOC788588
9	100296641	100297544	-0.857298	gene	LOC788606
9	100370797	100370939	-0.857298	exon	QKI
9	100596250	100596548	-0.857298	exon	LOC100295785
9	100319080	100319993	-0.857298	gene	LOC788556
12	28337631	28338070	-0.857697	exon	PDS5B
12	28487444	28488431	-0.857697	gene	LOC784697
12	28544049	28544139	-0.857697	exon	N4BP2L2
12	28612076	28612284	-0.857697	exon	N4BP2L1
12	28638699	28638845	-0.857697	exon	LOC507069
12	28690891	28700000	-0.857697	gene	ZAR1L
6	102594063	102594185	-0.858662	exon	ARHGAP24
6	102687305	102688200	-0.858662	exon	MAPK10
4	102603713	102603790	-0.859132	exon	AKR1D1
4	102977541	102977939	-0.859132	exon	TRIM24
4	102971249	102975531	-0.859132	gene	LOC100140170
7	13450083	13450182	-0.859522	exon	CACNA1A
7	13543659	13545435	-0.859522	gene	IER2
7	13548971	13549017	-0.859522	exon	LOC100297567
7	13548241	13548367	-0.859522	exon	STX10
7	13554143	13559771	-0.859522	gene	NACC1
7	13572842	13581968	-0.859522	gene	TRMT1
7	13585511	13587648	-0.859522	gene	LYL1
19	8783295	8789511	-0.86087	gene	LOC100336462
19	8789640	8790536	-0.86087	gene	LOC781808
19	8875886	8876178	-0.86087	gene	LOC100296697
19	8886025	8891010	-0.86087	gene	MRPS23
19	8911960	8912152	-0.86087	exon	CUEDC1
19	9007494	9009832	-0.86087	exon	VEZF1
19	9038191	9041927	-0.86087	gene	SFRS1
19	9118008	9125252	-0.86087	gene	DYNLL2
19	9178600	9179857	-0.86087	gene	LOC514828
19	9209310	9210245	-0.86087	gene	LOC508468
19	9224990	9225925	-0.86087	gene	LOC512973
19	8718748	8718902	-0.86087	exon	MSI2
18	58668781	58668795	-0.86145	exon	LOC539675
18	58680330	58681322	-0.86145	gene	VN1R2
18	58688886	58688900	-0.86145	exon	LOC787057
18	58755298	58755693	-0.86145	gene	LOC100335372
18	58791962	58792300	-0.86145	gene	LOC100297193
18	58820303	58821826	-0.86145	gene	LOC100299917
18	58865346	58866239	-0.86145	gene	LOC100296856
18	58866259	58866276	-0.86145	exon	ZNF93
18	58930234	58930571	-0.86145	gene	LOC781189
18	59050675	59050995	-0.86145	gene	GLRX
18	59058411	59061757	-0.86145	gene	LOC100297111
18	59093153	59093551	-0.86145	gene	LOC100299040
18	59125621	59125860	-0.86145	exon	LOC785630
18	59138215	59150000	-0.86145	gene	LOC100138433
18	58617285	58618316	-0.86145	gene	BOSTAUV1R421
18	58631001	58631954	-0.86145	gene	BOSTAUV1R-PS418
18	58551525	58552556	-0.86145	gene	BOSTAUV1R418
18	58571751	58572782	-0.86145	gene	BOSTAUV1R419
18	58589086	58589088	-0.86145	start_codon	BOSTAUV1R420
18	58504291	58505303	-0.86145	gene	BOSTAUV1R-PS410
18	58519278	58520190	-0.86145	gene	BOSTAUV1R-PS411
18	58529692	58530723	-0.86145	gene	BOSTAUV1R417
14	12326999	12332531	-0.861989	gene	LOC100299192
29	46012091	46018139	-0.862058	gene	AIP
29	46022487	46022651	-0.862058	exon	PITPNM1
29	46033674	46035477	-0.862058	gene	CDK2AP2
29	46042201	46046958	-0.862058	gene	CABP2
29	46054136	46054199	-0.862058	exon	LOC525938
29	46081053	46087014	-0.862058	gene	LOC100140302
29	46087142	46087214	-0.862058	exon	GSTP1
29	46108281	46114242	-0.862058	gene	NDUFV1
29	46114787	46119340	-0.862058	gene	DOC2G
29	46123751	46126289	-0.862058	gene	LOC616332
29	46127735	46134184	-0.862058	gene	TBX10
29	46143363	46150096	-0.862058	gene	LOC508879
29	46155126	46160367	-0.862058	gene	LOC100295837
29	46168753	46168914	-0.862058	exon	UNC93B1
29	46188321	46188964	-0.862058	exon	ALDH3B1
29	46205045	46208797	-0.862058	gene	NDUFS8
29	46211747	46211829	-0.862058	exon	TCIRG1
29	46235145	46235253	-0.862058	exon	CHKA
19	45712772	45713521	-0.862087	gene	SH3D20
19	45724124	45724230	-0.862087	exon	LOC523424
19	45807130	45807248	-0.862087	exon	LOC614269
19	45846846	45857796	-0.862087	gene	RDM1
19	45859211	45866764	-0.862087	gene	LYZL6
19	45888929	45890086	-0.862087	gene	RPRML
19	45924034	45924166	-0.862087	exon	GOSR2
19	45973041	45973043	-0.862087	stop_codon	WNT9B
19	46021803	46021882	-0.862087	exon	WNT3
19	46086836	46086970	-0.862087	exon	NSF
5	22086069	22088781	-0.863199	gene	BTG1
5	22333869	22334249	-0.863199	gene	LOC521525
11	93259779	93261314	-0.863308	gene	LOC787114
11	93268704	93269636	-0.863308	gene	LOC508785
11	93290970	93291917	-0.863308	gene	LOC787071
11	93304997	93305941	-0.863308	gene	LOC511741
11	93313586	93314530	-0.863308	gene	LOC515482
11	93324163	93325092	-0.863308	gene	LOC100337506
11	93326725	93327654	-0.863308	gene	LOC509074
11	93339271	93339273	-0.863308	start_codon	LOC509073
11	93346999	93347943	-0.863308	gene	LOC787415
11	93367804	93368733	-0.863308	gene	LOC618396
11	93397900	93398829	-0.863308	gene	LOC100337234
11	93401560	93402154	-0.863308	exon	LOC100297996
11	93422743	93423675	-0.863308	gene	LOC615153
11	93432339	93433094	-0.863308	gene	LOC615170
11	93449892	93450830	-0.863308	gene	LOC613397
11	93459896	93460837	-0.863308	gene	LOC787209
11	93475187	93476128	-0.863308	gene	LOC510731
11	93491427	93493448	-0.863308	gene	LOC787273
11	93501816	93502757	-0.863308	gene	LOC787249
11	93547299	93548239	-0.863308	gene	LOC504475
11	93563470	93564411	-0.863308	gene	LOC514546
11	93584334	93585269	-0.863308	gene	LOC505451
11	93593230	93594171	-0.863308	gene	LOC514505
11	93599013	93599947	-0.863308	gene	LOC100300911
11	93609988	93610929	-0.863308	gene	LOC510571
11	93617046	93618040	-0.863308	gene	LOC510570
11	93638723	93639658	-0.863308	gene	LOC506633
11	93646016	93647113	-0.863308	gene	LOC617333
11	93655028	93655969	-0.863308	gene	LOC509891
11	93670177	93671118	-0.863308	gene	LOC508604
11	93678033	93678974	-0.863308	gene	LOC539172
11	93691849	93692790	-0.863308	gene	LOC504501
11	93702914	93703858	-0.863308	gene	LOC527248
11	93709957	93710884	-0.863308	gene	LOC617762
11	93716873	93717850	-0.863308	gene	LOC513584
11	93730259	93731992	-0.863308	gene	LOC619026
11	93742434	93743378	-0.863308	gene	LOC538946
4	84628019	84628687	-0.863733	gene	LOC512673
4	84662876	84663551	-0.863733	gene	LOC786533
4	84678937	84733519	-0.863733	gene	LOC100139485
6	86407100	86407319	-0.863965	exon	MGC152010
6	86458142	86458144	-0.863965	stop_codon	LOC530553
6	86539762	86540041	-0.863965	exon	LOC526979
6	86680912	86680999	-0.863965	exon	LOC781988
6	86732428	86732650	-0.863965	exon	LOC782370
6	86817184	86817315	-0.863965	exon	UGT2A3
6	86491544	86530533	-0.863965	gene	LOC530356
6	86625939	86662359	-0.863965	gene	LOC781553
6	86352728	86353205	-0.863965	exon	UGT2B15
6	86362996	86389360	-0.863965	gene	LOC781478
6	86300001	86320480	-0.863965	gene	LOC781441
19	33585300	33586454	-0.864242	exon	FAM18B
19	33603260	33603418	-0.864242	exon	FBXW10
19	33673396	33673464	-0.864242	exon	ZNF286A
19	33693651	33693699	-0.864242	exon	ZNF624
19	33727236	33727638	-0.864242	exon	ZNF287
19	33778359	33778738	-0.864242	exon	LOC509555
19	33832542	33832778	-0.864242	exon	TRPV2
19	33841782	33842035	-0.864242	exon	LOC100296593
19	33853788	33855685	-0.864242	gene	LOC281370
19	33868732	33869070	-0.864242	gene	LOC100296637
19	33878366	33878450	-0.864242	exon	CENPV
19	33897714	33897804	-0.864242	exon	PIGL
19	33945331	33945511	-0.864242	exon	NCOR1
19	34047803	34047957	-0.864242	exon	TTC19
14	32210730	32210849	-0.864639	CDS	TRIM55
14	32213670	32214253	-0.864639	gene	CRH
14	32299497	32307531	-0.864639	gene	LOC790324
14	32532914	32532933	-0.864639	exon	LOC518698
14	32699360	32700000	-0.864639	gene	RRS1
14	32307537	32319673	-0.864639	gene	LOC100337169
15	50800425	50801376	-0.864842	gene	LOC784239
15	50816981	50817925	-0.864842	gene	LOC781562
15	50826849	50827782	-0.864842	gene	LOC781521
15	50840327	50841261	-0.864842	gene	LOC788946
15	50850949	50851893	-0.864842	gene	LOC508792
15	50862177	50863130	-0.864842	gene	LOC788777
15	50875863	50876811	-0.864842	gene	LOC784855
15	50884388	50885307	-0.864842	exon	LOC518561
15	50893060	50894010	-0.864842	gene	LOC516904
15	50907335	50908285	-0.864842	gene	LOC618010
15	50932860	50933804	-0.864842	gene	LOC784976
15	50938793	50941850	-0.864842	gene	LOC510115
15	50964146	50965108	-0.864842	gene	LOC785036
15	50977007	50978128	-0.864842	gene	LOC785068
15	50991935	50992897	-0.864842	gene	LOC526621
15	51002003	51003098	-0.864842	gene	LOC526622
15	51007543	51018654	-0.864842	gene	LOC526623
15	51035784	51035954	-0.864842	exon	LOC506332
15	51035535	51035599	-0.864842	exon	TRIM68
15	51054146	51056923	-0.864842	gene	LOC517412
15	51066337	51067712	-0.864842	gene	LOC618050
15	51071832	51074802	-0.864842	gene	LOC510351
15	51093565	51094519	-0.864842	gene	LOC784727
15	50872295	50873258	-0.864842	gene	LOC100336863
15	51100667	51101823	-0.864842	gene	LOC784689
15	50755826	50756771	-0.864842	gene	LOC782692
15	50763432	50768575	-0.864842	gene	LOC782658
15	50778597	50779546	-0.864842	gene	LOC782623
15	50789275	50790219	-0.864842	gene	LOC784191
15	50702659	50703600	-0.864842	gene	LOC788750
15	50711754	50712692	-0.864842	gene	LOC788763
15	50728984	50729949	-0.864842	gene	LOC504551
15	50739362	50739367	-0.864842	exon	LOC506897
15	50747276	50748214	-0.864842	gene	LOC784346
15	50650001	50650392	-0.864842	gene	LOC788703
15	50667331	50668293	-0.864842	gene	LOC788722
15	50679504	50680444	-0.864842	gene	LOC788731
15	50687363	50688310	-0.864842	gene	LOC788739
15	50601208	50602143	-0.864842	exon	LOC788692
15	50635800	50643279	-0.864842	gene	LOC100139980
9	99218976	99219097	-0.86548	exon	PARK2
2	17215133	17216961	-0.86548	exon	LOC613348
2	17344355	17344497	-0.86548	exon	ZNF385B
2	17385393	17385830	-0.86548	gene	LOC783262
2	17562595	17562779	-0.86548	exon	LOC100337241
2	17676780	17676825	-0.86548	exon	SESTD1
28	30807519	30807627	-0.865807	exon	LOC100296075
28	30855851	30855935	-0.865807	gene	MIR584-3
14	24717243	24717303	-0.865824	exon	TMEM68
14	24747192	24747482	-0.865824	exon	TGS1
14	24872638	24872769	-0.865824	exon	LYN
14	24955076	24956324	-0.865824	gene	RPS20
14	24975783	24977096	-0.865824	gene	MOS
14	25007291	25009296	-0.865824	gene	PLAG1
14	25052885	25058781	-0.865824	gene	CHCHD7
14	25113323	25113454	-0.865824	exon	SDR16C5
16	4565546	4565894	-0.866706	exon	LOC100297408
16	4586477	4586621	-0.866706	exon	FAIM3
8	74882556	74882653	-0.866994	exon	PPP2R2A
8	74924184	74924344	-0.866994	exon	BNIP3L
8	75041542	75049413	-0.866994	gene	PNMA2
8	75089346	75089575	-0.866994	exon	DPYSL2
19	33365318	33365458	-0.867244	exon	PMP22
19	33418197	33418528	-0.867244	exon	TEKT3
19	33533697	33533778	-0.867244	exon	CDRT4
16	42537919	42548110	-0.868089	gene	MIIP
23	7701778	7701848	-0.868663	exon	ITPR3
23	7762399	7762473	-0.868663	exon	IP6K3
23	7846896	7847041	-0.868663	exon	LEMD2
23	7865124	7872669	-0.868663	gene	MLN
23	8091607	8091853	-0.868663	exon	LOC790333
23	7655892	7658885	-0.868663	gene	BAK1
23	7662064	7667198	-0.868663	gene	GGNBP1
7	85222951	85224296	-0.869353	exon	TMEM167A
7	85233615	85233685	-0.869353	gene	MIR2463
7	85267807	85267881	-0.869353	exon	XRCC4
11	100553233	100553321	-0.870078	exon	NCS1
20	55661184	55662245	-0.8702	gene	LOC516790
20	55749804	55751131	-0.8702	gene	LOC100140832
20	55752614	55753240	-0.8702	gene	LOC615245
20	55884758	55885294	-0.8702	gene	LOC781249
20	55967807	55968473	-0.8702	CDS	BASP1
14	75397723	75397758	-0.870306	exon	SLC26A7
8	70751000	70751235	-0.870427	exon	PEBP4
5	91770303	91771388	-0.872274	gene	CAPZA3
5	91771436	91771561	-0.872274	exon	PLCZ1
5	91821854	91822477	-0.872274	gene	LOC100138138
5	91847880	91848005	-0.872274	exon	PIK3C2G
17	54214266	54214453	-0.87409	exon	ATP6V0A2
17	54211901	54211966	-0.87409	gene	MIR1721
17	54278458	54278526	-0.87409	exon	GTF2H3
17	54297406	54308318	-0.87409	gene	EIF2B1
17	54312243	54312335	-0.87409	exon	DDX55
17	54330421	54338333	-0.87409	gene	TMED2
17	54358764	54359326	-0.87409	exon	RILPL1
17	54404983	54408726	-0.87409	gene	SNRNP35
17	54425952	54426342	-0.87409	exon	RILPL2
17	54459382	54459572	-0.87409	exon	SETD8
17	54487199	54487333	-0.87409	exon	SBNO1
9	55015378	55015671	-0.874171	gene	LOC783932
9	55112676	55112752	-0.874171	exon	MANEA
10	58711718	58711813	-0.874422	exon	TMOD2
10	58731531	58731816	-0.874422	exon	LYSMD2
3	25111158	25111247	-0.874973	exon	SPAG17
3	25362306	25362399	-0.874973	exon	WDR3
3	25400616	25400790	-0.874973	exon	GDAP2
16	52520089	52520172	-0.875469	gene	MIR429
16	52521324	52521409	-0.875469	gene	MIR200A
16	52521992	52522050	-0.875469	gene	MIR200B
16	52559793	52559850	-0.875469	exon	LOC100336837
16	52569141	52571011	-0.875469	gene	LOC100336849
16	52574318	52574451	-0.875469	exon	GLTPD1
16	52576606	52587050	-0.875469	gene	CPSF3L
16	52586830	52589671	-0.875469	gene	PUSL1
16	52593585	52599620	-0.875469	gene	SCNN1D
16	52608301	52608359	-0.875469	exon	ACAP3
16	52642160	52651239	-0.875469	gene	LOC509263
16	52656951	52657700	-0.875469	gene	LOC100301430
16	52658619	52671523	-0.875469	gene	LOC526769
16	52674443	52674445	-0.875469	stop_codon	AGRN
16	52714627	52715654	-0.875469	gene	ISG15
16	52724740	52725748	-0.875469	gene	HES4
16	52742637	52748240	-0.875469	gene	C16H1orf170
16	52748704	52755937	-0.875469	gene	PLEKHN1
16	52756766	52762408	-0.875469	gene	KLHL17
16	52763919	52763959	-0.875469	exon	NOC2L
16	52788632	52788682	-0.875469	exon	SAMD11
16	52870416	52870530	-0.875469	exon	LOC512915
16	52884842	52885321	-0.875469	exon	SPEN
16	52989919	52998276	-0.875469	gene	MCFD2
16	52500001	52516641	-0.875469	gene	LOC100336825
8	66161958	66162749	-0.875871	gene	LOC784731
8	66280561	66283760	-0.875871	gene	LOC100139070
8	66382783	66383013	-0.875871	exon	CNTNAP3
8	66103533	66115649	-0.875871	gene	LOC784236
8	66056422	66066160	-0.875871	gene	LOC100297540
8	66000001	66010352	-0.875871	gene	LOC784042
8	66017706	66030364	-0.875871	gene	LOC784079
8	7414945	7415070	-0.876166	exon	CTSB
8	7436170	7436298	-0.876166	exon	FDFT1
8	7470935	7471075	-0.876166	exon	NEIL2
8	7487234	7487400	-0.876166	exon	GATA4
8	7526942	7533323	-0.876166	gene	LOC100140088
9	15199664	15199837	-0.878488	exon	FILIP1
9	15453771	15453822	-0.878488	exon	SENP6
9	15602800	15605476	-0.878488	gene	LOC100295848
9	15639156	15639399	-0.878488	exon	MYO6
16	60651033	60651353	-0.879511	gene	LOC786967
16	60751260	60751412	-0.879511	exon	SEC16B
7	102227149	102236125	-0.879923	gene	TMEM157
1	141270105	141271040	-0.880943	gene	B3GALT5
9	7083344	7084836	-0.880963	gene	LOC783114
5	95757258	95757341	-0.881199	exon	PLBD1
5	95811677	95811755	-0.881199	exon	ATF7IP
5	96152772	96154863	-0.881199	gene	LOC100139060
12	29994246	29994422	-0.881403	exon	C12H13ORF26
12	30028210	30028319	-0.881403	exon	MGC155285
12	30145902	30145972	-0.881403	exon	ALOX5AP
12	30206546	30206980	-0.881403	gene	LOC100295602
12	30208262	30212049	-0.881403	exon	USPL1
12	30352990	30357920	-0.881403	gene	HMGB1
3	73263144	73263914	-0.881784	gene	LOC512165
3	73550363	73550595	-0.881784	exon	NEGR1
23	1648717	1650039	-0.882048	gene	LOC782044
16	51700582	51700680	-0.882745	exon	MORN1
16	51769043	51769162	-0.882745	exon	SKI
16	51841819	51846449	-0.882745	gene	C16H1orf86
16	51846977	51848479	-0.882745	exon	LOC100295590
16	51854860	51854946	-0.882745	exon	PRKCZ
16	51968826	51968938	-0.882745	exon	GABRD
16	52023631	52023682	-0.882745	exon	LOC617386
16	52083731	52083781	-0.882745	exon	TMEM52
16	52086276	52087650	-0.882745	gene	LOC617412
16	52106960	52107172	-0.882745	exon	GNB1
12	23989790	23989826	-0.883191	exon	TRPC4
12	24241937	24242165	-0.883191	exon	POSTN
11	14305815	14311835	-0.883805	gene	LOC100299845
11	14347369	14347435	-0.883805	exon	SRD5A2
11	14564271	14564320	-0.883805	exon	MEMO1
11	14587429	14590467	-0.883805	gene	RPL36A
11	14683783	14696396	-0.883805	gene	DPY30
11	14714304	14714997	-0.883805	exon	SPAST
11	14781533	14781589	-0.883805	exon	SLC30A6
18	3462169	3462253	-0.884815	exon	CNTNAP4
9	89552398	89552697	-0.88528	exon	AKAP12
9	89584130	89584314	-0.88528	exon	ZBTB2
9	89615095	89615211	-0.88528	exon	RMND1
9	89649145	89649207	-0.88528	exon	LOC540698
9	89683173	89685587	-0.88528	gene	LOC616198
9	89712949	89712973	-0.88528	exon	LOC787062
4	23500001	23500014	-0.886154	exon	TMEM195
4	23943514	23944926	-0.886154	exon	MEOX2
4	23964012	23964186	-0.886154	exon	LOC100294868
8	105421737	105422354	-0.887303	exon	LOC533033
8	105493587	105493807	-0.887303	exon	ATP6V1G1
8	105510825	105510919	-0.887303	exon	C8H9orf91
8	105724859	105725757	-0.887303	exon	TNFSF15
8	105844822	105844893	-0.887303	exon	TNFSF8
10	93632780	93632855	-0.888954	exon	GTF2A1
5	31407113	31407275	-0.891044	exon	LOC526630
5	31446415	31449390	-0.891044	gene	LOC614370
26	4858601	4858615	-0.89212	exon	PCDH15
5	108650001	108650089	-0.892728	exon	WNT5B
5	108683223	108690009	-0.892728	gene	LOC100138289
5	108705365	108705622	-0.892728	exon	ADIPOR2
5	108739495	108739556	-0.892728	exon	CACNA2D4
5	108751108	108756773	-0.892728	gene	LOC100297677
5	108821504	108821632	-0.892728	exon	DCP1B
18	46155526	46163317	-0.893451	gene	LSR
18	46164778	46164816	-0.893451	exon	USF2
18	46177091	46178538	-0.893451	gene	HAMP
18	46184360	46184375	-0.893451	exon	MAG
13	13247746	13248003	-0.893586	exon	CUGBP2
1	135731145	135731761	-0.894139	gene	LOC100296013
1	135841443	135849233	-0.894139	gene	LOC781026
1	135871669	135872195	-0.894139	exon	LOC521932
1	135945605	135950000	-0.894139	gene	ANAPC13
2	88248733	88249194	-0.894472	exon	SATB2
2	132206982	132207110	-0.894785	exon	EIF4G3
2	132470750	132470763	-0.894785	exon	HP1BP3
2	132522953	132529468	-0.894785	gene	SH2D5
2	132533707	132533937	-0.894785	exon	KIF17
2	132587724	132587886	-0.894785	exon	DDOST
2	132610794	132610894	-0.894785	exon	PINK1
2	132640227	132640284	-0.894785	exon	CDA
2	99660620	99661065	-0.894887	exon	ERBB4
29	5829457	5831845	-0.895967	gene	LOC616322
29	5845679	5846089	-0.895967	exon	LOC616308
29	5883499	5892565	-0.895967	gene	LOC520034
29	5913391	5913655	-0.895967	exon	FOLH1
29	6147990	6148047	-0.895967	exon	NOX4
29	5812012	5819193	-0.895967	gene	LOC528629
28	19477143	19477256	-0.896423	exon	JMJD1C
28	19569094	19569184	-0.896423	gene	MIR1296
28	19675613	19676098	-0.896423	gene	LOC617130
28	19709521	19709667	-0.896423	exon	REEP3
28	19821097	19824539	-0.896423	gene	LOC100296583
3	6908772	6908965	-0.897059	exon	UAP1
3	6938707	6939732	-0.897059	gene	STAR
20	25965175	25965231	-0.898197	exon	MOCS2
20	25984555	25984695	-0.898197	exon	ITGA2
20	26126661	26126753	-0.898197	exon	ITGA1
20	26278615	26279243	-0.898197	exon	PELO
8	9153380	9153464	-0.898243	gene	MIR124A-1
8	9214582	9221394	-0.898243	gene	LOC783528
8	9276111	9276184	-0.898243	exon	KIF13B
8	9488279	9499873	-0.898243	gene	LOC100295263
8	9500597	9501488	-0.898243	exon	HMBOX1
23	7550188	7550309	-0.898999	exon	SYNGAP1
23	7568876	7568938	-0.898999	exon	ZBTB9
5	103461624	103461665	-0.899023	exon	LOC100137765
5	103508578	103511994	-0.899023	gene	LOC100139350
5	103546108	103546270	-0.899023	exon	PEX5
5	103575932	103576168	-0.899023	gene	LOC100295630
5	103590589	103590815	-0.899023	exon	CLSTN3
5	103613062	103613142	-0.899023	exon	CRABP1
5	103634595	103644571	-0.899023	gene	C1RL
5	103650357	103655798	-0.899023	gene	LOC786586
5	103681135	103690195	-0.899023	gene	LOC507706
5	103703795	103704543	-0.899023	gene	LOC783686
5	103737161	103737218	-0.899023	exon	C1R
5	103775555	103775680	-0.899023	exon	C1S
5	103841290	103841397	-0.899023	exon	LPCAT3
5	103847443	103853163	-0.899023	gene	EMG1
5	103853322	103857865	-0.899023	gene	PHB2
5	103859005	103859094	-0.899023	gene	MIR141
5	103859436	103859500	-0.899023	gene	MIR200C
5	103862679	103872171	-0.899023	gene	PTPN6
5	103878771	103880611	-0.899023	gene	C5H12ORF57
5	103881477	103890158	-0.899023	gene	ATN1
5	103882433	103889124	-0.899023	gene	LOC100296370
5	103899877	103906801	-0.899023	gene	ENO2
5	103908369	103915853	-0.899023	gene	LRRC23
5	103939886	103940042	-0.899023	exon	SPSB2
5	103942402	103945759	-0.899023	gene	TPI1
5	103949673	103949795	-0.899023	exon	USP5
16	25895748	25897012	-0.901621	exon	DUSP10
16	25716671	25751562	-0.901621	gene	LOC100138239
23	28775569	28775653	-0.901771	exon	GABBR1
4	75013861	75021705	-0.903552	gene	GTPBP10
4	75086128	75086922	-0.903552	gene	LOC524050
4	75092427	75093594	-0.903552	gene	LOC785797
4	75094779	75097353	-0.903552	gene	LOC785821
4	75097398	75097931	-0.903552	gene	LOC785841
4	75146925	75147111	-0.903552	exon	HUS1
4	75439599	75439679	-0.903552	exon	TNS3
14	20596041	20606770	-0.904354	gene	LOC529047
14	20633331	20639303	-0.904354	gene	LOC100297500
14	20738814	20740407	-0.904354	gene	CEBPD
14	20740961	20741265	-0.904354	exon	LOC512910
17	33496005	33496516	-0.905165	exon	ANKRD50
3	36867770	36871003	-0.905709	gene	LOC100138709
3	37036234	37039665	-0.905709	gene	LOC100140963
3	43018200	43018266	-0.90624	exon	CDC14A
3	43084892	43085413	-0.90624	gene	LOC614789
3	43137018	43137610	-0.90624	gene	LOC539878
3	43171064	43171122	-0.90624	exon	RTCD1
3	43189905	43189965	-0.90624	exon	DBT
3	43241238	43242911	-0.90624	gene	LOC531899
3	43251251	43251300	-0.90624	exon	LRRC39
3	43286251	43286297	-0.90624	exon	CCDC76
3	43291333	43291495	-0.90624	exon	SASS6
3	43335077	43335240	-0.90624	exon	HIAT1
3	43414671	43414825	-0.90624	exon	SLC35A3
11	94057939	94058236	-0.907295	exon	RC3H2
11	94072877	94074965	-0.907295	gene	ZBTB6
11	94081217	94092093	-0.907295	gene	ZBTB26
11	94102998	94103082	-0.907295	exon	RABGAP1
11	94188119	94190302	-0.907295	gene	GPR21
11	94221968	94222447	-0.907295	gene	RPL21
11	94288975	94289098	-0.907295	exon	STRBP
11	94529998	94530253	-0.907295	exon	DENND1A
11	94215851	94230063	-0.907295	gene	LOC100300415
11	94501988	94523379	-0.907295	gene	LOC786516
21	46065546	46068942	-0.907506	gene	NFKBIA
21	46199214	46200877	-0.907506	gene	INSM2
21	46212958	46213082	-0.907506	exon	RALGAPA1
21	46441409	46441572	-0.907506	exon	BRMS1L
5	116021730	116021843	-0.907557	exon	PRR5
5	116128789	116128811	-0.907557	exon	PHF21B
5	116316367	116316789	-0.907557	exon	NUP50
5	116358750	116358846	-0.907557	exon	LOC100138505
5	116348276	116348340	-0.907557	gene	MIR1249
23	28813919	28815049	-0.90835	exon	LOC786987
23	28855479	28855826	-0.90835	gene	LOC786194
23	28863423	28864246	-0.90835	gene	LOC517912
23	28873222	28875583	-0.90835	gene	UBD
23	28889174	28890127	-0.90835	gene	LOC506486
23	28902965	28903903	-0.90835	gene	LOC538947
23	28921680	28925097	-0.90835	gene	LOC528254
23	28950029	28950031	-0.90835	stop_codon	LOC100300211
23	28955606	28956565	-0.90835	gene	LOC523768
23	28967933	28968892	-0.90835	gene	LOC523769
23	28984421	28985380	-0.90835	gene	LOC523389
23	28985386	28993017	-0.90835	gene	LOC786846
23	29004625	29005551	-0.90835	gene	LOC785910
23	29008133	29010037	-0.90835	gene	LOC100300439
23	29011965	29012891	-0.90835	gene	LOC785884
23	29018812	29019807	-0.90835	gene	LOC785858
23	29023531	29024457	-0.90835	gene	LOC785832
23	29032406	29032408	-0.90835	stop_codon	LOC785811
23	29038753	29039682	-0.90835	gene	LOC785779
19	45691492	45691517	-0.908439	exon	ARHGAP27
11	59697037	59697997	-0.908786	gene	LOC100138036
11	59750314	59750474	-0.908786	exon	LOC100294981
11	59767828	59767984	-0.908786	exon	AHSA2
11	59795943	59796022	-0.908786	exon	USP34
18	61128097	61128113	-0.909622	exon	NLRP12
18	61145844	61145922	-0.909622	gene	MIR292
18	61185954	61192418	-0.909622	gene	LOC789229
18	61209402	61209579	-0.909622	exon	MGC139164
18	61227625	61232066	-0.909622	gene	LOC506868
18	61236563	61241262	-0.909622	gene	LOC504704
18	61252960	61258470	-0.909622	gene	LOC615600
18	61267959	61273883	-0.909622	gene	LOC515600
18	61286189	61286267	-0.909622	exon	LOC100336576
18	61317193	61317594	-0.909622	exon	MGC157082
18	61327740	61341283	-0.909622	gene	LOC100336600
18	61362408	61368312	-0.909622	gene	LOC513941
18	61379105	61379196	-0.909622	exon	LOC511982
18	61410299	61417473	-0.909622	gene	LOC527385
18	61479822	61480235	-0.909622	gene	LOC788668
18	61510832	61519030	-0.909622	gene	LOC528568
18	61534940	61535309	-0.909622	exon	LOC517090
18	61556973	61562025	-0.909622	gene	LOC100336695
18	61587125	61587233	-0.909622	exon	LOC528332
18	61422093	61454371	-0.909622	gene	LOC785919
18	61482533	61489729	-0.909622	gene	LOC618873
18	61053564	61053686	-0.909622	exon	LOC504861
18	61027589	61027673	-0.909622	exon	ZNF331
18	61000001	61002873	-0.909622	gene	LOC100139104
1	134360497	134360600	-0.910356	exon	PPP2R3A
26	24652903	24652974	-0.912256	exon	LOC100299286
26	24673401	24673782	-0.912256	exon	LOC100337417
26	24700353	24701316	-0.912256	exon	OBFC1
26	24786019	24786509	-0.912256	exon	SLK
26	24854123	24854260	-0.912256	exon	COL17A1
26	24945608	24950092	-0.912256	gene	LOC100295193
26	24968328	24968435	-0.912256	exon	LOC518801
26	25060114	25060271	-0.912256	exon	GSTO1
26	25099094	25099172	-0.912256	exon	GSTO2
8	105970249	105970412	-0.912836	exon	TNC
1	96417494	96417652	-0.913171	exon	LOC100335300
1	96517509	96517608	-0.913171	exon	PLD1
1	96587666	96588436	-0.913171	gene	LOC781565
1	96642034	96642735	-0.913171	gene	LOC100140787
1	96788670	96789468	-0.913171	exon	TNIK
21	63263760	63263788	-0.914328	exon	VRK1
6	35008571	35010340	-0.914689	gene	FARSB
6	35100697	35101787	-0.914689	exon	LOC616908
5	74625474	74625553	-0.916291	exon	LOC521214
5	74640399	74640478	-0.916291	exon	LOC786352
5	74673523	74673588	-0.916291	exon	LOC515697
5	74722048	74722078	-0.916291	exon	LOC531557
5	74733930	74742420	-0.916291	gene	LOC788275
5	74819177	74819216	-0.916291	exon	LOC518495
5	74855247	74856111	-0.916291	exon	LOC788334
5	74875936	74881404	-0.916291	gene	LOC524576
5	74920047	74922096	-0.916291	gene	LOC788358
5	74935713	74935751	-0.916291	exon	LOC510193
5	74961958	74972024	-0.916291	gene	LOC100140950
5	74974807	74986756	-0.916291	gene	APOL3
5	74997819	75003221	-0.916291	gene	LOC527460
5	75029600	75038411	-0.916291	gene	LOC619179
5	74743145	74761393	-0.916291	gene	LOC788286
5	74799986	74810021	-0.916291	gene	LOC788299
1	36656609	36656882	-0.916291	exon	LOC100295593
13	70160938	70161511	-0.917433	exon	LOC100296892
22	35067535	35068438	-0.917669	exon	LRIG1
22	34583461	34584575	-0.917669	exon	KBTBD8
22	34421650	34421996	-0.917669	gene	LOC100296442
22	16100029	16100157	-0.918158	exon	ANO10
22	16310518	16310784	-0.918158	exon	C22H3ORF23
22	16353183	16357979	-0.918158	gene	LOC782599
22	16360723	16361139	-0.918158	gene	LOC784786
22	16378619	16378668	-0.918158	exon	ZNF445
22	16415882	16416304	-0.918158	exon	ZNF197
22	16494296	16494328	-0.918158	exon	ZNF35
22	16247929	16308333	-0.918158	gene	LOC100296400
22	16383286	16411752	-0.918158	gene	LOC100337260
29	6351877	6352501	-0.919228	exon	TYR
9	67364662	67364933	-0.919571	exon	PTPRK
26	2900001	2900882	-0.922054	gene	LOC785617
11	2916017	2916192	-0.922722	exon	COX5B
11	2932129	2932183	-0.922722	exon	ACTR1B
13	23555655	23556028	-0.922827	gene	LOC100298874
13	23709228	23713074	-0.922827	gene	BMI1
13	23728842	23728985	-0.922827	exon	SPAG6
13	23741431	23743810	-0.922827	gene	COMMD3
13	23903976	23904079	-0.922827	exon	PIP4K2A
5	14850533	14850982	-0.923445	exon	LRRIQ1
5	14991697	14992145	-0.923445	exon	ALX1
6	88013913	88014079	-0.929536	exon	MOBKL1A
6	88049498	88049738	-0.929536	exon	DCK
6	88235023	88235095	-0.929536	exon	SLC4A4
1	115834776	115834778	-0.929536	stop_codon	P2RY1
20	10468742	10468829	-0.929791	exon	SLC30A5
26	14307713	14307884	-0.930778	exon	EXOC6
26	14447529	14447792	-0.930778	exon	LOC539048
26	14460228	14463807	-0.930778	gene	CYP26A1
5	81653244	81653357	-0.931855	exon	LOC100297903
11	14834022	14834314	-0.932551	exon	NLRC4
5	75103924	75104028	-0.933201	exon	MYH9
12	84265638	84270753	-0.934794	gene	LOC100139606
14	66242247	66242494	-0.9374	exon	RNF19A
14	66321916	66322080	-0.9374	exon	SPAG1
14	66411561	66415833	-0.9374	gene	POLR2K
14	66421516	66434635	-0.9374	gene	FBXO43
14	66447887	66447998	-0.9374	exon	LOC100296275
14	66472638	66472652	-0.9374	exon	RGS22
14	66637771	66648368	-0.9374	gene	MGC148714
14	66649352	66649863	-0.9374	exon	VPS13B
13	43662523	43662600	-0.938737	exon	LOC782061
13	43692748	43692915	-0.938737	exon	LOC784927
13	43708730	43708812	-0.938737	exon	LOC100336811
13	43760435	43760882	-0.938737	gene	LOC100295425
13	43761295	43761483	-0.938737	exon	LOC100337056
13	43789469	43789552	-0.938737	exon	LOC785762
13	43862405	43874124	-0.938737	gene	LOC514083
13	43892103	43892254	-0.938737	exon	LOC507734
13	43909114	43909116	-0.938737	start_codon	AKR1C3
13	43947633	43957441	-0.938737	gene	AKR1C4
13	43967137	43969082	-0.938737	gene	LOC100139790
13	43973797	43973986	-0.938737	exon	LOC527068
13	44048226	44048233	-0.938737	exon	LOC506594
13	44070440	44070549	-0.938737	exon	LOC782922
13	44137261	44137376	-0.938737	exon	20ALPHA-HSD
13	43812693	43831923	-0.938737	gene	LOC100335780
13	43833816	43860332	-0.938737	gene	LOC619029
13	43923087	43942752	-0.938737	gene	LOC100140487
13	43605579	43610262	-0.938737	gene	UCN3
13	43628176	43629274	-0.938737	exon	TUBAL3
19	57154172	57154352	-0.940007	exon	FADS6
19	57164031	57175524	-0.940007	gene	FDXR
19	57194146	57194544	-0.940007	exon	GRIN2C
19	57243885	57243984	-0.940007	exon	TMEM104
19	57264603	57269369	-0.940007	gene	NAT9
19	57276602	57276763	-0.940007	exon	SLC9A3R1
19	57292991	57293032	-0.940007	exon	RAB37
19	57293453	57294212	-0.940007	exon	LOC100139452
19	57316381	57316387	-0.940007	exon	CD300LF
19	57110351	57110422	-0.940007	exon	LOC100337117
19	57112192	57112362	-0.940007	exon	OTOP2
19	57122385	57126123	-0.940007	gene	USH1G
19	57139494	57139865	-0.940007	gene	LOC787187
6	82094275	82213902	-0.940555	gene	LOC784470
2	33632946	33633021	-0.94423	exon	KCNH7
5	103961032	103963276	-0.944462	gene	CDCA3
5	103964866	103971313	-0.944462	gene	GNB3
5	103988809	103988966	-0.944462	exon	GPR162
5	103997621	103997821	-0.944462	exon	CD4
28	45002289	45003251	-0.944759	gene	LOC615400
28	45037872	45037938	-0.944759	exon	TMEM72
16	53004496	53005546	-0.945913	gene	LOC789035
16	53033167	53033284	-0.945913	exon	FBLIM1
16	53066917	53067334	-0.945913	exon	TMEM82
16	53069568	53074055	-0.945913	gene	SLC25A34
16	53083447	53083675	-0.945913	exon	PLEKHM2
16	53131205	53133087	-0.945913	exon	DDI2
4	66275926	66276126	-0.947381	exon	NOD1
4	66346471	66346546	-0.947381	gene	MIR2419
4	66366342	66366421	-0.947381	exon	ZNRF2
4	66454540	66455589	-0.947381	gene	LOC100294775
4	66491895	66492326	-0.947381	gene	LOC100297385
4	66610954	66616265	-0.947381	exon	LOC615685
4	66696649	66697134	-0.947381	exon	PLEKHA8
4	66204846	66205108	-0.947381	exon	GGCT
19	43400710	43400888	-0.949331	exon	EZH1
19	43441583	43443429	-0.949331	gene	RAMP2
19	43446967	43447061	-0.949331	exon	VPS25
19	43468381	43469490	-0.949331	gene	CCDC56
19	43481805	43481954	-0.949331	exon	BECN1
19	43500061	43505920	-0.949331	gene	LOC100336105
19	43508614	43513732	-0.949331	gene	LOC100336082
19	43514369	43514371	-0.949331	start_codon	AOC3
19	43528921	43531708	-0.949331	gene	LOC100336124
19	43550515	43551970	-0.949331	gene	LOC100137745
19	43555808	43559786	-0.949331	gene	SAO
19	43562655	43564447	-0.949331	exon	LOC100138645
19	43590846	43591141	-0.949331	exon	G6PC
19	43635373	43644586	-0.949331	transcript	AARSD1
19	43653717	43663058	-0.949331	gene	RUNDC1
19	43669376	43671678	-0.949331	gene	RPL27
19	43673503	43673687	-0.949331	exon	IFI35
19	43687403	43694870	-0.949331	gene	VAT1
19	43696266	43700032	-0.949331	gene	RND2
19	43527203	43549707	-0.949331	gene	LOC539069
13	26850916	26851118	-0.950192	exon	MYO3A
13	26937402	26937489	-0.950192	exon	GAD2
13	27028160	27031641	-0.950192	gene	GJD4
13	27056507	27058756	-0.950192	gene	FZD8
3	42891831	42893051	-0.950293	exon	GPR88
6	107505447	107505858	-0.950645	exon	OTOP1
6	107575518	107576936	-0.950645	CDS	DRD5
27	32683065	32685824	-0.952331	gene	ZNF703
27	32706246	32711054	-0.952331	gene	LOC782543
27	32721072	32721108	-0.952331	exon	ERLIN2
27	32746963	32747079	-0.952331	exon	PROSC
27	32793137	32799014	-0.952331	gene	GPR124
27	32799190	32800476	-0.952331	exon	ZFP36L2
27	32831773	32831881	-0.952331	exon	RAB11FIP1
27	32885370	32890975	-0.952331	gene	GOT1L1
27	32912524	32913181	-0.952331	exon	ADRB3
27	32951594	32951754	-0.952331	exon	EIF4EBP1
27	32989774	32989972	-0.952331	exon	ASH2L
27	33046027	33046142	-0.952331	exon	LSM1
27	33051377	33051696	-0.952331	exon	BAG4
27	33067149	33072112	-0.952331	gene	PPAPDC1B
27	33110521	33110751	-0.952331	exon	DDHD2
27	33144491	33144583	-0.952331	CDS	LOC782022
29	33549213	33549342	-0.95243	exon	JAM3
20	9791657	9793744	-0.953873	gene	CARTPT
20	9944551	9944755	-0.953873	exon	BDP1
20	10018767	10022547	-0.953873	gene	SERF1A
20	10034953	10035021	-0.953873	exon	SMN1
20	9843462	9919737	-0.953873	gene	LOC783065
21	32773322	32774482	-0.954378	exon	LOC786652
21	32948720	32949010	-0.954378	gene	LOC100295516
21	33083549	33083647	-0.954378	exon	HMG20A
21	32715008	32715109	-0.954378	exon	TSPAN3
21	32669559	32669659	-0.954378	exon	PSTPIP1
3	14852501	14852645	-0.954757	exon	ARHGEF2
3	14871598	14872719	-0.954757	gene	RXFP4
3	14889681	14889747	-0.954757	exon	LOC530205
3	14896533	14896592	-0.954757	gene	MIR1940
3	14908141	14908194	-0.954757	exon	RIT1
3	14938938	14939764	-0.954757	exon	SYT11
1	44755394	44756196	-0.957728	exon	LOC532104
1	44855022	44855037	-0.957728	exon	KAT2B
1	44949217	44949409	-0.957728	exon	SGOL1
13	51702831	51702873	-0.958101	exon	RNF24
13	51740448	51740573	-0.958101	exon	LOC535933
13	51742422	51742497	-0.958101	gene	MIR103-2
13	51805474	51805647	-0.958101	exon	MAVS
13	51837801	51838889	-0.958101	exon	C20orf29
13	51853965	51855250	-0.958101	exon	CDC25B
13	51874894	51877513	-0.958101	gene	CENPB
13	51880158	51883728	-0.958101	gene	SPEF1
13	51888452	51901484	-0.958101	gene	C13H20ORF27
13	51903981	51904084	-0.958101	exon	HSPA12B
13	51929711	51930878	-0.958101	gene	SOD1
13	51945279	51945327	-0.958101	exon	SIGLEC1
13	51958520	51960322	-0.958101	gene	LOC100294983
13	51963727	51963780	-0.958101	exon	ADAM33
13	51984740	51984785	-0.958101	exon	GFRA4
13	52018262	52018369	-0.958101	exon	ATRN
4	63052081	63053481	-0.959002	exon	BMPER
18	55964768	55964889	-0.960014	exon	DHDH
18	55985202	55989210	-0.960014	gene	BAX
18	55992910	55994744	-0.960014	gene	FTL
18	56000321	56000447	-0.960014	exon	GYS1
18	56013297	56013328	-0.960014	exon	RUVBL2
18	56026310	56027284	-0.960014	gene	LHB
18	56028657	56030625	-0.960014	gene	LOC100139191
18	56032289	56033229	-0.960014	exon	NTF4
18	56042622	56042772	-0.960014	exon	KCNA7
18	56058668	56058828	-0.960014	exon	SNRNP70
18	56081111	56081162	-0.960014	exon	LIN7B
18	56090692	56090931	-0.960014	exon	PPFIA3
18	56107441	56111943	-0.960014	gene	HRC
18	56112394	56112445	-0.960014	exon	LOC100295930
18	56177634	56177820	-0.960014	exon	LOC785907
18	56208019	56208417	-0.960014	exon	LOC785933
18	56228352	56228538	-0.960014	exon	SLC6A16
18	56261437	56262086	-0.960014	gene	LOC785326
18	56276469	56276644	-0.960014	exon	CD37
18	56293878	56294115	-0.960014	exon	TEAD2
18	56285098	56285175	-0.960014	gene	MIR2330
18	56296919	56300000	-0.960014	gene	DKKL1
13	52253039	52253185	-0.960462	exon	LOC519774
15	9985585	9985711	-0.962178	exon	CNTN5
4	77222924	77231979	-0.96319	gene	TBRG4
4	77239495	77248848	-0.96319	gene	NACAD
4	77250325	77250327	-0.96319	stop_codon	CCM2
4	77297803	77297881	-0.96319	exon	LOC100140586
4	77311273	77314351	-0.96319	gene	LOC100174927
4	77317227	77317321	-0.96319	exon	MYO1G
8	96853535	96853687	-0.963438	exon	SLC44A1
8	96964125	96964139	-0.963438	exon	FSD1L
8	97035507	97035611	-0.963438	exon	FKTN
8	97112932	97113249	-0.963438	gene	TAL2
8	97126430	97127407	-0.963438	gene	LOC100300748
8	97151938	97152124	-0.963438	exon	TMEM38B
3	24900001	24902368	-0.963438	gene	LOC100141072
4	103104332	103104445	-0.967276	exon	SVOPL
18	46201053	46201339	-0.967584	exon	LOC100336426
18	46228138	46228171	-0.967584	exon	CD22
18	46243828	46244730	-0.967584	gene	FFAR1
18	46244900	46249752	-0.967584	gene	FFAR3
18	46277634	46278602	-0.967584	gene	LOC618169
18	46312168	46314341	-0.967584	gene	FFAR2
18	46342479	46345912	-0.967584	gene	KRTDAP
18	46358553	46363204	-0.967584	gene	SBSN
18	46370903	46381860	-0.967584	gene	DMKN
18	46385387	46394270	-0.967584	gene	GAPDHS
18	46394495	46396382	-0.967584	gene	TMEM147
18	46398917	46399340	-0.967584	exon	ATP4A
18	46408259	46410990	-0.967584	gene	LOC100336502
18	46432182	46432184	-0.967584	stop_codon	LOC786928
18	46445030	46446039	-0.967584	gene	LOC100297622
18	46263114	46273513	-0.967584	gene	LOC789198
6	63414897	63415139	-0.967937	exon	LOC527289
20	10416007	10416055	-0.968144	exon	CENPH
20	10433441	10433599	-0.968144	exon	CCNB1
17	13286959	13287117	-0.970475	exon	OTUD4
17	13335822	13335933	-0.970475	exon	ABCE1
17	13364489	13364944	-0.970475	exon	ANAPC10
4	70414251	70414318	-0.971483	gene	MIR148A
3	70614270	70614322	-0.975072	exon	TNNI3K
3	70792272	70792382	-0.975072	exon	LOC100337127
3	70878977	70887093	-0.975072	gene	FPGT
3	70887242	70887413	-0.975072	exon	LRRIQ3
14	36385095	36385277	-0.975131	exon	TRAM1
14	36447028	36447206	-0.975131	exon	LACTB2
14	36480273	36480544	-0.975131	exon	LOC100300765
23	8730908	8730997	-0.976418	exon	SNRPC
23	8774674	8774699	-0.976418	exon	UHRF1BP1
23	8830513	8830609	-0.976418	exon	TAF11
23	8838316	8838524	-0.976418	exon	ANKS1A
5	114293988	114294109	-0.980829	exon	ARFGAP3
5	114343283	114343798	-0.980829	gene	LOC100298838
1	44985607	44988092	-0.980829	gene	LOC787207
1	45021286	45021354	-0.980829	exon	PRDM9
1	45065846	45065864	-0.980829	exon	ZNF596
1	45091053	45091484	-0.980829	gene	LOC787246
3	119869634	119870614	-0.983326	gene	LOC782152
3	119879390	119880175	-0.983326	gene	LOC782114
3	119906880	119907830	-0.983326	gene	LOC615009
3	119926504	119927451	-0.983326	gene	LOC782255
3	119949611	119950549	-0.983326	gene	LOC618660
3	119975689	119979214	-0.983326	gene	LOC782190
3	119912809	119923715	-0.983326	gene	LOC100141012
18	29001519	29006521	-0.98706	gene	LOC100138373
5	74544719	74545124	-0.987537	exon	RBM9
28	32295147	32295231	-0.988337	exon	LOC615835
28	32381531	32382170	-0.988337	gene	LOC530965
17	36034885	36037249	-0.989809	gene	LOC100336805
17	36072731	36072844	-0.989809	exon	ADAD1
17	36142481	36142675	-0.989809	exon	LOC100297914
17	36239817	36239937	-0.989809	exon	LOC534295
17	36448388	36448477	-0.989809	exon	LOC782754
3	111140759	111148734	-0.990894	gene	SFPQ
28	30766413	30766927	-0.991879	gene	LOC784523
28	30700405	30700491	-0.991879	exon	ADK
9	39618705	39627076	-0.992467	gene	LOC539486
9	39647514	39647743	-0.992467	exon	SLC16A10
25	42882684	42883380	-0.994666	gene	LOC783961
25	42806963	42808467	-0.994666	exon	PTCHD3
25	42822556	42827019	-0.994666	gene	LOC783852
13	21772259	21772470	-0.994815	exon	PLXDC2
5	86571273	86571356	-0.995908	exon	SOX5
3	36546723	36547223	-0.996197	gene	FKBP1A
17	36566054	36566821	-1.00181	exon	TRPC3
7	45610946	45611013	-1.00253	exon	TCF7L1
7	45667871	45668384	-1.00253	gene	LOC781086
7	45715030	45715179	-1.00253	exon	LOC618065
7	45741607	45741690	-1.00253	exon	ATP8B3
7	45773252	45774978	-1.00253	exon	REXO1
7	45789552	45789853	-1.00253	exon	KLF16
7	45809293	45809472	-1.00253	exon	FAM108A
7	45838685	45838759	-1.00253	exon	SCAMP4
7	45842971	45844073	-1.00253	gene	LOC100337490
7	45862608	45862733	-1.00253	exon	CSNK1G2
7	45905211	45905367	-1.00253	exon	LOC533435
7	45995152	45995408	-1.00253	gene	LOC100295158
7	46023828	46027018	-1.00253	gene	ANKRD43
7	46035048	46038731	-1.00253	gene	SHROOM1
7	46064179	46067119	-1.00253	gene	GDF9
7	46069319	46070585	-1.00253	gene	UQCRQ
7	46075148	46076066	-1.00253	gene	LEAP2
7	46087944	46088164	-1.00253	exon	AFF4
7	45563508	45563619	-1.00253	exon	LOC100337439
7	45569718	45571994	-1.00253	gene	MBD3
7	45579589	45579726	-1.00253	exon	LOC100337449
7	45592773	45595693	-1.00253	gene	UQCR
19	40906428	40906475	-1.00374	exon	GSDMB
19	40910101	40910300	-1.00374	exon	ORMDL3
19	40924380	40926267	-1.00374	gene	LOC618432
19	40943950	40955440	-1.00374	gene	GSDMA
19	40961497	40974702	-1.00374	gene	PSMD3
19	40981690	40984001	-1.00374	gene	CSF3
19	41008536	41008703	-1.00374	exon	MED24
19	41017271	41017383	-1.00374	exon	THRA
19	41040925	41041418	-1.00374	exon	NR1D1
19	41069311	41070078	-1.00374	exon	MSL1
19	41084252	41084518	-1.00374	exon	CASC3
19	41109870	41123267	-1.00374	gene	RAPGEFL1
19	41141795	41141888	-1.00374	exon	WIPF2
19	41185975	41186179	-1.00374	exon	CDC6
19	41222312	41222529	-1.00374	exon	RARA
19	41259127	41259981	-1.00374	gene	GJD3
19	41273246	41276629	-1.00374	gene	LOC100296895
19	41277014	41277259	-1.00374	gene	LOC100294771
19	41283711	41283831	-1.00374	exon	TOP2A
19	41326678	41327269	-1.00374	exon	IGFBP4
19	41349680	41349811	-1.00374	exon	LOC100294820
19	41350967	41353190	-1.00374	exon	TNS4
18	18284108	18284308	-1.00583	exon	ZNF423
18	18468648	18470478	-1.00583	gene	LOC786252
18	18539431	18539584	-1.00583	exon	TMEM188
18	18568735	18569015	-1.00583	exon	HEATR3
12	6212204	6214961	-1.01091	gene	LOC100299483
7	52982198	52985732	-1.01208	gene	PURA
7	52997613	52998024	-1.01208	gene	IGIP
7	53047810	53047917	-1.01208	exon	C7H5orf32
7	53119767	53120160	-1.01208	exon	PFDN1
7	53216665	53227848	-1.01208	gene	HBEGF
7	53242016	53242232	-1.01208	exon	SLC4A9
7	53294302	53294593	-1.01208	exon	LOC509490
[truncated: 783 more rows]
