# Supplementary material for: Genetic Comparison and Selection of Reproductive and Growth-Related Traits in Qinchuan Cattle and Two Belgian Cattle Breeds
Source: Animals (Basel). 2025 Feb 19;15(4):608. doi: 10.3390/ani15040608 (PMC11851807; doi:10.3390/ani15040608)
Supplement: Supplementary file 1 [file animals-15-00608-s001.zip › animals-3424771-supplementary/Supplementary Material S5.xls]

## Sheet: BR_Intersection_gene
LOC100337502
LOC782472
MTO1
EEF1A1
LOC616454
OOEP
KCNQ5
LOC100295140
EYA1
BAI3
ERBB4
EZH1
RAMP2
VPS25
CCDC56
BECN1
LOC100336105
LOC100336082
AOC3
LOC100336124
LOC100137745
SAO
LOC100138645
G6PC
AARSD1
RUNDC1
RPL27
IFI35
VAT1
RND2
BRCA1
NBR1
TMEM106A
SNRPE
LOC789527
LOC539069
SPATA24
DNAJC18
ECSCR
TMEM173
UBE2D2
LOC783379
APPL2
LOC100270756
ZFP36L2
GRIK5
TCF7L1
NEGR1
LOC784747
TMEM68
TGS1
LYN
LOC100337002
AGK
LOC506984
WEE2
SSBP1
TAS2R3
TAS2R4
LOC787666
PRSS37
PRSS1
LOC100141279
LOC783384
ARHGEF2
LOC100299286
PPIA
NFIA
LOC100337439
MBD3
LOC100337449
UQCR
LOC529047
LOC100139381
LOC529778
LOC788345
LOC100337492
LOC100336397
LOC100140569
LOC100138009
LOC788427
LOC100337032
LOC786425
LOC100336475
LOC523762
LOC100295387
LOC786377
LOC521981
LOC100336489
PTK6
PPDPF
EEF1A2
KCNQ2
STMN3
GMEB2
C13H20orf195
SRMS
GPATCH8
VPS13D
DENND1A
RPS20
CDC123
NUDT5
SEC61A2
DHTKD1
CFLAR
COPS8
LOC100335795
LOC100335809
PMS1
ORMDL1
OSGEPL1
LOC100140244
NPEPPS
MRPL45
POMGNT2P
LOC100335594
GPR179
SOCS4
CXXC5
LOC512441
LOC616011
LOC514071
LOC788587
LOC530068
LOC788627
LOC514366
LOC514367
ARHGAP23
MOS
PLAG1
CHCHD7
ASIP
LOC617013
TRIM43
SNX31
ANKRD46
LOC100297280
GRB7
IKZF3
ZPBP2
GSDMB
ORMDL3
LOC618432
GSDMA
TMEM195
MAFB
LOC100296892
ZNF438
LOC511523
LOC100140162
ZGPAT
RTEL1
ARFRP1
TNFRSF6B
LOC100336694
LOC100336708
PTGER4
RERE
LOC100295969

## Sheet: BWR_Intersection_gene
BAI3
LOC100138908
UGT2B10
LOC100138236
LOC100140261
UGT2B17
LOC616720
LOC786224
LOC785286
LOC100337365
ZNF85
LOC782961
LOC788268
LOC788928
LOC100139359
ZNF208
LOC100336208
LOC100337403
LOC100138191
LOC788345
LOC100337492
LOC100336397
LOC100140569
LOC100138009
LOC788427
LOC100337032
LOC786425
LOC100336475
LOC523762
LOC100295387
LOC786377
TRIM43
LOC100336489
LOC100139381
LOC529778
LOC521981
SLCO4C1
LOC617013
SIX1
LOC100296631
LOC526104
MNAT1
LOC100337425
TRIM49
CRHR2
ARFGAP3
LOC100140826
LOC789485
BRD4
EPHX3
TMEM68
TGS1
LYN
RPS20
MOS
PLAG1
CHCHD7
ANKS1A
VPS13B
CDC123
NUDT5
SEC61A2
DHTKD1
C12H13ORF26
MGC155285
ALOX5AP
LOC100139104
MACROD2
ANKRD46
SNX31
LOC100138538
SIX6
EYA1
LOC100300765
LACTB2
NFKBIA
TRPC4
POSTN
LOC787777
LOC100336822
PTHLH
COX7ALP1
TRAM1
COPS8
RGMB
CHD1
SPAG16
CHL1
GCK
TNFRSF1B
TNFRSF8
MIIP
MFN2
PLOD1
ZNF331
LOC504861
NLRP12
MIR292
